# Supplementary material for: CDK7 inhibitor THZ1 inhibits MCL1 synthesis and drives cholangiocarcinoma apoptosis in combination with BCL2/BCL-XL inhibitor ABT-263
Source: Cell Death Dis. 2019 Aug 9;10(8):602. doi: 10.1038/s41419-019-1831-7 (PMC6688996; doi:10.1038/s41419-019-1831-7)
Supplement: Supplementary file 12 — Supplementary table 3. [file 41419_2019_1831_MOESM12_ESM.xlsx]

## Sheet: Sheet1
Supplementary Table 3: Percentage of viability inhibition with 116 inhibitors
Target	Inhibitor	HuCCT1	HuH28	RBE
c-Myc	10058-F4	1.76	-4.16	5.83
Rho	Zoledronic Acid	3.42	-1.86	14.55
PLK1	Rigosertib (ON-01910,Estybon)	78.19	58.43	78.31
Cytoskeleton	ABT-751 (E7010)	48.44	36.19	67.09
Microtubule/Tubulin	Epothilone A	78.28	66.43	85.84
Microtubule/Tubulin	Epothilone B (EPO906, Patupilone)	75.71	56.65	82.4
Cyclin-Dependent Kinases	Roscovitine (Seliciclib,CYC202)	10.58	3.68	21.87
Cytoskeleton	Vincristine	76.9	74.49	77.19
CDK4/6	LY2835219	29.49	16.81	82.73
Rac1-GEF	NSC 23766	-2.52	-5.97	6.68
Cyclin-Dependent Kinases	SNS-032 (BMS-387032)	85.95	50.46	93.56
ATR/CDK	Nu 6027	-4.69	-5.34	22.7
ATM/ATR	VE-821	12.21	-7.79	51.63
ATM/ATR	AZ20	79.13	23.17	91.56
Aurora B Kinase	AZD1152	36.52	19.1	50.9
Microtubule/Tubulin	Colchicine	75.94	63.24	79.76
CDK2	CVT-313	0.32	36.99	27.58
Microtubule/Tubulin	Docetaxel Trihydrate	75.17	59.35	86.44
PERK	GSK2606414	7.67	4.17	20.85
CENP-E	GSK-923295	69.52	64.03	69.86
Microtubule/Tubulin	Monomethyl auristatin E	80.3	73.87	74.76
PAK4	PF-3758309	60.68	51.54	76.84
Cdc7/cdk9	PHA-767491	47.5	21.67	23.51
PLK1	Poloxin	-2.17	8.63	5.66
G-quadruplex	Pyridostatin	3.17	32.57	9.6
A3 adenosine receptor, ARK-1/-2/-3	Reversine	33.3	19.27	52.73
RAD51	RI-1	-1.15	12.64	6.69
IGF1R/AURORA /FGFR1-3/ABL/SRC family kinases	XL228	56.77	95.73	98.7
PLK1	BI 2536	48.44	19.8	83.47
Aurora A Kinase	MLN8237 (Alisertib)	54.22	34.93	51.71
Aurora Kinase	VX-680 (MK-0457,Tozasertib)	52.99	40.44	49.72
Aurora B Kinase	Barasertib (AZD1152-HQPA)	42.35	27.65	40.79
Aurora Kinase	ZM 447439	50.3	33.42	43.19
CDK/Aurora kinase	JNJ-7706621	36.61	14.27	39.6
Aurora kinase/JAK	AT9283	68.38	68.27	96.3
Aurora B Kinase	Hesperadin	51.14	55.91	93.91
Aurora Kinase	AMG-900	51.12	29.05	59.37
Aurora A Kinase	MK-5108 (VX-689)	44.63	19.8	39.07
Aurora A/B/C kinases	SNS-314 Mesylate	50.69	27.91	66.37
Aurora A/B Kinase	TAK-901	53.39	82.15	92.03
Aurora A/B Kinase	CYC116	33.11	11.39	65.97
Aurora A Kinase	Aurora A Inhibitor I	23.77	22.24	57.83
Aurora B/C Kinase	GSK1070916	26.76	25.68	55.17
Aurora A Kinase/Flt3	ENMD-2076	31.7	36.15	80.4
Mitotic	Docetaxel	74.75	60.43	87.53
Cytoskeleton	10-DAB (10-Deacetylbaccatin)	31.42	16.27	11.95
HAT	Anacardic acid	-4.53	-3.33	16.25
ATM/ATR	KU 55933	-4.27	-4.66	17.64
PLK	HMN-214	73.88	55.56	78.28
Cyclin-Dependent Kinases	PHA-793887	76.25	-10.2	66.17
CDK7	BS-181 HCl	-10.78	1.58	29.94
Cyclin-Dependent Kinases	AT7519	85.6	43.73	92.1
Wee1	MK-1775	85.31	43.79	85.99
Chk	AZD7762	88.51	56.38	92.95
Cdc42	ZCL278	-5.2	-7.81	0
CDK4/6	PD 0332991 (Palbociclib) HCl	24.04	-5.93	26.33
CDK1/2/9	AZD-5438	62.69	-9.7	65.95
CDK4/6	Palbociclib (PD0332991) Isethionate	16.22	-2.32	30.66
ATM/ATR	KU-60019	-12.58	5.93	-12
Mps1	AZ3146	7.27	-2.51	7.01
CDK1/2	BMS265246	15.13	4.61	37.55
Chk1	CHIR-124	85.35	23.44	83.88
Cyclin-Dependent Kinases	Dinaciclib (SCH727965)	82.11	57.59	86.37
PLK1	GSK461364	63.66	63.54	72
Chk1	MK-8776 (SCH-900776)	37.93	0.66	41.28
Cyclin-Dependent Kinases	PHA-848125	27.9	20.98	92.75
PLK	BI6727 (Volasertib)	53.61	31.48	83.51
CDK1/2/4	Purvalanol B	-9.99	6.57	10.27
ATM/ATR	CGK733	-2.68	6.27	11.31
Chk1	LY2603618	75.99	16.25	54.45
Cyclin-Dependent Kinases	Deferasirox	4.4	5.55	11.16
Cyclin-Dependent Kinases	Flavopiridol hydrochloride	86.22	59.44	87.52
CDK4/6	LEE011	16.66	-0.27	25.15
PLK1	MLN0905	64.15	63.92	69.58
PLK1	Ro3280	58.5	59.88	74.15
CDK7	THZ2	91.37	66.55	87.45
Aurora A Kinase	MK-8745	51.64	27.35	37.98
CDK7	THZ1	93.1	79.55	88.49
CDK1	Ro 3306	10.55	11.36	0.47
Rho	6H05	-9.72	7.62	-13.38
PAK1	FRAX597	10.55	16.89	4.75
Chk2	BML-277	6.24	1.51	7.07
ATM/ATR	VE-822	77.22	17.67	79.38
Chk1	PF-477736	8.49	7.1	20.24
CRM1	KPT-185	90.51	45.71	85.48
nuclear export (SINE)/CRM1	KPT-276	95.16	39.79	80.92
CRM1	KPT-330	92.41	52.42	81.4
Microtubule/Tubulin	Fosbretabulin Disodium	74.31	64.11	56.11
Microtubule/Tubulin	Cabazitaxel	73.15	54.38	64.51
PAK1	IPA-3	13.29	8.29	-1.35
PERK	GSK2656157	19.26	10.82	7.8
Rac1/Rac3 GTPase	EHop-016	-7.47	7.16	-3.24
Arp2/3 complex	CK-636	-13.12	12.49	-4.12
Microtubule/Tubulin	Griseofulvin	-13.41	5.64	-5.31
K-Ras (G12C)	K-Ras(G12C) inhibitor 6	-13.03	-1.67	3.5
PERK	ISRIB (trans-isomer)	-11.91	-7.18	84.85
Cdk4	ML167	-15.07	12.42	2.99
PLK1	NMS-1286937	71.18	73.45	68.31
CDK7	THZ1 Hydrochloride	94.46	84.36	94.52
CDK9	LDC000067	-3.24	1.82	0.85
PTEN	SF1670	-12.08	32.2	-5.17
SINE	Verdinexor (KPT-335)	92.24	41.51	83.38
Rho	CCG-1423	-9.66	-3.41	3.34
Mps1	Mps1-IN-1	-1.14	-0.12	-8
Cyclin-Dependent Kinases	Purvalanol A	27.6	6.31	14.16
ATM/ATR	Mirin	16.45	16.05	1.47
PLK1	TAK960	64.2	69.76	61.69
Microtubule/Tubulin	ELR510444	72.19	65.3	74.59
RAD51	RI-2	83.6	9.07	-2.04
Cyclin-Dependent Kinases	AZD-5597	81.09	47.26	86.37
PAK4	KPT-9274	87.59	87.9	14.84
Cyclin-Dependent Kinases	Kenpaullone	21.69	-19.19	-0.7
CDK8	Senexin A	33.38	9.51	23.15
Microtubule/Tubulin	MPC 6827 hydrochloride	79.36	67.81	76.59
Microtubule/Tubulin	Mebendazole	66.75	59.87	68.77
Mitotic	cis-trismethoxy Resveratrol	72.27	61.66	74.37
