# Supplementary material for: CDK7 inhibitor THZ1 inhibits MCL1 synthesis and drives cholangiocarcinoma apoptosis in combination with BCL2/BCL-XL inhibitor ABT-263
Source: Cell Death Dis. 2019 Aug 9;10(8):602. doi: 10.1038/s41419-019-1831-7 (PMC6688996; doi:10.1038/s41419-019-1831-7)
Supplement: Supplementary file 13 — Supplementary table 4. [file 41419_2019_1831_MOESM13_ESM.xls]

## Sheet: Group_HuCCT1-0-VS-HuCCT1-200_DE
Gene lists with FPKM values of HuCCT1
gene_id	0-1	0-2	0-3	200-1	200-2	200-3	baseMean	log2FoldChange	padj	Regulation	GeneSymbol
ENSG00000177606	52.22	47.88	53.41	2.39	2.17	1.97	1722.25	-4.01626	1.05909e-155	Down	JUN
ENSG00000139289	36.93	40.46	32.21	2.42	2.56	1.99	3481.38	-3.44639	8.45969e-131	Down	PHLDA1
ENSG00000107984	203.98	278.89	262.05	8.73	9.71	11.82	7327.11	-4.06765	1.80937e-128	Down	DKK1
ENSG00000168040	37.59	35.55	37.02	0.8	0.71	0.64	663.68	-5.09009	3.5673e-123	Down	FADD
ENSG00000175592	144.75	136.28	152.64	11.97	10.18	8.27	7822.87	-3.30327	4.87244e-108	Down	FOSL1
ENSG00000185085	24.11	21.44	23.17	1.17	0.93	1.18	768.054	-3.82318	3.34935e-94	Down	INTS5
ENSG00000162063	7.64	6.91	6.69	0.28	0.2	0.31	685.335	-4.15664	2.00406e-88	Down	CCNF
ENSG00000168411	8.24	8.77	10.02	0.57	0.49	0.58	1016.31	-3.49357	4.22842e-88	Down	RFWD3
ENSG00000186185	17.34	15.46	15.87	1.05	0.73	0.68	1208.8	-3.74729	7.25144e-87	Down	KIF18B
ENSG00000139318	18.08	17.53	13.36	0.98	0.69	0.72	1359.87	-3.79527	9.03359e-85	Down	DUSP6
ENSG00000166189	19.65	15.82	19.85	0.44	0.41	0.47	482.532	-4.76149	2.73634e-84	Down	HPS6
ENSG00000143384	41.64	59.45	54.55	4	3.19	3.62	3340.39	-3.30173	3.24841e-84	Down	MCL1
ENSG00000181026	5.49	5.73	5.89	0.34	0.25	0.34	698.597	-3.63779	4.31633e-82	Down	AEN
ENSG00000130749	3.49	2.91	3.15	0.07	0.04	0.06	411.613	-5.16323	1.82259e-81	Down	ZC3H4
ENSG00000180357	4.88	4.18	4.3	0.27	0.3	0.27	649.756	-3.46119	4.37653e-81	Down	ZNF609
ENSG00000188522	6.28	5.62	5.61	0.36	0.3	0.38	683.083	-3.5066	5.0849e-81	Down	FAM83G
ENSG00000253719	25.37	23.52	23.33	2.24	1.84	2.11	947.664	-3.00169	2.68266e-77	Down	ATXN7L3B
ENSG00000182795	34.27	27.11	29.03	2.33	1.57	2.04	2663.5	-3.37877	2.75414e-77	Down	C1orf116
ENSG00000204569	14.9	11.28	9.47	0.35	0.35	0.2	783.309	-4.70031	2.64751e-76	Down	PPP1R10
ENSG00000167173	10.29	8.65	7.05	0.37	0.24	0.37	1049.38	-4.13475	3.8537e-76	Down	C15orf39
ENSG00000181467	12.46	10.79	10.38	0.74	0.7	0.84	732.397	-3.32495	1.53779e-73	Down	RAP2B
ENSG00000040633	5.93	4.88	4.85	0.26	0.25	0.22	482.806	-3.85769	2.05102e-73	Down	PHF23
ENSG00000149798	11.36	9.17	8.01	0.28	0.36	0.35	517.341	-4.26712	3.25755e-73	Down	CDC42EP2
ENSG00000114019	23.86	21.03	22.26	1.29	0.78	1.38	3357.34	-3.70812	4.85425e-73	Down	AMOTL2
ENSG00000148677	119	142.1	120.48	10.97	6.97	7.32	2627.43	-3.36328	4.30166e-72	Down	ANKRD1
ENSG00000076604	12.13	11.59	13.84	1.27	1.13	1.27	1338.73	-2.82218	8.1309e-71	Down	TRAF4
ENSG00000177971	24.49	21.87	22.75	2.25	1.76	1.98	893.946	-2.98499	5.81693e-70	Down	IMP3
ENSG00000067082	15.16	14.78	12.82	1.44	1	1.24	2066.63	-2.99191	1.44718e-69	Down	KLF6
ENSG00000126003	8.51	7.32	8.86	0.39	0.23	0.3	472.749	-4.13995	3.66152e-69	Down	PLAGL2
ENSG00000158615	18.85	25.02	21.1	1.56	1.07	1.5	1177.6	-3.40884	8.75527e-69	Down	PPP1R15B
ENSG00000183530	1.87	1.96	1.87	0.08	0.05	0.09	461.603	-4.04335	9.19231e-69	Down	PRR14L
ENSG00000100281	3.88	4.14	5.19	0.18	0.15	0.19	485.694	-4.03664	2.62957e-68	Down	HMGXB4
ENSG00000188636	7.38	7.08	7.67	0.31	0.19	0.33	408.098	-4.12173	2.98007e-68	Down	LDOC1L
ENSG00000165527	100.06	94.34	97.98	5.74	4.41	7.57	1601.43	-3.47538	5.3705e-67	Down	ARF6
ENSG00000204439	15.75	14.02	15.48	0.68	0.55	0.38	374.798	-4.22537	1.02062e-66	Down	C6orf47
ENSG00000169184	4.54	4.35	4.82	0.16	0.12	0.22	401.357	-4.16413	2.76443e-66	Down	MN1
ENSG00000146834	17.97	15.89	18.82	1.34	0.96	1.41	1144.37	-3.2696	4.87388e-65	Down	MEPCE
ENSG00000101191	4.79	4.51	4.62	0.53	0.39	0.4	1274.69	-2.85844	1.65777e-64	Down	DIDO1
ENSG00000177613	10.86	10.64	12.86	0.66	0.45	0.63	482.295	-3.71365	9.97743e-63	Down	CSTF2T
ENSG00000111276	16.01	17.54	14	1.51	1.18	1.2	729.832	-3.06242	9.97743e-63	Down	CDKN1B
ENSG00000157557	32.61	32.39	31.23	5.3	4.8	5.21	1846.6	-2.12836	3.49507e-62	Down	ETS2
ENSG00000121058	12.58	17.08	12.55	0.74	0.61	0.72	446.941	-3.76254	1.47424e-61	Down	COIL
ENSG00000215012	2.71	2.3	2.53	0.13	0.13	0.08	394.076	-3.86518	1.43189e-60	Down	C22orf29
ENSG00000148296	15.54	13.55	15.43	1.3	1.25	1.24	547.076	-3.00891	1.63004e-60	Down	SURF6
ENSG00000164091	18.7	16.94	17.33	2.5	2.2	2.56	1724.58	-2.33725	8.99896e-60	Down	WDR82
ENSG00000254470	5.17	5.07	4.85	0.13	0.11	0.07	237.921	-4.91022	1.80827e-59	Down	AP5B1
ENSG00000064932	12.59	10.85	10.37	1.39	1.55	1.38	1296.92	-2.44222	2.77405e-59	Down	SBNO2
ENSG00000089876	16.26	15.3	17.08	1.97	1.67	1.9	952.712	-2.59856	8.18736e-59	Down	DHX32
ENSG00000148154	48.64	61.23	49.37	8.01	7.45	8.23	3396.79	-2.22158	1.67069e-57	Down	UGCG
ENSG00000169252	26.15	25.48	23.93	2.46	1.9	1.71	546.849	-3.08906	6.7619e-57	Down	ADRB2
ENSG00000124160	24.63	20.72	22.24	2.59	2.22	2.46	799.177	-2.67966	2.79567e-55	Down	NCOA5
ENSG00000179041	60.64	62.7	62.57	7.81	6.33	8.21	1181.2	-2.51835	3.5165e-55	Down	RRS1
ENSG00000166170	9.23	10.37	10.46	1.21	0.97	1.28	1398.08	-2.58015	1.90901e-54	Down	BAG5
ENSG00000100311	19.47	17.06	12.68	1.24	1.17	0.98	730.832	-3.30468	2.31671e-54	Down	PDGFB
ENSG00000183864	9.68	8.15	8.17	0.71	0.55	0.46	483.288	-3.36315	2.48938e-54	Down	TOB2
ENSG00000163026	3.14	3.75	3.54	0.1	0.11	0.11	216.302	-4.38834	8.24808e-54	Down	C2orf44
ENSG00000143319	13.92	13.28	13.44	1.52	1.33	1.82	1342.92	-2.58051	1.08997e-53	Down	ISG20L2
ENSG00000247626	7.2	8.41	7.86	0.17	0.05	0.22	232.086	-4.96201	1.12819e-53	Down	MARS2
ENSG00000253276	5.51	5.66	7	0.18	0.26	0.19	257.127	-4.24438	1.92765e-53	Down	CCDC71L
ENSG00000002587	16.84	15.63	16.4	2.4	2.27	1.74	1598.77	-2.40689	3.34895e-53	Down	HS3ST1
ENSG00000136997	34.53	30.25	25.31	3.03	1.86	2.03	2341.42	-3.14645	3.73246e-53	Down	MYC
ENSG00000152939	6.96	7.34	7.08	0.6	0.38	0.58	561.72	-3.19821	4.62526e-53	Down	MARVELD2
ENSG00000083307	14.52	12.12	10.5	0.88	0.65	1.02	949.08	-3.29223	5.73532e-53	Down	GRHL2
ENSG00000170604	12.43	9.3	10.44	0.48	0.39	0.34	271.214	-4.1087	2.22422e-52	Down	IRF2BP1
ENSG00000162702	3.01	4.65	3.64	0.21	0.14	0.18	417.395	-3.81291	2.86888e-52	Down	ZNF281
ENSG00000159216	7.42	8.53	9.19	1.29	1.11	1.06	1853.92	-2.33402	4.60762e-52	Down	RUNX1
ENSG00000118707	6.34	5.07	5.17	0.32	0.2	0.33	392.437	-3.66559	4.75067e-52	Down	TGIF2
ENSG00000124217	8.3	9.01	8.43	0.24	0.29	0.11	208.418	-4.7012	6.2955e-52	Down	MOCS3
ENSG00000168386	2.78	3.3	3.47	0.3	0.23	0.25	491.559	-3.05155	1.68385e-51	Down	FILIP1L
ENSG00000050820	4.99	4.55	3.9	0.5	0.38	0.48	1050.34	-2.75635	2.35078e-51	Down	BCAR1
ENSG00000165671	4.26	4.3	3.64	0.62	0.61	0.65	1292.84	-2.17131	2.59067e-51	Down	NSD1
ENSG00000176095	6.19	5.08	5.12	0.58	0.49	0.41	670.422	-2.92625	1.38966e-50	Down	IP6K1
ENSG00000120875	33.87	30.01	28.17	2.71	1.64	2.83	2647.81	-3.11519	4.78498e-50	Down	DUSP4
ENSG00000175376	12.76	11.15	12.64	1.6	1.39	1.64	962.375	-2.4442	1.18086e-49	Down	EIF1AD
ENSG00000139174	1.62	1.64	1.59	0.07	0.1	0.07	217.837	-3.74005	1.50623e-49	Down	PRICKLE1
ENSG00000169047	13.46	11.18	9.16	1.11	0.8	1.01	1233.58	-2.97418	1.80578e-49	Down	IRS1
ENSG00000100219	7.92	8.12	7.72	0.42	0.37	0.68	684.507	-3.41975	1.84653e-49	Down	XBP1
ENSG00000163362	10.43	8.25	8.72	1.01	1.04	0.81	760.221	-2.72525	2.33178e-49	Down	C1orf106
ENSG00000153767	3.82	4.64	4.15	0.2	0.19	0.16	208.882	-3.92704	7.22053e-49	Down	GTF2E1
ENSG00000087074	37.03	33.2	41.24	4.3	4.98	3.3	1690.93	-2.61886	8.22387e-49	Down	PPP1R15A
ENSG00000154370	6.32	5.41	5.33	0.52	0.35	0.28	775.247	-3.3137	1.47422e-48	Down	TRIM11
ENSG00000142528	2.09	1.91	2.17	0.16	0.1	0.12	312.988	-3.46527	2.51667e-48	Down	ZNF473
ENSG00000230733	9.75	7.61	8.78	0.33	0.23	0.47	286.268	-4.00524	4.75613e-48	Down	AC092171.4
ENSG00000132002	29.28	26.42	24.46	2.23	1.02	1.63	2142.46	-3.45422	1.33753e-47	Down	DNAJB1
ENSG00000156983	3.45	3.3	4.07	0.29	0.17	0.21	426.295	-3.41843	1.44686e-47	Down	BRPF1
ENSG00000173218	9.92	10.29	8.34	1.01	0.71	1.06	1058.65	-2.80232	3.14068e-47	Down	VANGL1
ENSG00000142039	13.18	11.28	11.95	1.11	1.17	1.4	566.449	-2.75628	3.22005e-47	Down	CCDC97
ENSG00000107554	10.56	10.12	8.98	1.08	0.66	0.96	1080.09	-2.89421	5.43647e-47	Down	DNMBP
ENSG00000100105	3.64	2.82	3.31	0.21	0.16	0.22	316.17	-3.44327	7.61947e-47	Down	PATZ1
ENSG00000133884	5.66	5.35	4.89	0.84	0.74	0.67	917.214	-2.29964	9.44952e-47	Down	DPF2
ENSG00000185551	30.37	28.81	31.38	2.92	2.13	3.63	2814.81	-2.82926	2.77192e-46	Down	NR2F2
ENSG00000259758	5.34	5.42	4.15	0.5	0.43	0.5	503.384	-2.8294	1.37139e-45	Down	CASC7
ENSG00000126814	5.66	7.76	7.22	0.67	0.53	0.58	493.989	-2.97853	2.06241e-45	Down	TRMT5
ENSG00000198863	6.5	5.79	6.56	0.38	0.4	0.57	393.715	-3.21847	2.41026e-45	Down	RUNDC1
ENSG00000108256	7.94	16.15	13.04	0.88	0.66	0.67	1455.6	-3.47989	4.40474e-45	Down	NUFIP2
ENSG00000145632	46.27	46.71	37.75	6.44	4.34	4.17	4438.9	-2.5886	4.67006e-45	Down	PLK2
ENSG00000178974	7.05	5.78	6.02	0.5	0.25	0.43	676.631	-3.4077	9.61701e-45	Down	FBXO34
ENSG00000104221	4.11	3.99	4.48	0.2	0.2	0.18	184.391	-3.81434	1.10197e-44	Down	BRF2
ENSG00000179431	43.51	34.59	36.15	2.32	2.73	4.01	1432.47	-3.08938	1.36531e-44	Down	FJX1
ENSG00000213588	7.15	7.21	7.88	0.45	0.24	0.3	204.539	-3.85428	2.05197e-44	Down	ZBTB9
ENSG00000204438	3.73	2.89	3.29	0.21	0.18	0.15	242.12	-3.58222	2.7089e-44	Down	GPANK1
ENSG00000168672	20.45	21.95	16.87	2.87	2.59	1.99	1387.53	-2.45904	6.19642e-44	Down	FAM84B
ENSG00000107815	10.5	10.04	10.1	1.43	1.46	1.28	512.404	-2.34959	8.48958e-44	Down	C10orf2
ENSG00000131759	5.27	4.27	3.77	0.32	0.34	0.25	332.233	-3.29438	8.93047e-44	Down	RARA
ENSG00000104369	6.56	7.1	6.64	0.57	0.57	0.74	363.307	-2.86734	9.37273e-44	Down	JPH1
ENSG00000123485	16.76	15.98	14.07	1.67	1.28	0.84	1287.34	-3.06783	1.10789e-43	Down	HJURP
ENSG00000167378	1.54	1.27	1.31	0.07	0.08	0.09	235.534	-3.48352	1.46049e-43	Down	IRGQ
ENSG00000147144	3.06	2.49	2.64	0.3	0.24	0.22	468.517	-2.8778	1.68038e-43	Down	CCDC120
ENSG00000104142	7.43	6.95	7.9	0.69	0.59	0.81	430.537	-2.85129	2.64201e-43	Down	VPS18
ENSG00000101138	12.52	12.11	11.28	1.18	0.69	1.1	545.871	-3.0236	5.23984e-43	Down	CSTF1
ENSG00000185591	7.5	8.68	8.42	0.93	0.59	0.9	885.518	-2.78491	5.94981e-43	Down	SP1
ENSG00000178882	25.68	24.85	23.29	4.29	4.05	4.79	1629.82	-1.96452	6.61515e-43	Down	FAM101A
ENSG00000163684	1.54	1.71	1.91	0.12	0.17	0.12	340.966	-3.0769	7.1125e-43	Down	RPP14
ENSG00000171823	16.93	14.65	14.01	1.7	1.47	1.54	401.39	-2.7243	9.56827e-43	Down	FBXL14
ENSG00000171940	6.92	6.7	5.2	0.64	0.38	0.53	777.643	-3.03146	1.06586e-42	Down	ZNF217
ENSG00000125347	3.6	3.16	2.77	0.28	0.22	0.15	444.573	-3.31344	1.21329e-42	Down	IRF1
ENSG00000198841	12.03	10.89	12.33	0.81	0.51	0.57	207.122	-3.61299	1.55448e-42	Down	KTI12
ENSG00000134186	7.15	7.92	6.1	0.79	0.67	0.89	678.342	-2.62227	1.59762e-42	Down	PRPF38B
ENSG00000176678	22.25	17.46	21.16	2.86	2.72	2.52	872.17	-2.37983	1.99215e-42	Down	FOXL1
ENSG00000102804	11.81	11.1	9.72	1.46	1.41	1.81	1686.35	-2.26659	2.04841e-42	Down	TSC22D1
ENSG00000126705	4.35	3.97	3.38	0.12	0.04	0.18	340.708	-4.34097	2.26095e-42	Down	AHDC1
ENSG00000067182	19.58	14.04	11.23	1.26	0.79	1.09	1420.84	-3.25433	3.423e-42	Down	TNFRSF1A
ENSG00000107929	5.73	5.69	5.27	0.55	0.4	0.66	837.843	-2.81013	3.66845e-42	Down	LARP4B
ENSG00000165757	14.39	15.18	16.11	2.61	2.87	3.05	1877.73	-1.89942	4.64623e-42	Down	KIAA1462
ENSG00000033030	2.19	2.74	2.47	0.15	0.16	0.23	360.25	-3.17305	4.68945e-42	Down	ZCCHC8
ENSG00000172432	7.02	5.89	7.92	0.39	0.43	0.64	626.627	-3.26179	6.44584e-42	Down	GTPBP2
ENSG00000177494	30.17	27.85	36.67	3.53	2.83	3.76	803.947	-2.67439	1.35138e-40	Down	ZBED2
ENSG00000157450	1.44	1.74	1.42	0.16	0.16	0.17	362.864	-2.67251	1.42281e-40	Down	RNF111
ENSG00000197024	1.14	1.26	1.37	0.07	0.06	0.09	204.321	-3.55513	1.43237e-40	Down	ZNF398
ENSG00000176994	6.05	6.57	6.66	0.49	0.25	0.26	225.872	-3.64145	1.56211e-40	Down	SMCR8
ENSG00000122783	4.03	3.73	4.09	0.46	0.38	0.27	470.601	-2.86578	1.56211e-40	Down	C7orf49
ENSG00000125398	29.53	27.43	27.99	2.94	1.47	2.47	1187.38	-3.05324	2.14797e-40	Down	SOX9
ENSG00000144120	3.9	3.71	3.78	0.2	0.28	0.25	186.533	-3.40295	2.38507e-40	Down	TMEM177
ENSG00000167447	4.03	4.02	4.47	0.38	0.25	0.41	444.864	-3.00999	3.08062e-40	Down	SMG8
ENSG00000105732	2.01	1.78	2.42	0.11	0.14	0.11	229.564	-3.50465	3.43529e-40	Down	ZNF574
ENSG00000127528	10.59	8.88	11.71	0.65	0.25	0.46	272.665	-3.86903	3.76873e-40	Down	KLF2
ENSG00000188042	9.19	8.04	9.99	0.84	0.54	0.91	718.991	-2.99669	4.42714e-40	Down	ARL4C
ENSG00000163840	16.14	18.45	14.18	2.54	1.92	2.26	1136.31	-2.31856	5.07574e-40	Down	DTX3L
ENSG00000185650	28.8	28.3	24.55	3.9	2.98	4.46	4038.26	-2.30827	6.92139e-40	Down	ZFP36L1
ENSG00000178951	10.63	8.51	9.74	0.99	0.71	1.08	651.828	-2.81451	1.06402e-39	Down	ZBTB7A
ENSG00000177352	8.28	7.14	8.51	0.19	0.12	0.2	140.002	-4.77311	1.22241e-39	Down	CCDC71
ENSG00000140265	2.05	2.37	2.16	0.25	0.22	0.2	294.471	-2.74277	1.27559e-39	Down	ZSCAN29
ENSG00000100461	3.7	3.35	3.29	0.56	0.52	0.53	645.909	-2.14969	1.33548e-39	Down	RBM23
ENSG00000100425	2.9	2.13	2.43	0.19	0.11	0.18	337.455	-3.34306	1.98256e-39	Down	BRD1
ENSG00000236287	1.33	2.24	1.74	0.1	0.11	0.08	285.512	-3.60313	2.03573e-39	Down	ZBED5
ENSG00000126822	6.14	5.28	5.65	0.36	0.3	0.58	918.103	-3.19626	2.43856e-39	Down	PLEKHG3
ENSG00000196371	5.87	6.32	6.82	0.55	0.32	0.58	406.002	-3.11759	6.63447e-39	Down	FUT4
ENSG00000042429	2.66	3.62	3.22	0.31	0.24	0.36	564.178	-2.82425	7.19115e-39	Down	MED17
ENSG00000120129	20.2	17.9	16.18	2.13	2.08	1.61	401.91	-2.67873	7.19623e-39	Down	DUSP1
ENSG00000100625	3.46	4.37	3.79	0.41	0.34	0.45	388.959	-2.71598	1.0911e-38	Down	SIX4
ENSG00000129347	5.53	5.1	4.44	0.71	0.72	0.64	534.28	-2.33066	1.20178e-38	Down	KRI1
ENSG00000152464	3.36	3.45	3.31	0.29	0.29	0.27	200.633	-3.01619	1.25119e-38	Down	RPP38
ENSG00000108175	5.59	5.09	5.88	0.68	0.62	0.82	730.265	-2.41697	1.36002e-38	Down	ZMIZ1
ENSG00000101945	9.13	7.63	7.99	0.94	0.59	0.84	547.742	-2.81746	1.63284e-38	Down	SUV39H1
ENSG00000115568	3.65	3.98	3.82	0.55	0.47	0.54	463.28	-2.33775	2.13909e-38	Down	ZNF142
ENSG00000168795	5.32	4.6	4.72	0.41	0.21	0.3	235.155	-3.37605	2.34501e-38	Down	ZBTB5
ENSG00000205730	3.53	3.48	2.82	0.27	0.21	0.33	338.944	-3.02303	3.15555e-38	Down	ITPRIPL2
ENSG00000171522	3.52	4.1	3.39	0.36	0.25	0.3	253.187	-3.00465	3.15555e-38	Down	PTGER4
ENSG00000155760	14.8	16.32	14.8	1.77	1.37	0.91	632.887	-2.94641	3.61928e-38	Down	FZD7
ENSG00000135245	3.97	2.77	3.2	0.08	0.07	0.08	144.304	-4.68161	5.79749e-38	Down	HILPDA
ENSG00000165782	4.19	3.58	3.85	0.41	0.29	0.41	364.403	-2.81753	8.46658e-38	Down	TMEM55B
ENSG00000184557	27.25	21.62	26.45	2.84	1.64	2.41	838.621	-2.88321	8.72707e-38	Down	SOCS3
ENSG00000182319	15.74	10.73	8.86	0.89	0.56	0.86	834.11	-3.3324	9.86172e-38	Down	SGK223
ENSG00000141570	4.05	3.33	3.63	0.24	0.12	0.1	198.157	-3.90439	1.46708e-37	Down	CBX8
ENSG00000189079	1.81	2.37	2.02	0.16	0.15	0.21	308.036	-3.00104	1.65796e-37	Down	ARID2
ENSG00000105497	2.35	2.64	3.51	0.08	0.14	0.11	179.512	-4.0728	1.77284e-37	Down	ZNF175
ENSG00000204713	8.14	7.13	7.26	1.03	0.84	1.2	1155.23	-2.33447	2.22712e-37	Down	TRIM27
ENSG00000141582	11.74	9.88	8.89	1.25	0.93	0.96	454.472	-2.72282	2.27903e-37	Down	CBX4
ENSG00000179886	6.33	5.28	5.99	0.14	0.2	0.03	139.299	-4.85181	2.91838e-37	Down	TIGD5
ENSG00000091073	4.26	3.69	3.46	0.48	0.36	0.31	468.509	-2.75465	3.16065e-37	Down	DTX2
ENSG00000179837	16.38	12.4	13.95	2.16	1.8	1.53	1062.51	-2.42598	3.17527e-37	Down	RBM15B
ENSG00000034533	1.88	2.32	2.4	0.06	0.04	0.06	131.59	-4.62175	3.2348e-37	Down	ASTE1
ENSG00000118058	4.18	4.08	3.76	0.43	0.31	0.55	1439.88	-2.66652	3.85946e-37	Down	KMT2A
ENSG00000136158	10.56	14.1	14.39	0.61	0.25	0.79	565.374	-3.8925	4.37367e-37	Down	SPRY2
ENSG00000125319	4.11	3.55	4.43	0.35	0.22	0.27	230.017	-3.26187	4.37367e-37	Down	C17orf53
ENSG00000188549	13.68	11.67	16.29	1.77	2.05	1.35	1690.38	-2.47905	6.80926e-37	Down	C15orf52
ENSG00000163659	8.76	11.16	9.87	0.71	0.46	1	1084.23	-3.17981	6.91889e-37	Down	TIPARP
ENSG00000198783	6.18	5.74	6.45	0.27	0.38	0.19	144.661	-3.86479	1.17302e-36	Down	ZNF830
ENSG00000144791	2.7	2.49	2.65	0.25	0.22	0.33	410.183	-2.71104	1.89297e-36	Down	LIMD1
ENSG00000143970	2.37	3.19	2.75	0.34	0.34	0.41	725.889	-2.38313	2.71331e-36	Down	ASXL2
ENSG00000179833	5.9	8.27	7.53	0.75	0.5	0.75	541.898	-2.86475	2.91606e-36	Down	SERTAD2
ENSG00000118655	3.72	3.09	4.48	0.2	0.15	0.28	270.664	-3.54975	3.54093e-36	Down	DCLRE1B
ENSG00000101096	3.93	3.83	3.8	0.28	0.3	0.47	501.049	-2.87848	5.57643e-36	Down	NFATC2
ENSG00000090447	1.66	1.09	1.25	0.04	0.04	0.04	151.648	-4.22848	5.99634e-36	Down	TFAP4
ENSG00000187678	6.71	6.5	6.86	0.71	0.35	0.61	643.139	-3.0015	6.63915e-36	Down	SPRY4
ENSG00000187866	3.62	4.73	4.32	0.23	0.18	0.26	157.847	-3.6077	7.35368e-36	Down	FAM122A
ENSG00000019549	11.39	14.69	19.53	1.07	1.47	0.95	603.641	-3.14178	1.13201e-35	Down	SNAI2
ENSG00000119401	3.23	3.38	4.2	0.09	0.17	0.24	297.719	-3.798	1.25949e-35	Down	TRIM32
ENSG00000163113	2.22	2.35	2.59	0.27	0.19	0.26	334.867	-2.75367	1.29577e-35	Down	OTUD7B
ENSG00000143157	6.44	7.92	7.63	0.86	0.79	1.16	1221.12	-2.42022	1.63417e-35	Down	POGK
ENSG00000184860	3.75	4.21	5.01	0.2	0.23	0.32	193.171	-3.49516	1.98479e-35	Down	SDR42E1
ENSG00000171621	3.46	2.98	3.35	0.24	0.13	0.23	187.906	-3.41022	2.09303e-35	Down	SPSB1
ENSG00000169375	4.36	4.09	3.74	0.63	0.42	0.55	810.925	-2.37264	3.5836e-35	Down	SIN3A
ENSG00000173559	2.99	4.26	2.95	0.37	0.47	0.32	818.297	-2.59311	3.82482e-35	Down	NABP1
ENSG00000163171	10.29	10.59	10	1.39	1.01	1.62	1389.15	-2.39089	4.14947e-35	Down	CDC42EP3
ENSG00000072518	9.53	7.8	7.97	1.17	0.81	1.22	1297.86	-2.43616	4.72359e-35	Down	MARK2
ENSG00000267350	8.02	8.5	7.7	0.52	0.33	0.26	137.53	-3.80682	5.26419e-35	Down	RP1-178F10.3
ENSG00000141219	3.42	4.34	3.88	0.42	0.3	0.43	356.172	-2.76526	5.35522e-35	Down	C17orf80
ENSG00000164741	2.75	3.14	2.75	0.35	0.28	0.42	558.659	-2.48652	7.20545e-35	Down	DLC1
ENSG00000076650	2.54	2.23	2.14	0.12	0.11	0.12	134.476	-3.6477	9.38776e-35	Down	GPATCH1
ENSG00000185219	1.17	1.03	1.16	0.09	0.06	0.1	231.641	-3.16887	1.17126e-34	Down	ZNF445
ENSG00000149474	2.54	2.15	2.72	0.19	0.19	0.15	184.624	-3.22862	1.38602e-34	Down	CSRP2BP
ENSG00000178718	16.87	13.02	16.51	2.18	2.02	2.3	750.968	-2.29774	1.62874e-34	Down	RPP25
ENSG00000164916	3.55	3.25	2.85	0.44	0.35	0.46	528.594	-2.40973	1.90072e-34	Down	FOXK1
ENSG00000168612	2.33	2.27	2.61	0.1	0.08	0.09	119.331	-4.06934	2.04901e-34	Down	ZSWIM1
ENSG00000106261	2.22	2.98	2.51	0.3	0.32	0.35	462.085	-2.43088	2.35515e-34	Down	ZKSCAN1
ENSG00000132481	10.01	8.77	8.14	1.52	1.21	1.14	689.204	-2.26334	3.42561e-34	Down	TRIM47
ENSG00000234616	1.29	1.07	1.19	0.12	0.08	0.09	211.598	-3.0597	4.39028e-34	Down	JRK
ENSG00000167625	3.3	2.93	3.94	0.21	0.13	0.11	155.616	-3.81901	6.43451e-34	Down	ZNF526
ENSG00000109381	1.49	1.5	1.61	0.18	0.17	0.19	268.728	-2.52947	9.28488e-34	Down	ELF2
ENSG00000177427	2.46	2.17	3.54	0.18	0.12	0.18	291.21	-3.45779	1.00216e-33	Down	MIEF2
ENSG00000143772	1.45	1.26	1.27	0.06	0.07	0.06	122.91	-3.77684	1.0986e-33	Down	ITPKB
ENSG00000111671	5.59	5	4.91	0.56	0.51	0.34	242.207	-2.8969	1.62639e-33	Down	SPSB2
ENSG00000167548	5.34	4.99	4.58	0.65	0.6	0.87	1278.91	-2.27256	1.76214e-33	Down	KMT2D
ENSG00000140948	3.14	2.99	2.25	0.25	0.26	0.33	390.409	-2.73778	2.59809e-33	Down	ZCCHC14
ENSG00000183665	4.69	5.03	4.11	0.36	0.35	0.19	172.731	-3.36739	2.90933e-33	Down	TRMT12
ENSG00000131351	3.04	2.8	2.89	0.37	0.3	0.29	248.621	-2.61345	4.37312e-33	Down	HAUS8
ENSG00000148840	15.54	14.56	15.56	1.21	1.05	2.02	1325.85	-2.83945	5.24868e-33	Down	PPRC1
ENSG00000164053	5.63	4.55	5.84	0.4	0.37	0.51	225.762	-3.04974	5.50608e-33	Down	ATRIP
ENSG00000166272	7.21	6.22	6.26	0.65	0.33	0.64	555.461	-3.00475	7.25953e-33	Down	WBP1L
ENSG00000161021	6.35	5.31	6.04	0.86	0.53	0.71	772.517	-2.51653	7.67369e-33	Down	MAML1
ENSG00000116903	1.65	2.79	1.93	0.09	0.13	0.05	219.032	-3.89251	1.00646e-32	Down	EXOC8
ENSG00000176444	5.98	4.49	5.42	0.37	0.25	0.51	380.883	-3.20016	1.32912e-32	Down	CLK2
ENSG00000100324	5.19	4.73	5.28	0.73	0.65	0.68	336.082	-2.34117	1.38584e-32	Down	TAB1
ENSG00000066135	10.45	9.3	8.54	1.58	1.17	1.21	614.108	-2.29742	1.40409e-32	Down	KDM4A
ENSG00000100888	4.06	3.75	3.69	0.48	0.35	0.57	732.753	-2.47821	1.56355e-32	Down	CHD8
ENSG00000100796	8.47	11.66	8.91	1.52	1.77	1.74	1462.35	-1.9988	1.63036e-32	Down	SMEK1
ENSG00000266962	7.64	6.44	6.27	0.34	0.31	0.07	157.195	-4.1633	1.74356e-32	Down	RP11-400F19.6
ENSG00000133639	16.71	17	15.59	2.11	1.77	2.61	550.195	-2.37073	1.79935e-32	Down	BTG1
ENSG00000166860	2.25	1.91	2.67	0.07	0.04	0.12	140.951	-4.13103	1.89766e-32	Down	ZBTB39
ENSG00000197077	2.91	2.59	2.19	0.27	0.19	0.33	740.057	-2.71279	1.99644e-32	Down	KIAA1671
ENSG00000107104	1.22	1.18	1.03	0.08	0.05	0.11	204.408	-3.22273	2.04335e-32	Down	KANK1
ENSG00000139651	6.65	4.95	5.36	0.68	0.47	0.47	358.848	-2.82583	2.11281e-32	Down	ZNF740
ENSG00000062650	8.84	13.55	11.06	1.62	1.31	1.62	1194.72	-2.32939	2.28065e-32	Down	WAPAL
ENSG00000170265	7.58	6.97	7.23	0.56	0.34	0.75	412.318	-3.11592	2.29319e-32	Down	ZNF282
ENSG00000133121	3.72	3.59	4.03	0.29	0.23	0.45	494.545	-2.96359	2.67653e-32	Down	STARD13
ENSG00000166398	1.68	1.2	1.26	0.08	0.05	0.07	149.177	-3.70758	4.08089e-32	Down	KIAA0355
ENSG00000196313	6.75	6.57	6.12	1	0.9	1.21	775.593	-2.10687	4.3976e-32	Down	POM121
ENSG00000152382	4.62	6.15	5.45	0.44	0.29	0.44	180.499	-3.17712	4.55596e-32	Down	TADA1
ENSG00000145365	3.93	4.65	4.36	0.36	0.28	0.47	227.505	-2.95642	4.59314e-32	Down	TIFA
ENSG00000170779	34.15	30.5	50.21	3.22	2.76	4.48	1677.4	-2.88359	5.06359e-32	Down	CDCA4
ENSG00000120071	1.93	1.56	1.62	0.2	0.11	0.18	550.504	-2.79602	5.19742e-32	Down	KANSL1
ENSG00000108587	6.03	6.68	6.9	1.43	1.32	1.35	1026.78	-1.73737	5.39131e-32	Down	GOSR1
ENSG00000183779	20.17	15.94	15.85	2.46	1.68	2.22	650.355	-2.47542	6.97282e-32	Down	ZNF703
ENSG00000173276	0.74	0.99	0.79	0.05	0.06	0.08	191.66	-3.20468	6.98341e-32	Down	ZBTB21
ENSG00000181274	6.2	5.14	5.7	0.38	0.32	0.3	129.636	-3.46696	8.37804e-32	Down	FRAT2
ENSG00000149532	15.21	13.02	15.1	2.59	2.26	3	2478.77	-1.93544	9.24799e-32	Down	CPSF7
ENSG00000152518	14.81	16.29	15.15	2.9	2.14	2.49	669.962	-2.08206	1.18613e-31	Down	ZFP36L2
ENSG00000130921	2.81	2.21	2.41	0.32	0.26	0.21	314.222	-2.68076	1.23488e-31	Down	C12orf65
ENSG00000127191	11.67	10.65	11.37	2.25	2.33	2.09	708.962	-1.8184	1.38451e-31	Down	TRAF2
ENSG00000168813	1.66	2.17	1.64	0.24	0.19	0.17	320.665	-2.63205	1.5506e-31	Down	ZNF507
ENSG00000141026	4.4	3.74	4.35	0.34	0.22	0.14	173.552	-3.55044	1.55614e-31	Down	MED9
ENSG00000111266	4.28	4.38	3.66	0.58	0.45	0.51	310.242	-2.448	1.55614e-31	Down	DUSP16
ENSG00000129933	1.83	1.6	2.13	0.22	0.21	0.27	524.709	-2.43685	1.71438e-31	Down	MAU2
ENSG00000101216	10.84	8.63	9.39	1.37	1.27	1.53	553.625	-2.24955	1.71861e-31	Down	GMEB2
ENSG00000020577	4.77	5.11	4.86	0.89	0.76	1.02	1267.83	-1.93298	1.75898e-31	Down	SAMD4A
ENSG00000167395	0.96	0.75	1.02	0.06	0.04	0.05	156.75	-3.51427	2.02569e-31	Down	ZNF646
ENSG00000197037	0.79	0.71	0.84	0.07	0.03	0.04	183.189	-3.33989	2.31097e-31	Down	ZSCAN25
ENSG00000090432	20.78	17.99	21.43	1.89	1.28	2.43	529.46	-2.84541	2.54044e-31	Down	MUL1
ENSG00000132825	2.95	2.83	2.81	0.04	0.05	0.06	96.8189	-5.02544	2.59212e-31	Down	PPP1R3D
ENSG00000125812	2.07	2.52	2.23	0.3	0.27	0.19	305.716	-2.60608	3.21793e-31	Down	GZF1
ENSG00000149503	24.12	19.99	23.69	2.75	1.72	3.12	1644.81	-2.59786	3.38896e-31	Down	INCENP
ENSG00000143507	23.11	20.2	15.56	2.71	1.54	2.03	1241.15	-2.66535	3.66174e-31	Down	DUSP10
ENSG00000198890	5.86	7.39	6.92	0.57	0.86	0.85	391.509	-2.59103	3.8555e-31	Down	PRMT6
ENSG00000177602	8.07	8.4	9.79	0.78	0.32	0.33	257.516	-3.5594	4.25912e-31	Down	GSG2
ENSG00000168310	5.81	5.45	3.89	0.45	0.35	0.26	213.676	-3.24273	4.72431e-31	Down	IRF2
ENSG00000149639	1.71	1.7	1.17	0.11	0.15	0.16	298.882	-2.87307	4.72431e-31	Down	SOGA1
ENSG00000143079	3.18	3.62	2.99	0.43	0.26	0.27	299.526	-2.78004	4.72431e-31	Down	CTTNBP2NL
ENSG00000125834	5.4	4.77	4.83	0.4	0.25	0.57	735.238	-3.02458	5.39486e-31	Down	STK35
ENSG00000182810	6.26	5.28	6.6	0.1	0.42	0.21	158.355	-4.00853	5.5019e-31	Down	DDX28
ENSG00000010539	0.65	0.9	0.85	0.05	0.02	0.04	146.686	-3.68516	7.18813e-31	Down	ZNF200
ENSG00000126062	23.55	22.09	20.78	3.45	2.58	3.57	560.204	-2.24449	7.2761e-31	Down	TMEM115
ENSG00000250899	7.43	6.8	7.98	0.82	0.71	0.42	279.645	-2.93975	7.94299e-31	Down	RP11-253E3.3
ENSG00000180035	2.3	2.11	2.21	0.12	0.05	0.12	112.878	-3.78158	7.98078e-31	Down	ZNF48
ENSG00000008513	3.1	2.6	3.55	0.47	0.4	0.47	744.617	-2.25229	1.11578e-30	Down	ST3GAL1
ENSG00000124659	6.11	5.03	7.23	0.56	0.28	0.34	240.005	-3.34206	1.31133e-30	Down	TBCC
ENSG00000167595	1.26	1.06	1.11	0.12	0.12	0.11	183.372	-2.7814	1.31133e-30	Down	C19orf55
ENSG00000177374	1.22	1.24	1.33	0.1	0.05	0.06	123.608	-3.58485	1.77615e-30	Down	HIC1
ENSG00000168502	3.73	3.5	3.14	0.38	0.34	0.54	691.926	-2.48132	2.34399e-30	Down	SOGA2
ENSG00000006062	2.64	2.91	3.01	0.23	0.25	0.37	312.527	-2.74162	2.75728e-30	Down	MAP3K14
ENSG00000185115	7.66	6.81	7.07	0.55	0.52	0.49	127.155	-3.19388	4.5891e-30	Down	NDNL2
ENSG00000147324	8.63	8.72	7.51	0.87	0.72	1.25	692.487	-2.56263	5.56339e-30	Down	MFHAS1
ENSG00000166483	2.41	3.12	2.64	0.36	0.22	0.28	354.123	-2.68015	6.14928e-30	Down	WEE1
ENSG00000065526	5.58	5.43	5.55	0.6	0.5	0.87	892.99	-2.50901	6.80189e-30	Down	SPEN
ENSG00000169991	5.65	5.63	5.78	0.33	0.17	0.52	410.102	-3.41389	7.46551e-30	Down	IFFO2
ENSG00000196981	1.97	2.95	2.38	0.04	0.07	0.06	99.7209	-4.67872	7.7587e-30	Down	WDR5B
ENSG00000102974	13.74	11.99	12.54	1.34	0.81	1.62	757.865	-2.76068	8.50663e-30	Down	CTCF
ENSG00000083812	1.1	1.16	1.66	0.05	0.04	0.05	116.402	-4.15042	9.34035e-30	Down	ZNF324
ENSG00000213762	2.87	3.03	2.74	0.28	0.27	0.16	156.011	-3.03537	9.81904e-30	Down	ZNF134
ENSG00000185798	4.28	4.36	5.58	0.5	0.44	0.48	224.666	-2.75528	1.15386e-29	Down	WDR53
ENSG00000162783	36.95	30.75	39.1	4.76	3.56	2.28	908.779	-2.77478	1.15446e-29	Down	IER5
ENSG00000198331	3.18	3.05	2.39	0.26	0.12	0.17	166.523	-3.35492	1.30262e-29	Down	HYLS1
ENSG00000117069	3.96	5.8	5.32	0.58	0.64	0.55	345.847	-2.53403	1.38203e-29	Down	ST6GALNAC5
ENSG00000099381	4.87	4.17	4.7	0.52	0.45	0.67	367.726	-2.50558	1.53726e-29	Down	SETD1A
ENSG00000125875	6.37	5.84	6.05	1.26	0.99	1.12	769.33	-1.90623	1.57472e-29	Down	TBC1D20
ENSG00000100441	4.3	3.7	4.09	0.73	0.65	0.69	507.599	-2.02074	1.60878e-29	Down	KHNYN
ENSG00000116584	4.76	4.15	3.97	0.66	0.48	0.7	769.767	-2.25685	1.62099e-29	Down	ARHGEF2
ENSG00000166188	4.38	2.91	3.03	0.26	0.17	0.14	167.978	-3.54522	1.76755e-29	Down	ZNF319
ENSG00000183161	3.25	3.6	3.53	0.11	0.28	0.18	117.787	-3.58119	1.91717e-29	Down	FANCF
ENSG00000160993	3.53	2.79	3.03	0.24	0.11	0.15	130.001	-3.5626	2.07131e-29	Down	ALKBH4
ENSG00000063587	1.47	1.54	1.82	0.17	0.13	0.2	338.797	-2.68969	2.17876e-29	Down	ZNF275
ENSG00000169016	2	2.24	2.26	0.2	0.15	0.25	210.72	-2.84749	2.62804e-29	Down	E2F6
ENSG00000213024	6.12	5.55	6.77	0.75	0.64	1.05	1690.04	-2.36569	2.93454e-29	Down	NUP62
ENSG00000164379	12.4	8.66	7.78	0.72	0.38	0.69	231.741	-3.36783	4.56204e-29	Down	FOXQ1
ENSG00000107485	2.62	2.32	2.25	0.24	0.15	0.17	143.837	-3.08806	4.56297e-29	Down	GATA3
ENSG00000162419	2.37	2.14	2.54	0.23	0.14	0.26	243.103	-2.88638	4.57966e-29	Down	GMEB1
ENSG00000157540	2.69	3.26	3.14	0.43	0.3	0.46	560.298	-2.37218	4.72696e-29	Down	DYRK1A
ENSG00000189266	19.35	28.62	21.01	1.46	2.12	0.68	851.493	-3.41252	4.9666e-29	Down	PNRC2
ENSG00000124789	18.26	20.83	21.48	1.13	1.15	2.44	1257.57	-3.07656	4.9666e-29	Down	NUP153
ENSG00000168758	1.69	1.23	1.43	0.15	0.12	0.1	197.947	-2.95262	5.29963e-29	Down	SEMA4C
ENSG00000261786	2.12	2.29	2.17	0.16	0.13	0.06	114.027	-3.61444	5.32996e-29	Down	RP4-555D20.2
ENSG00000126391	10.73	9.32	9.33	1.75	1.1	1.44	948.273	-2.23436	7.04357e-29	Down	FRMD8
ENSG00000224470	5.27	4.89	5.35	0.89	0.6	0.59	511.516	-2.35075	7.31307e-29	Down	ATXN1L
ENSG00000160959	3.3	2.83	3.41	0.52	0.52	0.52	460.414	-2.07601	7.31307e-29	Down	LRRC14
ENSG00000141448	10.35	8.95	7.89	1.03	0.72	1.24	535.084	-2.60918	7.38693e-29	Down	GATA6
ENSG00000125352	15.18	12.66	14.17	1.65	1.39	1.57	200.383	-2.62219	1.07208e-28	Down	RNF113A
ENSG00000188070	2.81	2.55	1.93	0.17	0.14	0.22	179.014	-3.15631	1.15666e-28	Down	C11orf95
ENSG00000143878	24.84	25.88	37.87	3.2	1.61	2.6	748.31	-2.98705	1.37805e-28	Down	RHOB
ENSG00000121797	1.82	1.93	1.77	0.18	0.11	0.12	130.465	-3.11606	1.38599e-28	Down	CCRL2
ENSG00000130810	1.63	1.76	1.92	0.13	0.09	0.06	115.855	-3.60368	1.41747e-28	Down	PPAN
ENSG00000188997	2.01	1.38	1.55	0.05	0.02	0.01	97.1162	-4.99658	1.43191e-28	Down	KCTD21
ENSG00000076984	4.03	3.38	4.05	0.53	0.65	0.65	546.984	-2.11686	2.14937e-28	Down	MAP2K7
ENSG00000087152	19.48	16.68	17.05	4.28	3.57	3.73	1523.55	-1.67741	2.35953e-28	Down	ATXN7L3
ENSG00000175283	17.15	15.71	16.48	2.22	1.67	2.55	389.557	-2.37804	3.07776e-28	Down	DOLK
ENSG00000165323	0.3	0.41	0.51	0.02	0.02	0.02	148.077	-3.50417	3.45179e-28	Down	FAT3
ENSG00000121406	0.6	0.67	0.79	0.02	0.02	0.03	95.4708	-4.03089	4.02744e-28	Down	ZNF549
ENSG00000140006	3.39	7.4	5.18	0.22	0.23	0.37	296.107	-3.61404	4.61659e-28	Down	WDR89
ENSG00000168286	17.49	14.51	15.36	1.89	1.68	2.37	335.151	-2.43644	5.01434e-28	Down	THAP11
ENSG00000186212	3.6	3.17	2.95	0.19	0.13	0.09	95.8082	-3.87778	5.06766e-28	Down	SOWAHB
ENSG00000197128	0.91	1.15	0.86	0.05	0.06	0.05	103.606	-3.5913	5.22538e-28	Down	ZNF772
ENSG00000196639	2.87	2.71	2.89	0.33	0.18	0.34	358.936	-2.739	5.34877e-28	Down	HRH1
ENSG00000183778	1.75	1.99	1.66	0.29	0.21	0.27	389.943	-2.25062	5.37556e-28	Down	B3GALT5
ENSG00000129460	2.6	2.4	2.62	0.23	0.12	0.27	257.741	-2.99162	5.62188e-28	Down	NGDN
ENSG00000174276	17.07	15.29	16.76	2.43	2.85	1.98	354.921	-2.22883	6.69462e-28	Down	ZNHIT2
ENSG00000133422	5.92	5.25	5.14	0.93	1.1	0.92	502.776	-1.94151	8.09056e-28	Down	MORC2
ENSG00000171056	4.27	4.34	3.95	0.4	0.19	0.43	221.355	-3.01794	8.39744e-28	Down	SOX7
ENSG00000117360	11.63	10.79	9.44	2.24	2.15	2.3	913.3	-1.72822	8.76322e-28	Down	PRPF3
ENSG00000148411	4.36	3.69	4.01	0.41	0.61	0.58	366.152	-2.37303	1.08403e-27	Down	NACC2
ENSG00000108557	4.22	3.08	3.23	0.37	0.26	0.47	728.186	-2.67879	1.22507e-27	Down	RAI1
ENSG00000146232	10.7	10.43	6.97	1.01	1.08	0.64	385.535	-2.79951	1.26898e-27	Down	NFKBIE
ENSG00000173894	2.93	2.49	3.3	0.31	0.16	0.18	188.187	-3.13997	2.04304e-27	Down	CBX2
ENSG00000143363	3.15	2.65	2.49	0.29	0.25	0.37	262.201	-2.60373	2.10094e-27	Down	PRUNE
ENSG00000171469	1.43	2.39	2.04	0.14	0.19	0.19	267.632	-2.89374	2.26329e-27	Down	ZNF561
ENSG00000151065	2.17	2.2	2.7	0.17	0.13	0.19	126.357	-3.21271	2.28864e-27	Down	DCP1B
ENSG00000148841	2.18	1.87	2.01	0.24	0.17	0.28	286.597	-2.56999	2.62418e-27	Down	ITPRIP
ENSG00000129474	9.66	9.83	7.78	1.59	1.01	0.9	1087.87	-2.41212	3.28865e-27	Down	AJUBA
ENSG00000122863	19.71	17.2	21.59	3.28	2.28	3.44	1584.59	-2.15858	3.39861e-27	Down	CHST3
ENSG00000006432	3.81	3.6	3.38	0.47	0.31	0.56	730.892	-2.45121	3.40904e-27	Down	MAP3K9
ENSG00000198142	6.95	9.68	6.4	0.83	1.11	0.77	396.967	-2.53957	3.8883e-27	Down	SOWAHC
ENSG00000172840	1.52	1.76	1.36	0.15	0.12	0.08	135.892	-3.11575	3.92492e-27	Down	PDP2
ENSG00000185019	2.63	1.93	1.69	0.1	0.08	0.09	106.715	-3.83913	4.20551e-27	Down	UBOX5
ENSG00000173334	2.96	3.06	3.17	0.38	0.21	0.34	220.157	-2.71706	4.42265e-27	Down	TRIB1
ENSG00000143633	1.73	1.88	1.72	0.12	0.03	0.13	138.046	-3.57071	4.54683e-27	Down	C1orf131
ENSG00000149308	2.01	3.78	3.33	0.15	0.18	0.28	369.201	-3.28033	5.0499e-27	Down	NPAT
ENSG00000171456	9.2	7.81	7.26	1.3	0.85	1.36	1487.73	-2.24107	5.62044e-27	Down	ASXL1
ENSG00000154945	16.94	18.4	18.08	4.69	4.96	4.38	1307.44	-1.41347	5.6408e-27	Down	ANKRD40
ENSG00000165175	11.87	10.18	8.58	1.95	1.79	1.63	770.311	-1.98095	5.76193e-27	Down	MID1IP1
ENSG00000197622	12.34	12.14	13.29	2.48	1.76	2.49	1447.24	-1.9541	5.7718e-27	Down	CDC42SE1
ENSG00000168806	1.8	1.77	1.83	0.07	0.07	0.03	81.7626	-4.24881	7.41882e-27	Down	LCMT2
ENSG00000198799	0.77	0.68	0.81	0.06	0.05	0.07	139.297	-2.99991	8.98712e-27	Down	LRIG2
ENSG00000119720	2.75	2.22	2.42	0.26	0.19	0.32	271.141	-2.67168	8.98712e-27	Down	NRDE2
ENSG00000129514	1.53	1.74	1.99	0.13	0.06	0.15	148.954	-3.2997	9.43292e-27	Down	FOXA1
ENSG00000155034	4.65	4.8	4.27	0.52	0.37	0.67	380.481	-2.55555	9.43292e-27	Down	FBXL18
ENSG00000137040	4.5	9.85	8.1	0.5	0.6	0.63	440.834	-3.1039	9.73214e-27	Down	RANBP6
ENSG00000137807	17.35	20.58	18.64	5.27	4.45	4.36	2625.18	-1.48734	9.77203e-27	Down	KIF23
ENSG00000132623	7.36	7.89	7.79	1.21	1.5	1.51	510.078	-1.91993	1.04043e-26	Down	ANKEF1
ENSG00000158050	3.35	3.02	3.65	0.09	0.13	0.11	82.2651	-4.18725	1.05168e-26	Down	DUSP2
ENSG00000138771	13.48	10.78	9.51	2.21	1.46	1.6	2345.23	-2.13913	1.05983e-26	Down	SHROOM3
ENSG00000139832	21.99	16.54	16.2	1.58	0.61	1.5	289.302	-3.24934	1.09372e-26	Down	RAB20
ENSG00000160208	19.18	20.12	18.04	3.3	3.2	4.37	1365.8	-1.86473	1.18739e-26	Down	RRP1B
ENSG00000137124	24.48	27.8	23.3	5.86	5.64	5.99	979.646	-1.58846	1.26178e-26	Down	ALDH1B1
ENSG00000068097	3.6	3.11	3.23	0.56	0.51	0.56	357.99	-2.06874	1.42523e-26	Down	HEATR6
ENSG00000189114	3.97	3.58	3.13	0.32	0.14	0.11	156.364	-3.55768	1.51211e-26	Down	BLOC1S3
ENSG00000166886	2.15	1.87	1.89	0.19	0.09	0.14	123.898	-3.18587	1.9834e-26	Down	NAB2
ENSG00000124813	1.33	1.28	1.51	0.2	0.14	0.16	259.621	-2.4729	2.29852e-26	Down	RUNX2
ENSG00000170191	3.07	3.92	4.25	0.19	0.27	0.36	156.56	-3.15863	2.33197e-26	Down	NANP
ENSG00000134690	33.11	29.75	27.18	6.4	4.77	4.01	1444.7	-2.0365	2.73841e-26	Down	CDCA8
ENSG00000100207	5.54	5.11	4.91	0.88	0.58	0.91	907.592	-2.16435	2.90341e-26	Down	TCF20
ENSG00000182963	0.91	1.09	0.49	0.04	0.04	0.03	165.412	-3.76891	2.93261e-26	Down	GJC1
ENSG00000169905	2.88	3.42	2.76	0.63	0.55	0.65	865.941	-1.77679	3.37224e-26	Down	TOR1AIP2
ENSG00000105556	8.16	6.77	8.57	0.88	0.64	1.08	349.465	-2.60031	3.48021e-26	Down	MIER2
ENSG00000135482	1.75	1.73	2.05	0.09	0.13	0.11	96.4555	-3.44205	4.17192e-26	Down	ZC3H10
ENSG00000065970	4.46	5.14	6.34	0.33	0.38	0.65	421.208	-2.95907	4.18038e-26	Down	FOXJ2
ENSG00000125798	12.81	9.57	8.71	1.22	0.63	0.7	295.551	-3.00189	4.93174e-26	Down	FOXA2
ENSG00000183309	4.41	4.86	4.3	0.79	0.9	0.69	367.161	-1.98608	5.07661e-26	Down	ZNF623
ENSG00000186638	4.48	3.76	4.87	0.52	0.7	0.53	309.529	-2.36553	5.81941e-26	Down	KIF24
ENSG00000125266	17.77	19.24	21.54	1.62	0.98	2.44	934.539	-2.93376	5.91268e-26	Down	EFNB2
ENSG00000134815	5.74	4.93	4.02	0.61	0.81	0.6	396.295	-2.3319	6.14269e-26	Down	DHX34
ENSG00000112365	1.93	2.31	2.14	0.2	0.13	0.19	125.036	-2.98399	6.48629e-26	Down	ZBTB24
ENSG00000176749	3.39	3.85	4.29	0.53	0.57	0.44	247.112	-2.36604	6.59918e-26	Down	CDK5R1
ENSG00000135213	7.8	6.37	6.69	1.2	1.03	1.41	965.16	-1.97914	7.32828e-26	Down	POM121C
ENSG00000005955	6.36	6.27	8.18	1.17	1.01	1.33	1080.01	-2.02956	8.24903e-26	Down	GGNBP2
ENSG00000128908	5.01	4.94	4.41	1.11	0.95	0.93	672.583	-1.73731	8.64942e-26	Down	INO80
ENSG00000159140	12.82	14.18	11.54	3.13	2.61	3.28	3725.45	-1.5694	8.96656e-26	Down	SON
ENSG00000166133	6.71	5.68	5.26	0.73	0.8	0.57	206.009	-2.51797	9.06484e-26	Down	RPUSD2
ENSG00000188827	1.27	0.97	1.24	0.1	0.12	0.09	141.013	-2.91338	1.0219e-25	Down	SLX4
ENSG00000180423	2.11	2.31	2.49	0.05	0.07	0.02	74.8162	-4.75237	1.02233e-25	Down	HARBI1
ENSG00000256525	2.74	2.75	2.2	0.25	0.29	0.18	142.385	-2.8476	1.06547e-25	Down	POLG2
ENSG00000130147	13.97	11.65	14.05	3.18	2.65	2.96	1833.32	-1.65127	1.12829e-25	Down	SH3BP4
ENSG00000196526	15.02	13.2	12.23	3.23	3.14	3.58	2778.66	-1.50064	1.17568e-25	Down	AFAP1
ENSG00000175906	6.97	4.95	6.96	0.42	0.24	0.27	103.846	-3.67024	1.35712e-25	Down	ARL4D
ENSG00000132604	2.87	2.75	2.85	0.5	0.45	0.53	354.495	-1.9784	1.37486e-25	Down	TERF2
ENSG00000105778	3.26	4.04	3.41	0.78	0.71	0.83	1106.08	-1.67949	1.67732e-25	Down	AVL9
ENSG00000178913	30.8	35.01	26.07	6.51	5.34	4.91	836.43	-1.9215	1.69328e-25	Down	TAF7
ENSG00000179562	4.97	5.07	4.79	0.85	0.6	0.78	320.174	-2.18298	1.91607e-25	Down	GCC1
ENSG00000123095	8.74	7.26	5.61	0.67	0.88	0.94	365.09	-2.54948	2.01089e-25	Down	BHLHE41
ENSG00000103429	7.7	6.31	6.28	1.44	1.24	1.26	712.663	-1.83806	2.09069e-25	Down	BFAR
ENSG00000204315	6.73	5.68	7.39	0.4	0.24	0.32	90.8471	-3.65713	2.11206e-25	Down	FKBPL
ENSG00000108753	3.94	3.29	3.72	0.65	0.58	0.56	344.702	-2.07432	2.76958e-25	Down	HNF1B
ENSG00000158792	3.26	2.51	2.18	0.15	0.1	0.07	91.4585	-3.95148	2.79137e-25	Down	SPATA2L
ENSG00000110851	6.81	6.81	7.17	1.11	0.98	1.39	582.936	-2.03095	2.81475e-25	Down	PRDM4
ENSG00000056972	2.11	1.81	1.99	0.23	0.11	0.23	256.282	-2.78153	2.87949e-25	Down	TRAF3IP2
ENSG00000108296	6.98	6.72	5.91	1.19	0.77	0.79	442.341	-2.28169	3.13192e-25	Down	CWC25
ENSG00000177370	12.31	11.06	10.97	2.24	2.35	2.22	447.725	-1.80764	3.4611e-25	Down	TIMM22
ENSG00000174282	14.03	11.82	11.52	2.91	2.57	2.41	931.927	-1.72124	3.8182e-25	Down	ZBTB4
ENSG00000167670	12.94	10.36	15.81	1.7	1.58	2.16	926.122	-2.2977	3.83802e-25	Down	CHAF1A
ENSG00000140534	3.76	3.33	4.2	0.48	0.28	0.5	457.649	-2.58264	4.17898e-25	Down	TICRR
ENSG00000165494	3.17	4.63	3.92	0.55	0.66	0.43	509.998	-2.2892	4.60412e-25	Down	PCF11
ENSG00000163545	9.41	9.37	8.81	1.31	0.61	0.95	343.516	-2.67493	4.65889e-25	Down	NUAK2
ENSG00000146410	2.05	2.8	3.31	0.18	0.17	0.13	116.354	-3.42758	5.28972e-25	Down	MTFR2
ENSG00000162377	14.03	16.63	16.35	1.53	1.35	2.41	414.539	-2.57326	5.53331e-25	Down	COA7
ENSG00000184436	4.6	3.57	4.8	0.64	0.69	0.7	442.347	-2.14218	5.63568e-25	Down	THAP7
ENSG00000150455	2.74	2.51	3.22	0.35	0.39	0.38	229.036	-2.37088	5.68604e-25	Down	TIRAP
ENSG00000170260	3.12	2.4	3.23	0.24	0.29	0.31	163.037	-2.79449	6.17597e-25	Down	ZNF212
ENSG00000170631	0.91	0.86	1.02	0.07	0.06	0.04	94.2067	-3.40729	7.67887e-25	Down	ZNF16
ENSG00000079999	13.17	12.11	12.24	2.4	1.88	2.75	1278.86	-1.88063	7.86869e-25	Down	KEAP1
ENSG00000170234	2.9	3.42	2.85	0.31	0.19	0.4	307.852	-2.74378	7.92881e-25	Down	PWWP2A
ENSG00000137203	1.94	1.95	2.33	0.38	0.26	0.27	439.888	-2.22954	7.92881e-25	Down	TFAP2A
ENSG00000112624	1.14	1.05	1.27	0.11	0.08	0.11	131.356	-2.88563	9.58904e-25	Down	GLTSCR1L
ENSG00000116138	2.41	2.33	1.8	0.31	0.17	0.22	288.806	-2.65405	1.06566e-24	Down	DNAJC16
ENSG00000188910	31.1	25.71	29.31	5.08	3.94	5.9	1373.62	-1.98949	1.07728e-24	Down	GJB3
ENSG00000151093	2.46	2.18	1.95	0.22	0.21	0.27	152.223	-2.6666	1.08116e-24	Down	OXSM
ENSG00000204767	2.82	3.63	3.2	0.26	0.33	0.15	122.259	-3.12021	1.15237e-24	Down	FAM196B
ENSG00000167074	1.43	0.97	1.46	0.07	0.06	0.09	112.988	-3.42913	1.19342e-24	Down	TEF
ENSG00000111846	1.01	1.35	0.99	0.1	0.12	0.16	251.34	-2.58689	1.21482e-24	Down	GCNT2
ENSG00000183808	1.03	1.6	1.38	0.05	0.12	0.11	220.387	-3.19154	1.27976e-24	Down	RBM12B
ENSG00000162757	4.28	4.74	5.95	0.16	0.21	0.17	79.0244	-4.04924	1.33281e-24	Down	C1orf74
ENSG00000185928	6.65	6.24	5.27	0.51	0.62	0.78	170.42	-2.67629	1.40889e-24	Down	PAGR1
ENSG00000146833	2.66	3.04	2.95	0.41	0.4	0.44	207.847	-2.23673	1.49682e-24	Down	TRIM4
ENSG00000101040	3.88	2.81	3.28	0.41	0.33	0.52	446.754	-2.41758	1.5978e-24	Down	ZMYND8
ENSG00000183770	5.07	4.05	4.7	0.55	0.37	0.32	144.833	-2.88613	1.60858e-24	Down	FOXL2
ENSG00000103343	1.69	1.72	1.7	0.16	0.19	0.14	112.489	-2.81963	1.71676e-24	Down	ZNF174
ENSG00000128342	14.14	13.11	11.3	2.14	1.7	1.09	660.731	-2.41861	1.84248e-24	Down	LIF
ENSG00000061936	3.24	2.75	2.86	0.62	0.46	0.54	612.171	-1.91929	1.87582e-24	Down	SFSWAP
ENSG00000104881	10.23	8.78	9.53	2.25	1.96	2.19	931.921	-1.63323	2.00458e-24	Down	PPP1R13L
ENSG00000014164	10.03	8.17	9.16	1.19	1.05	1.57	399.951	-2.28589	2.02269e-24	Down	ZC3H3
ENSG00000156463	4.13	4.2	3.88	0.89	0.84	0.7	468.049	-1.80181	2.02269e-24	Down	SH3RF2
ENSG00000141568	9.74	8.58	7.98	1.83	1.64	2.1	1390.42	-1.70921	2.06203e-24	Down	FOXK2
ENSG00000171475	6.68	5.86	5.77	1.21	0.8	1.15	1094.72	-1.99368	2.08414e-24	Down	WIPF2
ENSG00000111596	2.53	3.04	2.87	0.53	0.61	0.64	757.135	-1.7202	2.095e-24	Down	CNOT2
ENSG00000022976	1.93	1.57	1.93	0.15	0.21	0.25	234.024	-2.59739	2.09627e-24	Down	ZNF839
ENSG00000139718	2.58	1.97	2.11	0.24	0.19	0.32	282.22	-2.57013	2.21053e-24	Down	SETD1B
ENSG00000147457	7.89	6.7	6.04	1.49	1.49	1.41	847.65	-1.70946	2.24331e-24	Down	CHMP7
ENSG00000160051	3.57	2.74	4.62	0.14	0.07	0.05	84.9518	-4.50798	2.34709e-24	Down	IQCC
ENSG00000116922	3.04	2.97	2.9	0.53	0.65	0.48	389.143	-1.90632	2.85146e-24	Down	C1orf109
ENSG00000136451	11.02	13.64	10.28	1.85	1.63	2.36	957.47	-2.03506	3.30578e-24	Down	VEZF1
ENSG00000130695	4.78	4.68	5.34	0.78	0.48	0.79	611.094	-2.29064	3.82162e-24	Down	CEP85
ENSG00000167657	9.7	8.28	7.76	1.33	1.17	1.68	678.756	-2.07773	3.90653e-24	Down	DAPK3
ENSG00000145675	0.57	0.79	0.94	0.05	0.07	0.08	191.981	-2.9505	3.99138e-24	Down	PIK3R1
ENSG00000168564	4.09	5.14	4.87	0.7	0.77	0.78	289.176	-2.10509	4.06711e-24	Down	CDKN2AIP
ENSG00000073614	4.49	4.69	4.07	1.11	1.03	1.1	874.238	-1.51039	4.32458e-24	Down	KDM5A
ENSG00000100722	6.45	6.72	7.39	1.61	1.5	1.81	1673.43	-1.541	4.4168e-24	Down	ZC3H14
ENSG00000167513	15.75	12.08	16.18	2.76	2.6	2.61	672.483	-1.93472	4.45315e-24	Down	CDT1
ENSG00000144824	4.99	6	4.4	1.21	1.23	0.97	1823.41	-1.65008	4.53346e-24	Down	PHLDB2
ENSG00000146109	23.07	20.52	24.46	3.4	3.02	4.4	599.845	-2.10688	4.64729e-24	Down	ABT1
ENSG00000167193	20.58	22.09	20.39	3.46	3.22	4.85	1631.42	-1.91203	4.78632e-24	Down	CRK
ENSG00000116580	2.24	2.09	2.13	0.4	0.33	0.46	595.076	-1.90216	4.81841e-24	Down	GON4L
ENSG00000189431	2.82	1.96	2.93	0.09	0.02	0.12	85.826	-4.23944	5.22946e-24	Down	RASSF10
ENSG00000159921	4.57	4.64	4.51	0.89	0.73	0.97	530.936	-1.86775	5.92127e-24	Down	GNE
ENSG00000168906	30.55	30.28	33.97	9.04	8.44	7.06	2649.14	-1.43545	6.13894e-24	Down	MAT2A
ENSG00000091656	0.49	0.46	0.41	0.03	0.02	0.05	148.997	-3.02204	6.60509e-24	Down	ZFHX4
ENSG00000226479	35.21	33.66	31.69	8.8	8.18	7.11	914.215	-1.54247	6.71192e-24	Down	TMEM185B
ENSG00000142544	5.46	4.28	4.66	0.42	0.42	0.3	106.476	-3.06293	7.22422e-24	Down	CTU1
ENSG00000198315	1.14	1.88	1.64	0.16	0.14	0.12	171.562	-2.88202	7.62147e-24	Down	ZKSCAN8
ENSG00000197122	6.13	4.94	5.03	0.77	0.48	0.86	761.352	-2.36381	8.39682e-24	Down	SRC
ENSG00000034677	1.99	3.6	3.7	0.36	0.28	0.29	429.875	-2.73201	9.62294e-24	Down	RNF19A
ENSG00000124688	11.52	10.14	10.82	1.86	1.19	1.71	388.805	-2.21315	1.04487e-23	Down	MAD2L1BP
ENSG00000165506	4.78	9.3	5.09	0.4	0.55	0.37	197.521	-3.24214	1.06669e-23	Down	DNAAF2
ENSG00000188786	4.13	4.37	4.73	0.48	0.25	0.58	403.603	-2.72913	1.51909e-23	Down	MTF1
ENSG00000135392	6.88	5.76	6.93	1.17	0.95	1.18	435.713	-2.02381	1.57615e-23	Down	DNAJC14
ENSG00000171729	5.59	4.31	4.18	0.61	0.51	0.76	392.765	-2.34085	1.63173e-23	Down	TMEM51
ENSG00000166289	2.13	1.5	1.86	0.1	0.12	0.1	88.7383	-3.47199	1.85136e-23	Down	PLEKHF1
ENSG00000124201	7.09	6.1	6.48	1.2	0.92	1.4	1193.08	-1.94231	1.91807e-23	Down	ZNFX1
ENSG00000180346	4.86	9.7	8	0.6	0.5	0.39	163.33	-3.27914	2.12521e-23	Down	TIGD2
ENSG00000157617	2.34	2.07	1.75	0.34	0.33	0.3	295.719	-2.11582	2.14699e-23	Down	C2CD2
ENSG00000120334	4.14	5.05	5.26	0.9	0.91	0.74	416.404	-1.96904	2.35901e-23	Down	CENPL
ENSG00000117877	3.39	3.42	3.27	0.48	0.56	0.61	258.122	-2.06619	2.47649e-23	Down	CD3EAP
ENSG00000138166	16.26	15.26	12.41	2.81	2	2.48	545.371	-2.04445	2.66146e-23	Down	DUSP5
ENSG00000164970	1.77	1.59	2.3	0.24	0.27	0.19	291.443	-2.46124	2.68541e-23	Down	FAM219A
ENSG00000204842	1.68	1.4	1.27	0.24	0.25	0.27	437.073	-1.98122	2.82645e-23	Down	ATXN2
ENSG00000177192	6.75	5.73	5.26	0.95	1.24	0.84	539.762	-2.02214	2.87342e-23	Down	PUS1
ENSG00000117713	6.27	5.53	4.73	0.61	0.4	0.88	1469.48	-2.55207	2.97276e-23	Down	ARID1A
ENSG00000148606	6.3	6.29	6.09	0.84	0.86	1.27	630.561	-2.10383	3.37585e-23	Down	POLR3A
ENSG00000136720	5.24	4.32	5.58	0.58	0.8	0.79	328.826	-2.26188	3.53104e-23	Down	HS6ST1
ENSG00000134077	5.32	6.48	6.06	1.19	1.36	1.37	712.972	-1.66472	3.70593e-23	Down	THUMPD3
ENSG00000137504	2.73	3.25	2.22	0.21	0.4	0.36	602.285	-2.51054	3.77519e-23	Down	CREBZF
ENSG00000155868	3.27	3.66	2.95	0.38	0.22	0.41	171.478	-2.68996	3.89687e-23	Down	MED7
ENSG00000163293	4.46	6.21	4.69	0.7	0.65	0.9	445.211	-2.21113	4.94233e-23	Down	NIPAL1
ENSG00000147789	1.26	1.06	1.31	0.15	0.08	0.06	208.074	-2.98517	5.58224e-23	Down	ZNF7
ENSG00000136802	15.63	13.62	13.7	3.14	2.45	3.41	1755.94	-1.72392	5.8463e-23	Down	LRRC8A
ENSG00000174951	1.92	1.5	1.52	0.14	0.09	0.06	93.9681	-3.39645	6.39684e-23	Down	FUT1
ENSG00000142252	7.4	6.55	7.11	1.32	0.99	1.2	330.374	-2.03889	6.62332e-23	Down	GEMIN7
ENSG00000184708	2.61	2.33	2.45	0.49	0.39	0.45	340.699	-1.93779	7.26913e-23	Down	EIF4ENIF1
ENSG00000167987	15.27	12.52	14.96	2.02	1.51	2.59	742.607	-2.24914	7.2749e-23	Down	VPS37C
ENSG00000166484	1.02	0.92	1.12	0.14	0.09	0.14	187.073	-2.5035	7.60232e-23	Down	MAPK7
ENSG00000140259	16.75	14.54	15.1	3.23	2.53	3.14	546.297	-1.84491	7.60232e-23	Down	MFAP1
ENSG00000151612	1.44	1.44	1.56	0.17	0.07	0.16	198.975	-2.84561	7.68112e-23	Down	ZNF827
ENSG00000117597	4.67	4.93	5.07	0.83	0.67	1.02	647.427	-1.99973	8.3147e-23	Down	DIEXF
ENSG00000166478	3.06	3.01	2.5	0.47	0.47	0.31	273.282	-2.24387	8.58861e-23	Down	ZNF143
ENSG00000048052	2.1	3.71	2.91	0.31	0.48	0.32	826.819	-2.41542	8.59845e-23	Down	HDAC9
ENSG00000116497	0.85	1.27	1.24	0.11	0.14	0.12	189.545	-2.61218	8.91285e-23	Down	S100PBP
ENSG00000247844	17.72	16.48	20.08	2.91	2.61	3.53	456.127	-2.03985	1.03101e-22	Down	CCAT1
ENSG00000181852	5.19	4.61	5.28	0.91	1.06	0.69	485.467	-1.98047	1.12391e-22	Down	RNF41
ENSG00000251369	0.8	0.81	0.79	0.03	0.07	0.03	74.1929	-3.53268	1.18578e-22	Down	ZNF550
ENSG00000062725	1.75	3.85	2.39	0.25	0.23	0.24	331.877	-2.87969	1.25035e-22	Down	APPBP2
ENSG00000182909	4.29	3.48	3.67	0.24	0.2	0.18	75.1389	-3.51665	1.37481e-22	Down	LENG9
ENSG00000100228	2.47	2.11	1.85	0.07	0.18	0.17	100.001	-3.29324	1.3771e-22	Down	RAB36
ENSG00000152242	3.7	4.34	6.38	0.52	0.31	0.57	570.694	-2.76802	1.50428e-22	Down	C18orf25
ENSG00000122644	2.87	4.92	4.33	0.54	0.54	0.48	374.156	-2.39244	1.63652e-22	Down	ARL4A
ENSG00000176142	5.17	5.02	4.81	1.16	1.16	0.92	532.694	-1.68975	1.66122e-22	Down	TMEM39A
ENSG00000136826	2.24	2.53	2.18	0.35	0.36	0.36	191.304	-2.14817	1.67064e-22	Down	KLF4
ENSG00000156853	1.59	1.28	1.32	0.13	0.07	0.13	109.064	-3.04011	1.69652e-22	Down	ZNF689
ENSG00000111424	3.24	3.04	2.62	0.41	0.28	0.51	511.865	-2.32422	1.95121e-22	Down	VDR
ENSG00000197971	1.76	1.72	1.32	0.31	0.23	0.18	769.474	-2.19294	2.03943e-22	Down	MBP
ENSG00000065308	21.9	20.18	19.68	4.22	3.92	5.37	1781.96	-1.66204	2.06416e-22	Down	TRAM2
ENSG00000100335	4.85	5.16	4.74	0.66	0.56	0.99	1005.07	-2.17406	2.08714e-22	Down	MIEF1
ENSG00000172409	5.62	4.96	5.54	0.76	0.53	0.94	475.12	-2.29202	2.13932e-22	Down	CLP1
ENSG00000185049	2.51	1.95	2.01	0.29	0.3	0.35	261.426	-2.22059	2.13932e-22	Down	NELFA
ENSG00000215421	0.64	0.63	0.58	0.08	0.1	0.09	182.951	-2.17916	2.13932e-22	Down	ZNF407
ENSG00000107951	2.54	2.93	2.71	0.55	0.58	0.52	348.119	-1.78886	2.21584e-22	Down	MTPAP
ENSG00000178988	8.08	9.54	8.9	1.17	1.22	1.71	382.998	-2.1421	2.29355e-22	Down	MRFAP1L1
ENSG00000243364	2.67	2.2	2.36	0.11	0.08	0.09	65.5924	-3.93769	2.3908e-22	Down	EFNA4
ENSG00000113580	4.04	6.55	4.64	0.63	0.57	0.89	1170.49	-2.29774	2.42282e-22	Down	NR3C1
ENSG00000100014	3.48	3	3.15	0.7	0.6	0.67	479.876	-1.76193	2.67462e-22	Down	SPECC1L
ENSG00000185436	2.52	2.41	2.7	0.41	0.35	0.4	198.639	-2.17101	2.68167e-22	Down	IFNLR1
ENSG00000112584	2.79	2.45	2.62	0.4	0.22	0.37	243.693	-2.41872	3.14248e-22	Down	FAM120B
ENSG00000047932	6.36	9.11	7.99	0.82	0.91	1.35	576.785	-2.3607	3.17795e-22	Down	GOPC
ENSG00000173846	2.68	2.91	2.79	0.33	0.5	0.29	195.091	-2.37377	3.43372e-22	Down	PLK3
ENSG00000185730	2.08	2.2	2.28	0.24	0.21	0.33	158.463	-2.48514	3.55961e-22	Down	ZNF696
ENSG00000112983	7.36	6.02	5.3	1.4	1.16	1.12	950.526	-1.81085	3.61474e-22	Down	BRD8
ENSG00000170903	2.9	5.13	3.62	0.33	0.31	0.49	287.572	-2.76161	3.63611e-22	Down	MSANTD4
ENSG00000179627	2.35	1.97	2.38	0.15	0.25	0.25	126.769	-2.7813	3.6743e-22	Down	ZBTB42
ENSG00000110583	6.12	5.59	5.5	1.1	1.3	1.42	839.499	-1.64872	3.73426e-22	Down	NAA40
ENSG00000205808	2.59	2.79	2.48	0.21	0.22	0.17	82.0637	-3.08619	4.24902e-22	Down	PPAPDC2
ENSG00000158156	8.3	7.2	5.98	1.11	0.72	0.66	239.537	-2.52942	4.26069e-22	Down	XKR8
ENSG00000162711	2.16	2.38	2.69	0.16	0.1	0.29	287.847	-3.05114	5.25414e-22	Down	NLRP3
ENSG00000105617	7.96	6.19	5.07	0.49	0.42	0.51	104.262	-3.12109	5.72982e-22	Down	LENG1
ENSG00000167394	0.8	0.87	0.99	0.08	0.09	0.09	105.98	-2.7743	5.93406e-22	Down	ZNF668
ENSG00000140406	26.81	21.7	26.8	5.57	3.81	4.29	920.681	-1.9255	6.31741e-22	Down	MESDC1
ENSG00000137185	1.85	1.51	1.97	0.19	0.2	0.18	126.948	-2.6517	6.78072e-22	Down	ZSCAN9
ENSG00000125846	0.51	0.42	0.56	0.04	0.04	0.04	94.9131	-3.03336	7.06562e-22	Down	ZNF133
ENSG00000225830	1.67	2.16	1.91	0.2	0.18	0.29	210.039	-2.5207	7.19894e-22	Down	ERCC6
ENSG00000177302	3.57	3.13	3.49	0.46	0.54	0.7	539.644	-2.03813	7.48857e-22	Down	TOP3A
ENSG00000171988	2.66	3.96	3.25	0.37	0.37	0.58	631.812	-2.34285	7.84563e-22	Down	JMJD1C
ENSG00000135334	14.16	13.24	13.1	2.7	2.68	2.83	344.751	-1.77085	7.89006e-22	Down	AKIRIN2
ENSG00000237649	31.31	25.67	29.16	4.82	2.52	4.56	1385.5	-2.29384	8.07182e-22	Down	KIFC1
ENSG00000271359	15.34	11.86	12.95	0.98	1.43	0.97	98.2252	-2.98457	8.13592e-22	Down	RP11-84C13.1
ENSG00000102870	2.35	2.07	2.39	0.32	0.16	0.18	150.098	-2.76931	8.27134e-22	Down	ZNF629
ENSG00000139083	8.14	5.95	6.16	1.32	1.24	1.28	639.44	-1.86671	8.41193e-22	Down	ETV6
ENSG00000131845	1.19	1.33	1.52	0.08	0.16	0.1	110.498	-2.95915	8.43545e-22	Down	ZNF304
ENSG00000232445	16.12	21.92	19.31	2.31	2.63	2.06	150.835	-2.47614	8.44753e-22	Down	RP11-132A1.4
ENSG00000099942	21.6	18.72	18.38	2.42	1.75	3.61	1533.45	-2.34579	9.32412e-22	Down	CRKL
ENSG00000102178	32.67	29.54	33.12	8.39	7.19	8.89	2416.33	-1.44019	9.72373e-22	Down	UBL4A
ENSG00000078246	9.99	8.76	10.33	2.3	2.2	1.91	650.289	-1.66031	9.87238e-22	Down	TULP3
ENSG00000110723	0.77	1.14	0.64	0.08	0.09	0.03	326.64	-3.06144	1.06172e-21	Down	EXPH5
ENSG00000084652	30.24	27.61	32.64	8.38	7.23	8.12	2099.83	-1.41159	1.07359e-21	Down	TXLNA
ENSG00000092978	1.51	1.81	1.64	0.22	0.26	0.25	172.45	-2.21948	1.0839e-21	Down	GPATCH2
ENSG00000136715	7.23	7.01	7.4	1.38	1.19	1.65	609.692	-1.82017	1.0839e-21	Down	SAP130
ENSG00000177051	3.67	2.65	3.12	0.34	0.14	0.13	140.652	-3.29136	1.11385e-21	Down	FBXO46
ENSG00000135476	6.22	5.06	5.37	1.13	1.17	0.75	861.167	-1.92016	1.12477e-21	Down	ESPL1
ENSG00000167565	2.8	2.41	2.43	0.25	0.24	0.11	99.5699	-3.09032	1.24153e-21	Down	SERTAD3
ENSG00000100393	9.8	8.89	7.68	1.1	0.61	1.36	938.16	-2.5212	1.25284e-21	Down	EP300
ENSG00000167487	1.18	1.22	1.49	0.09	0.05	0.03	70.2431	-3.80842	1.27167e-21	Down	KLHL26
ENSG00000110048	30.63	29.04	26.02	7.98	6.12	7.26	2286.14	-1.47989	1.3738e-21	Down	OSBP
ENSG00000218891	5.91	4.82	4.31	0.62	0.29	0.42	141.855	-2.88073	1.39461e-21	Down	ZNF579
ENSG00000127080	2.07	2.07	2.13	0.23	0.14	0.29	171.237	-2.63241	1.41517e-21	Down	IPPK
ENSG00000154781	2.8	2.94	3.24	0.44	0.34	0.27	140.817	-2.54194	1.54396e-21	Down	CCDC174
ENSG00000179361	7.23	6.49	8.15	0.89	0.79	1.36	654.195	-2.2864	1.55519e-21	Down	ARID3B
ENSG00000114491	13.26	12.18	14.68	2.4	2.39	3.21	1161.69	-1.79227	1.56679e-21	Down	UMPS
ENSG00000198492	13.02	13.04	13.05	1.99	1.29	2.51	1216.4	-2.19762	1.61726e-21	Down	YTHDF2
ENSG00000171282	1.48	1.33	1.6	0.19	0.18	0.25	214.243	-2.26211	1.63705e-21	Down	RP11-1055B8.7
ENSG00000168916	0.87	0.63	0.74	0.05	0.04	0.08	117.296	-3.06124	1.64966e-21	Down	ZNF608
ENSG00000173281	1.32	0.96	0.95	0.08	0.01	0.05	86.0232	-3.71127	1.67605e-21	Down	PPP1R3B
ENSG00000153487	2.45	2.45	2.5	0.44	0.45	0.41	217.425	-1.96575	1.67969e-21	Down	ING1
ENSG00000132773	4.9	4.43	5.57	0.97	0.79	0.77	331.748	-2.02133	1.7552e-21	Down	TOE1
ENSG00000255242	2.32	2.35	3.17	0.03	0.02	0.1	62.3419	-4.60509	1.95696e-21	Down
ENSG00000168495	5.42	5.26	4.69	1.07	1.25	0.98	480.148	-1.69598	1.9691e-21	Down	POLR3D
ENSG00000125945	1.26	1.28	1.31	0.13	0.04	0.04	101.833	-3.51067	2.10328e-21	Down	ZNF436
ENSG00000165572	1.17	1.87	1.28	0.06	0.09	0.13	111.581	-3.27172	2.11483e-21	Down	KBTBD6
ENSG00000077044	4.02	3.95	4.26	0.49	0.5	0.82	774.563	-2.20186	2.22145e-21	Down	DGKD
ENSG00000140961	1.81	2.14	1.75	0.19	0.15	0.23	114.352	-2.70671	2.32468e-21	Down	OSGIN1
ENSG00000022567	2.67	2.19	1.78	0.37	0.3	0.33	328.309	-2.17982	2.46025e-21	Down	SLC45A4
ENSG00000129654	3.89	3	3.16	0.33	0.25	0.25	94.6026	-2.9754	2.48444e-21	Down	FOXJ1
ENSG00000143842	5.68	4.1	4.17	0.69	0.33	0.55	512.994	-2.56153	2.65101e-21	Down	SOX13
ENSG00000261221	6.16	4.81	6.25	0.98	0.82	0.69	265.017	-2.24008	2.66299e-21	Down	ZNF865
ENSG00000204519	1.24	1.19	1.55	0.16	0.09	0.16	156.581	-2.68453	3.02107e-21	Down	ZNF551
ENSG00000109118	2.82	2.14	2.63	0.29	0.22	0.43	614.992	-2.4352	3.09011e-21	Down	PHF12
ENSG00000105137	2.13	1.78	2.36	0.31	0.2	0.17	205.556	-2.62079	3.26453e-21	Down	SYDE1
ENSG00000253797	2.85	3.24	2.99	0.43	0.55	0.49	196.551	-2.0865	4.24896e-21	Down	UTP14C
ENSG00000118260	2.49	4.47	2.96	0.41	0.49	0.5	607.295	-2.26313	4.3943e-21	Down	CREB1
ENSG00000120549	1.38	1.31	1.13	0.24	0.24	0.18	290.562	-2.01824	4.64021e-21	Down	KIAA1217
ENSG00000197299	3.04	4.15	4.31	0.36	0.35	0.6	378.055	-2.54402	4.72861e-21	Down	BLM
ENSG00000134294	12.79	24.17	13.55	2.72	2.87	2.32	2731.51	-2.127	5.00129e-21	Down	SLC38A2
ENSG00000171861	8.87	8.97	7.76	1.82	1.31	1.31	351.738	-1.98423	5.20783e-21	Down	RNMTL1
ENSG00000130766	4.58	3.85	5.13	0.59	0.25	0.37	168.555	-2.8552	5.20865e-21	Down	SESN2
ENSG00000167034	3.84	4.82	5.49	0.64	0.73	0.64	215.75	-2.27015	5.34623e-21	Down	NKX3-1
ENSG00000101126	8.36	9.32	8.6	1.33	0.62	1.33	1214.45	-2.4274	5.38492e-21	Down	ADNP
ENSG00000205138	7.58	7.45	7.86	0.67	0.92	0.69	94.0433	-2.75578	5.56629e-21	Down	SDHAF1
ENSG00000181915	7.1	10.54	10.71	0.87	0.88	1.44	389.796	-2.56567	5.64407e-21	Down	ADO
ENSG00000162396	2.43	2.27	2.62	0.09	0.02	0.03	56.2719	-4.60287	5.68939e-21	Down	PARS2
ENSG00000167470	8.85	7.87	7.87	1.53	0.97	0.7	730.021	-2.38543	5.70922e-21	Down	MIDN
ENSG00000174292	2.88	2.14	2.02	0.35	0.27	0.25	201.725	-2.44731	5.73512e-21	Down	TNK1
ENSG00000112343	2.06	1.83	1.71	0.3	0.22	0.21	159.32	-2.37245	5.87375e-21	Down	TRIM38
ENSG00000125898	5.35	4.35	3.53	0.72	0.46	0.42	337.863	-2.47134	6.73512e-21	Down	FAM110A
ENSG00000116604	4.52	4.15	4.02	0.86	0.63	0.92	685.068	-1.85697	6.77887e-21	Down	MEF2D
ENSG00000163251	3.03	2.58	2.48	0.37	0.16	0.31	198.374	-2.6602	8.05164e-21	Down	FZD5
ENSG00000122512	5.95	5.71	5.42	1.15	1.31	1.26	384.272	-1.67575	1.02736e-20	Down	PMS2
ENSG00000167842	2.36	4.54	4.01	0.19	0.39	0.32	235.264	-2.99857	1.10762e-20	Down	MIS12
ENSG00000099992	1.06	0.89	0.79	0.13	0.1	0.08	138.069	-2.5557	1.25662e-20	Down	TBC1D10A
ENSG00000117525	269.82	301.19	328.59	65.13	85.06	85.93	18993.7	-1.41088	1.27088e-20	Down	F3
ENSG00000095951	1.32	1.6	1.4	0.23	0.17	0.25	232.055	-2.17221	1.27771e-20	Down	HIVEP1
ENSG00000198218	10.73	8.58	9.71	1.4	1.04	1.93	1218.98	-2.17247	1.27919e-20	Down	QRICH1
ENSG00000131381	3.11	3.32	3.38	0.74	0.78	0.75	442.762	-1.58331	1.36692e-20	Down	ZFYVE20
ENSG00000070159	3.4	3.27	3.3	0.88	0.75	0.67	654.942	-1.59375	1.42217e-20	Down	PTPN3
ENSG00000179409	8.39	7.56	8.73	0.91	0.58	1.39	1178.13	-2.51438	1.45579e-20	Down	GEMIN4
ENSG00000108733	1.45	1.68	1.8	0.1	0.12	0.15	80.2774	-3.09032	1.56752e-20	Down	PEX12
ENSG00000180340	21.29	14.94	11.26	2.07	1.24	1.56	343.322	-2.69072	1.59482e-20	Down	FZD2
ENSG00000240857	8.54	9.63	9.7	1.71	1.13	1.52	252.127	-2.12003	1.60338e-20	Down	RDH14
ENSG00000121152	19.03	16.86	18.88	5.45	5.08	4.62	1442.99	-1.3385	1.86948e-20	Down	NCAPH
ENSG00000181284	4.9	3.35	3.18	0.46	0.22	0.31	160.889	-2.90641	2.06094e-20	Down	TMEM102
ENSG00000166348	1.89	1.8	1.59	0.26	0.23	0.35	352.186	-2.0989	2.06378e-20	Down	USP54
ENSG00000135845	3.93	3.61	4.41	0.82	0.67	0.82	443.155	-1.83273	2.08298e-20	Down	PIGC
ENSG00000175707	17.94	12.76	13.31	2.47	1.67	1.53	297.487	-2.39146	2.11004e-20	Down	C1orf172
ENSG00000141965	1.59	1.43	1.53	0.08	0.09	0.05	59.3316	-3.70813	2.14506e-20	Down	FEM1A
ENSG00000180917	1.29	2.38	1.93	0.17	0.16	0.25	297.775	-2.6621	2.18451e-20	Down	CMTR2
ENSG00000132357	5.38	4.42	5.43	0.88	0.6	0.82	280.553	-2.16837	2.42251e-20	Down	CARD6
ENSG00000196584	1.85	2.84	3.01	0.22	0.33	0.31	219.08	-2.58193	2.45199e-20	Down	XRCC2
ENSG00000170852	8.5	12.37	12.46	2.35	2.01	2.15	971.32	-1.82134	2.46308e-20	Down	KBTBD2
ENSG00000118689	3.04	3.5	2.85	0.35	0.21	0.49	496.27	-2.56059	2.61077e-20	Down	FOXO3
ENSG00000198920	3.53	3.27	2.97	0.72	0.69	0.7	397.722	-1.68333	2.61393e-20	Down	KIAA0753
ENSG00000132467	19.91	28.53	26.01	3.29	1.79	3.69	573.248	-2.49786	2.73438e-20	Down	UTP3
ENSG00000081189	0.37	0.56	0.51	0.05	0.07	0.05	162.681	-2.53788	2.77082e-20	Down	MEF2C
ENSG00000164542	0.67	1.25	0.78	0.07	0.09	0.09	171.024	-2.81791	3.18608e-20	Down	KIAA0895
ENSG00000197483	2.91	2.42	2.1	0.24	0.28	0.29	117.907	-2.61317	3.18608e-20	Down	ZNF628
ENSG00000169871	5.03	4.07	3.97	0.51	0.27	0.61	282.82	-2.62766	3.57143e-20	Down	TRIM56
ENSG00000000457	1.31	1.26	1.38	0.21	0.12	0.16	143.631	-2.42139	3.5789e-20	Down	SCYL3
ENSG00000172530	1.52	1.38	1.21	0.16	0.16	0.22	173.592	-2.34856	3.6176e-20	Down	BANP
ENSG00000138835	1.47	1.16	0.91	0.18	0.16	0.11	330.324	-2.43105	3.69559e-20	Down	RGS3
ENSG00000074054	3	2.89	2.78	0.72	0.76	0.76	633.258	-1.42795	4.18144e-20	Down	CLASP1
ENSG00000196396	44.12	39.42	43.99	12.27	10.65	12.51	2285.31	-1.3283	4.52286e-20	Down	PTPN1
ENSG00000183763	2.88	2.63	3.17	0.54	0.46	0.4	221.471	-2.08602	4.56855e-20	Down	TRAIP
ENSG00000118503	25.32	27.43	41.66	2.72	2.6	5.13	1963.32	-2.58833	4.65415e-20	Down	TNFAIP3
ENSG00000095383	18.86	15.47	19.09	2.86	2.57	4.07	1405.66	-1.94657	4.79635e-20	Down	TBC1D2
ENSG00000116285	41.87	42.15	25.26	6.6	4.75	6.82	2889.94	-2.03784	5.11806e-20	Down	ERRFI1
ENSG00000137460	0.94	0.96	1.28	0.07	0.04	0.12	135.883	-3.14128	5.22925e-20	Down	FHDC1
ENSG00000184661	9.96	12.7	10.32	2.7	1.93	2.12	814.59	-1.75474	5.32282e-20	Down	CDCA2
ENSG00000162290	2.28	3.1	2.61	0.36	0.32	0.5	381.698	-2.19949	5.3366e-20	Down	DCP1A
ENSG00000204946	2.32	1.76	2.5	0.21	0.14	0.3	224.248	-2.73296	5.45897e-20	Down	ZNF783
ENSG00000234127	10.01	8.83	11.8	1.34	0.98	1.87	730.638	-2.29992	5.94003e-20	Down	TRIM26
ENSG00000132003	3.34	2.36	2.07	0.34	0.3	0.25	182.183	-2.54892	6.29929e-20	Down	ZSWIM4
ENSG00000166833	4.69	4	2.98	0.74	0.71	0.79	876.806	-1.84174	6.53604e-20	Down	NAV2
ENSG00000126653	5.11	5.72	6.03	1.43	1.49	1.27	691.441	-1.4908	6.60045e-20	Down	NSRP1
ENSG00000131263	4.24	7.27	4.98	0.81	0.75	0.98	722.704	-2.14288	6.77973e-20	Down	RLIM
ENSG00000055483	3.81	4	4.75	0.78	0.56	0.9	1086.67	-1.93883	6.92291e-20	Down	USP36
ENSG00000164951	4.19	5.77	4.5	0.59	0.42	0.87	918.084	-2.36229	7.95315e-20	Down	PDP1
ENSG00000186174	17.17	15.72	17.36	3.37	2.68	4.29	2830.11	-1.74505	7.99755e-20	Down	BCL9L
ENSG00000148773	32.34	29.52	34.49	10.1	7.86	8.73	6261.47	-1.33391	8.04053e-20	Down	MKI67
ENSG00000109079	26.79	24.01	31.96	6.48	5.84	7.07	1992.56	-1.56861	8.15046e-20	Down	TNFAIP1
ENSG00000234602	2.04	2.21	2.39	0.19	0.16	0.17	72.4541	-3.05208	8.55058e-20	Down	MCIDAS
ENSG00000188064	15.82	14.05	13.21	4.18	3.69	3.82	1271.99	-1.36217	8.63592e-20	Down	WNT7B
ENSG00000110497	3.67	2.91	3.31	0.34	0.19	0.49	478.317	-2.67917	9.22692e-20	Down	AMBRA1
ENSG00000177981	2.35	2.19	2.18	0.5	0.49	0.44	317.951	-1.70143	9.81847e-20	Down	ASB8
ENSG00000171466	0.89	1.28	1.08	0.13	0.19	0.16	230.76	-2.19911	1.0252e-19	Down	ZNF562
ENSG00000104228	4.1	3.89	4.59	0.42	0.24	0.61	270.692	-2.6931	1.02881e-19	Down	TRIM35
ENSG00000102034	31.99	25.75	27.66	8.35	7.66	8.15	2727.2	-1.30388	1.03491e-19	Down	ELF4
ENSG00000115998	0.76	0.87	0.82	0.07	0.1	0.07	84.4904	-2.78406	1.1128e-19	Down	C2orf42
ENSG00000105738	10.89	8.78	10.55	1.89	1.6	2.44	1591.68	-1.81247	1.12296e-19	Down	SIPA1L3
ENSG00000143322	3.76	4.52	4.73	0.59	0.41	0.86	1766.16	-2.24619	1.23388e-19	Down	ABL2
ENSG00000148297	3.1	2.81	3.2	0.74	0.52	0.54	567.774	-1.80515	1.23388e-19	Down	MED22
ENSG00000196810	1.46	1.17	0.94	0.14	0.15	0.16	174.192	-2.42374	1.26571e-19	Down	CTBP1-AS2
ENSG00000171425	4.66	3.94	3.37	0.57	0.47	0.33	143.411	-2.5593	1.27164e-19	Down	ZNF581
ENSG00000095787	3.91	4.58	4.52	0.93	0.88	1.16	1147.25	-1.59751	1.36148e-19	Down	WAC
ENSG00000118518	0.6	0.69	0.78	0.07	0.05	0.07	89.2586	-2.83004	1.37925e-19	Down	RNF146
ENSG00000103126	3.06	2.66	2.84	0.32	0.31	0.53	321.112	-2.30297	1.4132e-19	Down	AXIN1
ENSG00000180901	4.74	4.48	3.78	1.05	0.94	0.97	543.801	-1.61053	1.50857e-19	Down	KCTD2
ENSG00000170608	2.81	2.26	1.98	0.1	0.13	0.11	60.4783	-3.65752	1.55488e-19	Down	FOXA3
ENSG00000172977	8.46	6.95	7.53	1.58	1.02	1.54	796.573	-1.92763	1.65359e-19	Down	KAT5
ENSG00000196182	3.75	3.03	2.71	0.63	0.47	0.46	364.166	-2.05425	1.7958e-19	Down	STK40
ENSG00000083223	2.02	2.69	2.11	0.39	0.44	0.33	257.039	-2.00981	1.7958e-19	Down	ZCCHC6
ENSG00000166261	2.57	2.37	2.28	0.44	0.45	0.28	269.046	-2.08175	1.8163e-19	Down	ZNF202
ENSG00000119574	4.39	3.1	3.4	0.4	0.45	0.57	200.67	-2.36736	1.88318e-19	Down	ZBTB45
ENSG00000166855	5.21	5.4	5.27	1.26	1.34	0.99	475.674	-1.62512	1.93929e-19	Down	CLPX
ENSG00000184675	0.42	0.38	0.54	0.03	0.03	0.01	66.0307	-3.62909	1.97425e-19	Down	AMER1
ENSG00000155287	9.84	7.96	9.47	1.39	1.09	1.68	274.091	-2.14921	2.31848e-19	Down	SLC25A28
ENSG00000166106	1.51	1.41	1.4	0.1	0.08	0.17	86.9886	-2.94941	2.48284e-19	Down	ADAMTS15
ENSG00000144655	4.62	3.91	4.67	0.82	0.63	0.48	250.033	-2.2209	2.55015e-19	Down	CSRNP1
ENSG00000175591	5.26	4.94	3.18	0.61	0.47	0.68	330.816	-2.35431	2.57192e-19	Down	P2RY2
ENSG00000083817	2.54	2.47	2.04	0.18	0.11	0.12	62.099	-3.39716	2.57209e-19	Down	ZNF416
ENSG00000128965	2.39	2.58	1.83	0.21	0.27	0.2	95.3005	-2.74329	2.89027e-19	Down	CHAC1
ENSG00000139211	21.7	23.54	26.96	3.01	2.48	5.08	3312.78	-2.20896	3.11147e-19	Down	AMIGO2
ENSG00000198746	5.22	5.15	4.64	0.81	0.4	0.61	161.323	-2.44795	3.22185e-19	Down	GPATCH3
ENSG00000004660	0.74	0.78	0.77	0.06	0.07	0.09	81.9801	-2.75313	3.49685e-19	Down	CAMKK1
ENSG00000016082	2.01	2.99	2.62	0.18	0.11	0.27	97.2062	-3.08226	3.60935e-19	Down	ISL1
ENSG00000163348	16.77	12.5	13.69	2.87	1.84	1.43	814.321	-2.25244	3.63906e-19	Down	PYGO2
ENSG00000108469	1.86	1.51	1.53	0.29	0.22	0.3	292.888	-2.03091	3.68436e-19	Down	RECQL5
ENSG00000198642	3.16	4.49	3.46	0.7	0.51	0.39	381.429	-2.23544	3.94951e-19	Down	KLHL9
ENSG00000171606	0.77	0.72	0.66	0.13	0.09	0.09	150.305	-2.22506	4.08389e-19	Down	ZNF274
ENSG00000107036	2.35	3.44	2.63	0.49	0.48	0.58	509.167	-1.88842	4.08389e-19	Down	KIAA1432
ENSG00000156650	1.31	1.22	0.86	0.17	0.13	0.19	333.2	-2.20771	4.17864e-19	Down	KAT6B
ENSG00000139926	12.83	16.95	16.62	2.49	2.21	3.73	4177.19	-1.91455	4.28181e-19	Down	FRMD6
ENSG00000172081	5.85	3.75	2.86	0.47	0.33	0.18	336.307	-3.03356	4.31511e-19	Down	MOB3A
ENSG00000186834	19.98	17.36	16.73	3.74	1.86	2.69	1003.77	-2.14755	4.64893e-19	Down	HEXIM1
ENSG00000196470	0.56	0.78	0.77	0.07	0.04	0.05	79.1986	-3.10697	4.9632e-19	Down	SIAH1
ENSG00000144802	4.94	4.81	3.39	0.78	0.61	0.82	449.302	-2.01974	5.22806e-19	Down	NFKBIZ
ENSG00000127666	21.42	17.83	19.89	3.36	2.53	4.2	627.023	-1.99901	5.31331e-19	Down	TICAM1
ENSG00000185347	4.14	3.79	3.96	1.11	1.17	1.09	841.977	-1.30341	5.42273e-19	Down	C14orf80
ENSG00000144579	9.25	7.05	7.41	1.4	1.35	1.84	795.463	-1.82745	5.50673e-19	Down	CTDSP1
ENSG00000171161	8.42	6.77	9.22	0.93	0.65	1.37	515.824	-2.46035	5.69419e-19	Down	ZNF672
ENSG00000010165	13.2	12.56	12.46	2.8	2.61	3.55	1103.72	-1.56143	5.85707e-19	Down	METTL13
ENSG00000187257	1.75	3.26	2.19	0.21	0.19	0.32	242.391	-2.7016	6.01318e-19	Down	RSBN1L
ENSG00000118523	15.58	16.53	31.88	1.97	1.33	2.48	539.786	-2.85042	6.29855e-19	Down	CTGF
ENSG00000189369	5.66	6.54	6.06	1.1	0.61	0.87	198.585	-2.24648	6.29855e-19	Down	GSPT2
ENSG00000225190	2.2	1.91	1.63	0.34	0.2	0.33	438.189	-2.16361	6.42355e-19	Down	PLEKHM1
ENSG00000171574	1.36	1.26	1.45	0.12	0.11	0.22	157.765	-2.55767	6.43316e-19	Down	ZNF584
ENSG00000125449	4	2.99	2.29	0.39	0.4	0.36	194.667	-2.45178	6.52258e-19	Down	ARMC7
ENSG00000164011	0.99	0.71	1.05	0.05	0.05	0.02	59.9411	-3.76957	6.84227e-19	Down	ZNF691
ENSG00000100601	5.92	6.48	6.2	1.54	1.3	1.3	368.823	-1.63806	7.08983e-19	Down	ALKBH1
ENSG00000134686	15.26	13.69	14.3	4.62	3.81	4.04	1901.41	-1.2769	7.16942e-19	Down	PHC2
ENSG00000118263	2.08	2.04	2.67	0.38	0.38	0.47	410.397	-1.91622	7.33815e-19	Down	KLF7
ENSG00000137275	5.61	4.85	6.14	0.74	0.48	0.98	518.22	-2.33864	7.54929e-19	Down	RIPK1
ENSG00000125686	8.53	11.16	9.97	2.69	2.34	2.66	1434.48	-1.42344	8.47287e-19	Down	MED1
ENSG00000079432	5	4.23	4.23	1.18	1.04	1.16	832.827	-1.47047	8.6486e-19	Down	CIC
ENSG00000163155	2.19	1.46	1.97	0.07	0.1	0.09	59.5098	-3.69309	8.68853e-19	Down	LYSMD1
ENSG00000173875	0.65	1.07	1.35	0.07	0.06	0.09	125.034	-3.10657	9.36162e-19	Down	ZNF791
ENSG00000116731	1.53	1.44	2.1	0.19	0.12	0.25	336.626	-2.57193	9.99068e-19	Down	PRDM2
ENSG00000198042	7.35	9.44	8.12	1.7	2.16	1.61	579.106	-1.66267	1.0138e-18	Down	MAK16
ENSG00000255561	0.99	0.97	0.77	0.03	0.02	0.06	55.0922	-3.76302	1.05616e-18	Down	FDXACB1
ENSG00000149016	2.08	1.79	1.76	0.24	0.16	0.31	176.351	-2.39569	1.06124e-18	Down	TUT1
ENSG00000143751	9.04	11.09	11.49	1.25	0.66	1.63	464.1	-2.55741	1.17398e-18	Down	SDE2
ENSG00000189319	3.42	2.5	2.71	0.4	0.31	0.5	277.087	-2.2644	1.18819e-18	Down	FAM53B
ENSG00000125454	3.81	3.38	3.22	0.76	0.76	0.6	332.016	-1.7661	1.27957e-18	Down	SLC25A19
ENSG00000169951	0.96	0.65	0.95	0.03	0.02	0.04	56.147	-3.94087	1.3237e-18	Down	ZNF764
ENSG00000127993	2.34	3.05	3.45	0.46	0.46	0.38	200.072	-2.20629	1.38073e-18	Down	RBM48
ENSG00000196152	1.99	1.56	1.78	0.11	0.19	0.08	69.7987	-3.17468	1.46798e-18	Down	ZNF79
ENSG00000186130	1.52	3.61	2.72	0.04	0.16	0.15	108.978	-3.72295	1.54318e-18	Down	ZBTB6
ENSG00000167333	1.82	1.42	1.92	0.27	0.23	0.19	161.823	-2.32144	1.57471e-18	Down	TRIM68
ENSG00000177873	0.57	0.54	0.69	0.05	0.05	0.05	75.4641	-2.91814	1.77613e-18	Down	ZNF619
ENSG00000134262	1.49	1.36	1.69	0.29	0.28	0.27	240.843	-1.89556	1.80251e-18	Down	AP4B1
ENSG00000137936	15.49	14.54	18.3	2.12	1.19	2.84	1328.02	-2.39372	1.84153e-18	Down	BCAR3
ENSG00000165891	7.71	10.9	12.87	1.43	1.33	2.1	1377.09	-2.13622	1.93769e-18	Down	E2F7
ENSG00000164442	12.28	9.79	7.23	1.61	1.11	0.81	412.323	-2.48006	1.95199e-18	Down	CITED2
ENSG00000176697	1.78	1.84	2.13	0.18	0.14	0.31	280.399	-2.5893	1.95568e-18	Down	BDNF
ENSG00000171169	2.28	1.92	1.29	0.19	0.22	0.12	133.943	-2.79498	1.95741e-18	Down	NAIF1
ENSG00000068354	3.82	3.53	4.04	0.78	0.92	0.68	353.282	-1.73704	2.03741e-18	Down	TBC1D25
ENSG00000176473	1.74	1.34	1.77	0.17	0.15	0.22	113.232	-2.59635	2.053e-18	Down	WDR25
ENSG00000171135	13.71	13.89	14.23	3.33	2.95	2.33	350.138	-1.7527	2.10179e-18	Down	JAGN1
ENSG00000019995	6.49	7.33	6.83	1.65	1.96	1.64	550.023	-1.45818	2.1707e-18	Down	ZRANB1
ENSG00000178567	1.14	1.92	1.31	0.14	0.17	0.08	115.989	-2.91323	2.38409e-18	Down	EPM2AIP1
ENSG00000141905	10.28	8.19	9.43	2.01	2.27	2.58	1485.66	-1.50067	2.45585e-18	Down	NFIC
ENSG00000170325	1.03	1.15	1.01	0.13	0.18	0.19	177.391	-2.13115	2.4836e-18	Down	PRDM10
ENSG00000057704	1.16	1.11	1.72	0.11	0.1	0.17	148.084	-2.773	2.51846e-18	Down	TMCC3
ENSG00000099812	63.78	55.47	56.95	14.91	9.49	13.61	2107.07	-1.67876	2.79895e-18	Down	MISP
ENSG00000110925	3.61	4.02	4.28	0.67	0.37	0.68	352.958	-2.22299	2.8628e-18	Down	CSRNP2
ENSG00000169155	1.37	1.5	1.75	0.26	0.14	0.21	221.994	-2.32819	2.93737e-18	Down	ZBTB43
ENSG00000175931	8.13	6.87	6.17	0.96	0.65	1.35	825.767	-2.26669	2.94627e-18	Down	UBE2O
ENSG00000111725	2.18	2.12	1.95	0.48	0.38	0.31	316.195	-1.89027	3.12869e-18	Down	PRKAB1
ENSG00000158691	0.74	0.92	0.99	0.04	0.07	0.08	71.4259	-3.09711	3.15026e-18	Down	ZSCAN12
ENSG00000168876	0.55	1.01	0.8	0.08	0.08	0.06	112.403	-2.81401	3.278e-18	Down	ANKRD49
ENSG00000116539	4.12	4.83	3.98	0.79	0.59	1	899.285	-1.89566	3.30981e-18	Down	ASH1L
ENSG00000123444	2.51	2.02	2.22	0.46	0.3	0.38	304.315	-2.01327	3.32211e-18	Down	KBTBD4
ENSG00000197562	1.74	1.42	1.51	0.17	0.11	0.23	140.872	-2.57918	3.88792e-18	Down	RAB40C
ENSG00000134070	11.32	9.93	7.69	1.99	1.46	1.57	399.809	-1.97773	3.92522e-18	Down	IRAK2
ENSG00000166135	7.34	6.35	6	0.85	0.69	1.38	1124.21	-2.18281	3.95637e-18	Down	HIF1AN
ENSG00000184281	4.3	3.79	4.12	0.97	0.9	1.03	499.72	-1.5446	3.96619e-18	Down	TSSC4
ENSG00000175104	2.91	3.23	3.13	0.57	0.37	0.58	248.522	-2.04835	4.04635e-18	Down	TRAF6
ENSG00000141569	11.39	9.13	10.27	2.34	2.17	1.45	683.444	-1.83973	4.29682e-18	Down	TRIM65
ENSG00000166526	1.08	1.01	1.15	0.17	0.16	0.21	199.262	-2.01908	4.34054e-18	Down	ZNF3
ENSG00000112078	3.41	3.94	4.39	0.57	0.55	0.86	621.362	-2.01868	4.50007e-18	Down	KCTD20
ENSG00000130699	3.26	3.06	2.9	0.69	0.63	0.79	482.005	-1.5973	4.55577e-18	Down	TAF4
ENSG00000189337	0.65	0.53	0.59	0.07	0.06	0.09	116.945	-2.42347	4.58874e-18	Down	KAZN
ENSG00000113761	0.96	0.89	1.08	0.15	0.17	0.12	149.46	-2.17914	4.59615e-18	Down	ZNF346
ENSG00000111859	3.09	2.5	2.28	0.61	0.47	0.51	538.961	-1.77423	4.70094e-18	Down	NEDD9
ENSG00000204469	35.03	29.14	27.22	8.55	7.46	9.18	5711.2	-1.33672	4.72058e-18	Down	PRRC2A
ENSG00000116741	3.52	7.18	7.55	0.59	0.57	0.59	201.654	-2.77073	5.21141e-18	Down	RGS2
ENSG00000153786	11.32	9.43	10.3	2.15	1.54	2.44	1018.24	-1.79836	5.24359e-18	Down	ZDHHC7
ENSG00000171295	0.65	0.96	0.9	0.08	0.07	0.06	73.9693	-2.99071	5.39909e-18	Down	ZNF440
ENSG00000105248	15.39	14.54	16.69	3.61	3.42	3.19	325.457	-1.66204	5.51565e-18	Down	CCDC94
ENSG00000101544	5.15	5.7	5.78	0.93	0.6	1.11	485.437	-2.08817	5.56116e-18	Down	ADNP2
ENSG00000197362	0.83	0.76	0.82	0.07	0.06	0.09	75.4554	-2.78636	5.6064e-18	Down	ZNF786
ENSG00000138162	1.13	0.96	0.84	0.22	0.18	0.18	360.669	-1.81336	5.81025e-18	Down	TACC2
ENSG00000005238	0.99	0.87	0.89	0.11	0.14	0.15	135.812	-2.20836	5.85912e-18	Down	FAM214B
ENSG00000204977	0.68	0.76	0.84	0.12	0.11	0.12	141.107	-2.1396	5.88056e-18	Down	TRIM13
ENSG00000181090	3.3	2.84	3.05	0.5	0.58	0.77	776.381	-1.7724	5.96423e-18	Down	EHMT1
ENSG00000086102	8.1	8.14	11.34	1.95	1.7	2.02	895.858	-1.74748	6.02349e-18	Down	NFX1
ENSG00000178397	6.15	8.02	6.53	1.25	1.33	1.52	342.563	-1.79483	6.08239e-18	Down	FAM220A
ENSG00000031081	1.01	1.01	1.17	0.15	0.16	0.14	114.687	-2.28169	6.09433e-18	Down	ARHGAP31
ENSG00000184371	6.25	6.2	3.67	0.86	0.91	0.95	586.428	-2.01885	6.26149e-18	Down	CSF1
ENSG00000113384	35.96	40.65	39.29	7.77	7.12	10.79	1989.66	-1.63866	6.28484e-18	Down	GOLPH3
ENSG00000180530	6.11	9.09	6.27	1.01	0.61	1.24	708.354	-2.3229	6.6315e-18	Down	NRIP1
ENSG00000213859	8.46	4.88	4.94	0.85	0.58	0.45	250.816	-2.68898	6.83047e-18	Down	KCTD11
ENSG00000164051	5.66	5.28	5.12	1.13	1.3	0.88	339.646	-1.7509	7.40574e-18	Down	CCDC51
ENSG00000134780	2.69	2.09	1.62	0.24	0.24	0.34	227.58	-2.38113	7.99146e-18	Down	DAGLA
ENSG00000167258	4.64	5.31	5.13	1.11	0.92	1.37	1329.41	-1.61605	8.06096e-18	Down	CDK12
ENSG00000103550	3.29	3.08	3.05	0.56	0.39	0.65	294.224	-1.99739	8.62482e-18	Down	KNOP1
ENSG00000249471	0.49	0.55	0.53	0.02	0.04	0.04	57.7682	-3.22501	8.67873e-18	Down	ZNF324B
ENSG00000058866	0.79	0.84	0.72	0.13	0.14	0.11	134.239	-2.11096	8.78695e-18	Down	DGKG
ENSG00000175505	11.94	10.67	17.22	2.49	2.01	1.65	530.671	-2.14813	9.35649e-18	Down	CLCF1
ENSG00000163166	7.66	7.74	8.23	1	0.89	1.71	847.158	-2.14696	9.53177e-18	Down	IWS1
ENSG00000156030	2.53	2.44	2.01	0.17	0.09	0.32	634.54	-2.93191	9.90337e-18	Down	ELMSAN1
ENSG00000260401	5.28	3.39	2.88	0.45	0.29	0.36	140.384	-2.76841	1.05783e-17	Down	RP11-800A3.4
ENSG00000179294	3.63	2.68	2.16	0.26	0.17	0.29	97.5533	-2.9031	1.08808e-17	Down	C17orf96
ENSG00000170145	7.74	7	7.74	1.13	0.85	1.65	880.837	-2.07093	1.09598e-17	Down	SIK2
ENSG00000175087	0.87	2.07	1.25	0.09	0.1	0.08	102.646	-3.26237	1.09978e-17	Down	PDIK1L
ENSG00000177303	5.35	4.53	4.4	0.92	0.63	0.99	432.439	-1.93812	1.14831e-17	Down	CASKIN2
ENSG00000185024	1.6	1.3	1.55	0.31	0.3	0.38	664.401	-1.64554	1.2516e-17	Down	BRF1
ENSG00000123473	4.68	6.47	6.51	1.44	1.4	1.32	923.704	-1.56096	1.27612e-17	Down	STIL
ENSG00000162139	1.86	2.5	2.38	0.37	0.23	0.38	248.789	-2.2114	1.2911e-17	Down	NEU3
ENSG00000189046	3.74	3.46	3.83	0.66	0.77	0.81	262.985	-1.76402	1.39078e-17	Down	ALKBH2
ENSG00000125741	3.1	2.41	2.72	0.56	0.41	0.55	371.868	-1.88727	1.4448e-17	Down	OPA3
ENSG00000173120	8.2	7.33	6.94	1.99	1.64	2.22	2538.14	-1.4155	1.50109e-17	Down	KDM2A
ENSG00000185670	1.2	1.05	1.2	0.01	0.06	0.03	44.5221	-4.25457	1.53925e-17	Down	ZBTB3
ENSG00000119431	5.14	4.21	4.7	0.33	0.14	0.59	155.422	-3.03622	1.6464e-17	Down	HDHD3
ENSG00000132334	2.44	2.21	2.37	0.5	0.61	0.56	424.76	-1.55466	1.67269e-17	Down	PTPRE
ENSG00000183655	1.75	1.62	1.77	0.2	0.15	0.27	115.038	-2.4567	1.86124e-17	Down	KLHL25
ENSG00000005483	2.6	2.76	2.49	0.5	0.43	0.66	594.797	-1.75512	1.87389e-17	Down	KMT2E
ENSG00000085276	3.77	3.85	5.61	0.48	0.41	0.81	783.838	-2.38693	1.90179e-17	Down	MECOM
ENSG00000265688	3.22	2.8	1.7	0.18	0.19	0.16	77.0253	-3.19291	1.94317e-17	Down	MAFG-AS1
ENSG00000262758	3.95	3.92	3	0.38	0.41	0.39	84.1183	-2.60833	2.01772e-17	Down	CTD-3195I5.1
ENSG00000168792	8.69	7.42	6.71	1.47	1.27	1.66	332.552	-1.82915	2.10342e-17	Down	ABHD15
ENSG00000130522	23.18	14.68	19.04	1.96	1.45	3.16	501.073	-2.51661	2.10649e-17	Down	JUND
ENSG00000126464	6.57	5.4	5.66	0.51	0.3	0.91	462.12	-2.72981	2.14898e-17	Down	PRR12
ENSG00000163481	7.14	6.08	7.06	1.39	0.93	1.36	361.822	-1.91155	2.16204e-17	Down	RNF25
ENSG00000178764	2.66	2.01	2.92	0.33	0.36	0.38	159.716	-2.26328	2.16284e-17	Down	ZHX2
ENSG00000183579	1.92	2	2.38	0.16	0.15	0.33	178.405	-2.66371	2.18798e-17	Down	ZNRF3
ENSG00000184384	5.8	6.5	6.15	0.76	0.41	1.05	488.854	-2.45905	2.26718e-17	Down	MAML2
ENSG00000107372	9.35	12.02	10.55	1.77	1.99	2.79	1481.91	-1.74508	2.45151e-17	Down	ZFAND5
ENSG00000146872	3.08	3.42	3.24	0.72	0.89	0.88	608.41	-1.44562	2.57358e-17	Down	TLK2
ENSG00000182263	1.46	1.83	1.55	0.17	0.22	0.3	198.681	-2.229	2.75289e-17	Down	FIGN
ENSG00000179859	2.51	1.83	2.9	0.13	0.06	0.19	62.8546	-3.45874	2.88501e-17	Down	AC025335.1
ENSG00000151611	0.7	1.04	0.93	0.07	0.1	0.11	93.5077	-2.66354	2.90403e-17	Down	MMAA
ENSG00000259330	15.84	14.26	18.53	1.76	2.48	1.98	108.784	-2.40517	2.96172e-17	Down	LINC00984
ENSG00000116273	5.75	4.53	6.15	0.65	0.3	0.79	270.331	-2.61641	3.15421e-17	Down	PHF13
ENSG00000113645	27.58	25.56	25.03	8.82	8.75	9.55	4999.14	-1.01255	3.4235e-17	Down	WWC1
ENSG00000188895	4.48	5.1	5.08	0.81	0.81	1.25	961.56	-1.80665	3.83486e-17	Down	MSL1
ENSG00000064703	1.89	3.25	3.25	0.33	0.29	0.45	320.742	-2.38374	3.92688e-17	Down	DDX20
ENSG00000141699	4.99	3.73	4.12	0.98	0.79	0.98	619.438	-1.69086	3.92866e-17	Down	FAM134C
ENSG00000148300	12.37	10.68	11.64	3.25	3.47	2.88	833.204	-1.33846	4.05824e-17	Down	REXO4
ENSG00000120709	4.66	4.18	4.16	0.92	0.44	0.49	575.258	-2.24493	4.17861e-17	Down	FAM53C
ENSG00000164626	1.69	1.51	1.02	0.08	0.03	0.07	53.4353	-3.70168	4.21347e-17	Down	KCNK5
ENSG00000153714	6.22	5.95	8.6	0.79	0.66	1.13	194.404	-2.4178	4.39849e-17	Down	LURAP1L
ENSG00000182584	2.75	2.12	2.16	0.1	0.05	0.14	48.1017	-3.73012	4.65508e-17	Down	ACTL10
ENSG00000148426	14.57	12.81	16.82	3.07	2.76	3.78	983.912	-1.66772	4.72845e-17	Down	PROSER2
ENSG00000109674	5.5	9.38	8.61	0.92	0.87	1.33	318.758	-2.32877	4.9102e-17	Down	NEIL3
ENSG00000112029	3.95	9.77	11.13	0.38	0.39	0.82	353.749	-3.26262	4.92223e-17	Down	FBXO5
ENSG00000152684	12.04	11.6	11.23	2	1.22	2.44	716.143	-2.06083	5.42789e-17	Down	PELO
ENSG00000005889	1.48	1.68	1.51	0.25	0.17	0.32	384.045	-2.09356	5.63527e-17	Down	ZFX
ENSG00000121903	0.79	0.78	0.84	0.06	0.01	0.04	50.1709	-3.55076	5.7479e-17	Down	ZSCAN20
ENSG00000020256	3.27	2.52	2.87	0.64	0.58	0.53	305.293	-1.77569	5.7955e-17	Down	ZFP64
ENSG00000143373	3.53	2.94	3.09	0.82	0.58	0.57	510.393	-1.74591	6.4647e-17	Down	ZNF687
ENSG00000164045	12.83	11.73	14.65	1.26	1.2	2.55	757.535	-2.38227	6.49018e-17	Down	CDC25A
ENSG00000137656	13.65	11.13	15.93	2.36	1.69	2.7	503.099	-2.03481	6.60367e-17	Down	BUD13
ENSG00000175470	3.42	2.96	2.71	0.69	0.73	0.68	374.835	-1.59492	6.60367e-17	Down	PPP2R2D
ENSG00000120616	1.42	1.18	1.39	0.15	0.14	0.25	214.118	-2.28062	6.73374e-17	Down	EPC1
ENSG00000168143	2.34	3.85	3.17	0.34	0.07	0.2	102.955	-3.21033	6.76918e-17	Down	FAM83B
ENSG00000153207	6.01	10.42	8.82	1	1.15	1.74	1374.22	-2.13098	7.01467e-17	Down	AHCTF1
ENSG00000122547	2.32	1.95	3.4	0.18	0.14	0.34	221.432	-2.88958	7.19109e-17	Down	EEPD1
ENSG00000117036	3.35	3.95	4.36	0.8	0.44	0.55	322.871	-2.13534	7.55128e-17	Down	ETV3
ENSG00000155858	1.57	2.1	2.34	0.27	0.15	0.27	146.764	-2.49838	7.6825e-17	Down	LSM11
ENSG00000166949	22.91	18.71	15.14	5.28	4.1	4.17	3177.77	-1.53925	7.81399e-17	Down	SMAD3
ENSG00000174206	0.88	1	0.9	0.11	0.06	0.12	79.0284	-2.67619	8.05603e-17	Down	C12orf66
ENSG00000184731	2.44	2.53	2.38	0.45	0.26	0.24	132.632	-2.36502	8.52297e-17	Down	FAM110C
ENSG00000106144	4.63	4.28	4.58	1.16	0.93	1.2	674.486	-1.50502	8.62029e-17	Down	CASP2
ENSG00000173039	12.71	10.23	11.33	3.62	3.37	3.48	2437.54	-1.1952	8.687e-17	Down	RELA
ENSG00000105656	2.99	2.79	3	0.35	0.15	0.44	266.584	-2.58932	9.34378e-17	Down	ELL
ENSG00000169955	0.5	0.45	0.58	0.04	0.04	0.02	54.9867	-3.25188	9.48475e-17	Down	ZNF747
ENSG00000085511	2.66	2.41	2.77	0.5	0.44	0.62	376.525	-1.78951	1.0257e-16	Down	MAP3K4
ENSG00000104064	3.33	4.17	3.93	0.82	0.88	0.94	414.33	-1.58381	1.05734e-16	Down	GABPB1
ENSG00000227036	3.17	2.35	3.76	0.43	0.35	0.57	425.455	-2.20127	1.05799e-16	Down	LINC00511
ENSG00000178229	1.32	1.26	1.39	0.07	0.06	0.11	50.2136	-3.33011	1.11258e-16	Down	ZNF543
ENSG00000143033	1.45	2.02	1.82	0.27	0.2	0.34	254.648	-2.15062	1.12174e-16	Down	MTF2
ENSG00000086544	5.35	3.87	3.31	0.6	0.57	0.63	182.173	-2.23085	1.13387e-16	Down	ITPKC
ENSG00000178935	1.39	1.34	1.82	0.15	0.15	0.14	76.4529	-2.72127	1.16589e-16	Down	ZNF552
ENSG00000167257	4.89	4.53	4.25	1.24	1.1	1.1	449.493	-1.46751	1.20931e-16	Down	RNF214
ENSG00000186532	2.26	1.84	2.32	0.43	0.31	0.37	222.358	-1.96748	1.2612e-16	Down	SMYD4
ENSG00000170633	4.91	4.61	5.38	1.3	0.93	1.1	570.636	-1.62865	1.29647e-16	Down	RNF34
ENSG00000257671	15.02	11.05	7.75	1.63	1.35	1.32	215.121	-2.39458	1.36461e-16	Down	RP3-416H24.1
ENSG00000139437	1.87	1.93	2.39	0.45	0.42	0.44	349.35	-1.69882	1.37332e-16	Down	TCHP
ENSG00000135148	5.78	5.55	4.99	0.91	0.73	1.25	435.226	-1.94145	1.41934e-16	Down	TRAFD1
ENSG00000180884	0.7	0.58	0.76	0.01	0	0.04	43.3416	-4.22881	1.42832e-16	Down	ZNF792
ENSG00000197279	6.34	8.8	5.33	1.05	0.7	0.5	158.287	-2.58411	1.48264e-16	Down	ZNF165
ENSG00000180801	4.83	4.84	4.2	0.71	0.61	1.08	581.691	-1.97402	1.4961e-16	Down	ARSJ
ENSG00000196422	4.45	3.69	3.25	0.89	0.76	0.85	476.154	-1.65163	1.56075e-16	Down	PPP1R26
ENSG00000204498	8.32	6.41	8.34	1.55	1.47	1.3	241.735	-1.88187	1.60263e-16	Down	NFKBIL1
ENSG00000132275	2.84	2.6	2.93	0.49	0.43	0.65	335.923	-1.86236	1.60392e-16	Down	RRP8
ENSG00000221886	0.69	1.25	0.92	0.02	0.01	0.06	50.7261	-3.96746	1.60599e-16	Down	C5orf54
ENSG00000083093	2.32	2.82	3.87	0.15	0.1	0.36	207.495	-3.17438	1.60599e-16	Down	PALB2
ENSG00000124766	7.32	5.92	6.47	0.74	0.41	1.11	508.619	-2.51471	1.63919e-16	Down	SOX4
ENSG00000204138	3.89	3.49	4.01	0.64	0.47	0.86	548.454	-1.9782	1.66994e-16	Down	PHACTR4
ENSG00000135637	0.93	0.78	0.8	0.12	0.09	0.11	94.325	-2.36308	1.67578e-16	Down	CCDC142
ENSG00000135083	6.58	5.37	4.84	1.07	0.97	1.36	620.14	-1.76115	1.69794e-16	Down	CCNJL
ENSG00000116863	30.47	26.9	32.99	7.78	5.33	6.29	627.109	-1.6848	1.74177e-16	Down	ADPRHL2
ENSG00000221909	1.61	2.86	1.66	0.1	0.12	0.22	95.0008	-3.07713	1.76201e-16	Down	FAM200A
ENSG00000007168	10.07	12.51	11.96	3.09	2.76	3.52	1862.46	-1.35756	1.77716e-16	Down	PAFAH1B1
ENSG00000196428	4.15	4.28	3.41	0.64	0.46	0.89	808.347	-2.00729	1.78329e-16	Down	TSC22D2
ENSG00000099308	1.1	0.93	0.65	0.07	0.04	0.08	71.3714	-3.06198	1.78386e-16	Down	MAST3
ENSG00000136574	1.02	0.82	0.92	0.09	0.14	0.13	108.235	-2.36025	1.80853e-16	Down	GATA4
ENSG00000196411	10.88	8.79	9.65	2.08	2.16	2.77	1117.13	-1.53457	1.87837e-16	Down	EPHB4
ENSG00000169981	1.52	1.91	2.01	0.33	0.2	0.24	151.653	-2.24017	1.94735e-16	Down	ZNF35
ENSG00000105447	18.49	17.48	17.84	3.36	2.96	4.89	1407.6	-1.72062	2.06787e-16	Down	GRWD1
ENSG00000183340	1.16	2.65	1.89	0.18	0.05	0.13	141.002	-3.27529	2.06806e-16	Down	JRKL
ENSG00000163877	3	3.21	3.62	0.59	0.35	0.59	213.961	-2.10961	2.06806e-16	Down	SNIP1
ENSG00000055609	1.24	1.37	1.02	0.24	0.23	0.3	505.33	-1.69616	2.10959e-16	Down	KMT2C
ENSG00000180921	31.55	25.85	27.6	9.25	8.26	9.12	3627.17	-1.1574	2.20079e-16	Down	FAM83H
ENSG00000152133	4.39	6.23	5.68	0.82	0.96	1.14	303.695	-1.9328	2.2462e-16	Down	GPATCH11
ENSG00000186666	1.79	1.22	1.71	0.05	0	0.01	40.4257	-4.77167	2.38911e-16	Down	BCDIN3D
ENSG00000164056	1.53	0.88	0.52	0.06	0.01	0.02	77.4375	-3.99003	2.59447e-16	Down	SPRY1
ENSG00000037637	3.28	2.58	2.97	0.35	0.21	0.52	336.027	-2.43532	2.59447e-16	Down	FBXO42
ENSG00000132005	3.1	2.66	1.62	0.35	0.3	0.21	190.111	-2.52292	2.59908e-16	Down	RFX1
ENSG00000100109	4.87	4.32	4.64	0.55	0.42	0.93	486.57	-2.27705	2.68225e-16	Down	TFIP11
ENSG00000164465	5.36	4.7	5.79	1.06	0.75	1.22	618.749	-1.84375	2.75741e-16	Down	DCBLD1
ENSG00000122779	2.65	3.03	3.1	0.44	0.25	0.55	379.409	-2.25035	2.79915e-16	Down	TRIM24
ENSG00000043143	8.39	7.68	4.63	1.48	1.12	0.97	1190.73	-1.98599	2.80877e-16	Down	JADE2
ENSG00000076826	4.49	4.28	3.95	0.8	0.59	0.94	282.839	-1.88992	2.92684e-16	Down	CAMSAP3
ENSG00000175536	2.47	1.79	2.31	0.06	0.08	0.12	44.4109	-3.79154	3.09207e-16	Down	LIPT2
ENSG00000164190	4.38	6.68	4.62	0.89	0.98	1.25	974.646	-1.78687	3.09207e-16	Down	NIPBL
ENSG00000081019	1.21	2.05	1.26	0.21	0.2	0.2	163.084	-2.32842	3.33186e-16	Down	RSBN1
ENSG00000141564	4.8	4.12	4.57	0.96	0.98	1.28	872.834	-1.53151	3.48041e-16	Down	RPTOR
ENSG00000177951	8.45	7.08	7.1	2.2	2.14	2.05	826.44	-1.30726	3.5017e-16	Down	BET1L
ENSG00000121417	0.36	0.34	0.33	0.05	0.04	0.04	75.8757	-2.50681	3.61587e-16	Down	ZNF211
ENSG00000101407	9.31	8.38	8.8	1.1	1.2	2.07	823.949	-2.03689	3.7149e-16	Down	TTI1
ENSG00000180667	2.98	8.79	4.87	0.39	0.67	0.38	398.635	-2.89034	3.75295e-16	Down	YOD1
ENSG00000224051	19.75	16.15	16.3	4.27	3.42	2.32	819.895	-1.8474	3.75295e-16	Down	GLTPD1
ENSG00000181220	1.82	1.52	2.07	0.22	0.18	0.34	242.249	-2.28718	3.92441e-16	Down	ZNF746
ENSG00000177842	1.19	1.59	1.6	0.2	0.14	0.18	92.3847	-2.46114	4.00252e-16	Down	ZNF620
ENSG00000176903	44.12	39.05	44.34	14.12	12.53	12.87	1542.19	-1.17349	4.50099e-16	Down	PNMA1
ENSG00000177096	1.71	1.58	2	0.1	0.14	0.13	51.7442	-3.1657	4.50395e-16	Down	FAM109B
ENSG00000108448	6.59	5.95	5.33	1.76	1.59	1.62	794.954	-1.3237	4.55688e-16	Down	TRIM16L
ENSG00000237330	3.75	3.13	3.42	0.46	0.2	0.27	70.4111	-2.81318	4.99698e-16	Down	RNF223
ENSG00000154319	10.82	10.59	11.66	2.79	2.87	1.68	1407.29	-1.6481	5.86902e-16	Down	FAM167A
ENSG00000184857	3.65	2.24	2.79	0.17	0.24	0.21	61.3404	-3.12773	6.15044e-16	Down	TMEM186
ENSG00000080845	5.81	4.63	4.9	1.41	1.17	1.4	1027.34	-1.41869	6.22136e-16	Down	DLGAP4
ENSG00000154920	2.53	2.11	2.89	0.44	0.29	0.44	203.654	-2.11478	6.25776e-16	Down	EME1
ENSG00000140382	1.89	1.81	1.9	0.31	0.27	0.44	323.143	-1.9006	6.82787e-16	Down	HMG20A
ENSG00000157895	2.47	2.16	2.31	0.54	0.57	0.55	311.026	-1.53674	6.84725e-16	Down	C12orf43
ENSG00000196544	5.29	3.67	3.74	0.44	0.28	0.53	88.3678	-2.69659	6.90177e-16	Down	C17orf59
ENSG00000100056	3.26	2.79	3.02	0.47	0.4	0.67	279.022	-1.99634	7.06899e-16	Down	DGCR14
ENSG00000177426	2.23	1.71	1.48	0.37	0.25	0.2	358.501	-2.16138	7.38642e-16	Down	TGIF1
ENSG00000160633	11.63	9.66	10.5	1.52	1.5	2.67	1673.28	-1.92804	7.49125e-16	Down	SAFB
ENSG00000198917	7.55	7.32	7.24	1.85	2.09	2.2	614.531	-1.32708	7.80584e-16	Down	C9orf114
ENSG00000197019	8.05	8.46	9.43	1.31	0.9	1.72	212.536	-2.14178	8.53219e-16	Down	SERTAD1
ENSG00000187626	1.26	0.92	1.53	0.06	0.03	0.02	43.1642	-4.06361	9.05008e-16	Down	ZKSCAN4
ENSG00000115289	4.65	3.82	4.09	0.8	0.71	0.88	200.385	-1.84704	9.55541e-16	Down	PCGF1
ENSG00000186001	2.65	2.55	2.36	0.54	0.45	0.67	587.383	-1.64726	9.85024e-16	Down	LRCH3
ENSG00000163486	4.77	4.21	3.5	1.17	1.01	0.99	820.763	-1.44981	9.85024e-16	Down	SRGAP2
ENSG00000160214	9.64	9.16	10.39	2.01	1.81	2.66	718.576	-1.63195	9.97137e-16	Down	RRP1
ENSG00000145386	59.01	87.56	56.26	15.69	18.8	15.15	2427.87	-1.50318	1.03432e-15	Down	CCNA2
ENSG00000171970	1.57	1.39	1.31	0.16	0.17	0.06	65.6807	-2.8629	1.05443e-15	Down	ZNF57
ENSG00000175073	2.73	4.08	3	0.52	0.2	0.43	361.393	-2.49225	1.10608e-15	Down	VCPIP1
ENSG00000257167	4.41	3.74	4.75	0.8	0.92	0.58	210.917	-1.9553	1.10608e-15	Down	TMPO-AS1
ENSG00000101493	0.44	0.45	0.44	0.03	0.05	0.07	89.0135	-2.56349	1.12287e-15	Down	ZNF516
ENSG00000196214	0.82	1.05	1.09	0.08	0.1	0.15	97.6499	-2.52344	1.12655e-15	Down	ZNF766
ENSG00000182827	15.75	18.29	13.48	2.71	2.49	3.97	745.131	-1.82144	1.13652e-15	Down	ACBD3
ENSG00000163811	22.55	33.01	28.2	2.88	3.27	6.1	1475.66	-2.19539	1.2108e-15	Down	WDR43
ENSG00000048649	2.19	3.33	2.59	0.58	0.58	0.67	781.173	-1.61078	1.21109e-15	Down	RSF1
ENSG00000144583	9.81	7.85	9.74	1.41	1.74	2.19	496.327	-1.81497	1.22668e-15	Down	2017-03-04
ENSG00000169221	5.58	4.79	4.89	0.71	0.65	1.19	619.343	-2.01647	1.31011e-15	Down	TBC1D10B
ENSG00000149115	14.16	11.63	10.26	3.29	2.03	2.47	1854.77	-1.67305	1.32103e-15	Down	TNKS1BP1
ENSG00000120696	0.66	1.1	0.86	0.03	0.02	0.03	41.1022	-4.00817	1.46126e-15	Down	KBTBD7
ENSG00000116514	5.43	4.91	5.88	0.81	0.67	1.17	264.445	-2.04613	1.48241e-15	Down	RNF19B
ENSG00000117139	6.22	6.21	4.19	1.07	0.7	1.18	841.583	-1.93471	1.70045e-15	Down	KDM5B
ENSG00000144233	5.06	5.17	5.91	0.83	0.52	1.12	522.281	-2.12608	1.72004e-15	Down	AMMECR1L
ENSG00000182831	3.75	5.89	5.18	0.69	1.03	0.89	350.883	-1.95492	1.80703e-15	Down	C16orf72
ENSG00000091732	3.62	3.54	3.3	0.76	0.89	0.8	255.623	-1.5652	1.86122e-15	Down	ZC3HC1
ENSG00000137801	586.26	639.64	664.23	197.4	239.96	177.1	120571	-1.10963	1.87213e-15	Down	THBS1
ENSG00000225614	0.24	0.2	0.26	0.02	0.02	0.03	66.9145	-2.6951	1.91313e-15	Down	ZNF469
ENSG00000088888	9.73	9.41	8.94	2.96	2.84	2.78	701.651	-1.19398	1.98033e-15	Down	MAVS
ENSG00000118496	0.93	2.02	1.4	0.11	0.1	0.18	140.479	-2.81539	1.98539e-15	Down	FBXO30
ENSG00000116205	1.78	1.97	1.93	0.39	0.4	0.32	159.252	-1.82159	2.00899e-15	Down	TCEANC2
ENSG00000183354	0.74	1.3	1.14	0.16	0.17	0.17	227.289	-2.10041	2.03701e-15	Down	KIAA2026
ENSG00000104517	5.59	6.53	5.21	1.42	1.44	1.81	1409.42	-1.36227	2.08731e-15	Down	UBR5
ENSG00000108264	2.68	2.37	2.71	0.66	0.62	0.62	339.17	-1.50965	2.17537e-15	Down	TADA2A
ENSG00000137843	0.57	0.5	0.44	0.06	0.04	0.07	81.4389	-2.54612	2.20083e-15	Down	PAK6
ENSG00000206337	2.74	2.21	3.3	0.4	0.25	0.42	143.899	-2.34607	2.27589e-15	Down	HCP5
ENSG00000235750	3.19	2.78	3.38	0.73	0.47	0.59	288.47	-1.83509	2.31283e-15	Down	KIAA0040
ENSG00000142867	9.5	10.98	8.75	2.27	1.88	1.28	330.953	-1.88884	2.34124e-15	Down	BCL10
ENSG00000103044	1.66	1.8	1.83	0.35	0.2	0.29	138.587	-2.083	2.53082e-15	Down	HAS3
ENSG00000116833	0.44	0.5	0.36	0.03	0.03	0.03	47.8793	-3.18388	2.55273e-15	Down	NR5A2
ENSG00000204174	3.48	3.27	2.88	0.25	0.08	0.4	67.3558	-2.98754	2.60644e-15	Down	NPY4R
ENSG00000168769	0.52	0.78	0.71	0.08	0.07	0.13	208.71	-2.279	2.6105e-15	Down	TET2
ENSG00000204304	6.88	4.97	6.28	1.05	0.88	1.37	444.896	-1.90262	2.62217e-15	Down	PBX2
ENSG00000140153	2.34	2.47	2.38	0.47	0.28	0.54	704.099	-1.9256	2.69828e-15	Down	WDR20
ENSG00000173065	2.96	2.24	2.71	0.32	0.17	0.47	540.289	-2.43852	2.79057e-15	Down	FAM222B
ENSG00000083838	0.93	0.73	0.91	0.07	0.08	0.11	71.387	-2.65344	2.88449e-15	Down	ZNF446
ENSG00000166801	5.83	7.6	9.35	1.89	1.59	1.82	1683.37	-1.57393	2.89252e-15	Down	FAM111A
ENSG00000163900	4.66	4.57	4.71	1.22	1.12	1.4	647.51	-1.37278	3.03827e-15	Down	TMEM41A
ENSG00000163083	7.63	5.6	3.9	0.78	0.66	0.84	207.814	-2.31597	3.09405e-15	Down	INHBB
ENSG00000075856	6.54	6.19	5.92	1.2	0.84	1.56	913.929	-1.82531	3.10754e-15	Down	SART3
ENSG00000100575	7.09	8.63	6.94	1.95	2.19	1.79	509.863	-1.41457	3.15777e-15	Down	TIMM9
ENSG00000133247	0.63	0.45	0.7	0.04	0.01	0.05	54.2467	-3.42898	3.27335e-15	Down	SUV420H2
ENSG00000122257	2.49	3.49	3.18	0.55	0.4	0.69	537.758	-1.92757	3.35519e-15	Down	RBBP6
ENSG00000160439	0.66	0.71	0.79	0.06	0.05	0.13	136.821	-2.53607	3.45938e-15	Down	RDH13
ENSG00000019144	1.7	1.42	1.42	0.3	0.23	0.38	614.902	-1.77384	3.45938e-15	Down	PHLDB1
ENSG00000173295	0.83	0.81	0.8	0.09	0.07	0.11	67.2681	-2.53645	3.46957e-15	Down	FAM86B3P
ENSG00000179604	4.55	3.66	3.18	0.75	0.32	0.48	444.277	-2.28859	3.50799e-15	Down	CDC42EP4
ENSG00000119938	1.72	1.85	1.45	0.08	0.09	0.12	43.6825	-3.3351	3.59076e-15	Down	PPP1R3C
ENSG00000136381	3.26	5.64	4.59	0.82	0.8	1	693.655	-1.81717	3.72636e-15	Down	IREB2
ENSG00000118412	0.69	1.94	1.7	0.07	0.12	0.14	175.001	-3.05739	3.82013e-15	Down	CASP8AP2
ENSG00000174136	8.59	9.84	13.47	1.02	0.82	2.03	1188.05	-2.44077	3.83262e-15	Down	RGMB
ENSG00000136379	7.99	10.32	7.63	2.38	2.43	2.32	858.81	-1.3402	3.84686e-15	Down	ABHD17C
ENSG00000143442	2.37	2.25	2.14	0.47	0.27	0.51	705.724	-1.886	3.84794e-15	Down	POGZ
ENSG00000160199	3.46	3.61	3.09	0.87	0.62	0.5	402.186	-1.80555	3.91505e-15	Down	PKNOX1
ENSG00000070476	3.5	3.27	3.16	0.52	0.36	0.74	431.035	-2.03654	4.00291e-15	Down	ZXDC
ENSG00000187951	2.44	2.86	2.34	0.61	0.44	0.33	323.674	-1.93059	4.04704e-15	Down	ARHGAP11B
ENSG00000151014	6.63	6.71	6.51	1.39	1.07	1.5	203.316	-1.7761	4.07032e-15	Down	CCRN4L
ENSG00000139436	1.81	1.68	1.57	0.42	0.43	0.49	513.772	-1.39489	4.07032e-15	Down	GIT2
ENSG00000172732	4.06	3.8	3.64	1.2	1.16	1.03	658.347	-1.24863	4.18847e-15	Down	MUS81
ENSG00000136141	2.81	2.51	2.68	0.41	0.49	0.65	325.106	-1.80921	4.26699e-15	Down	LRCH1
ENSG00000181135	0.99	0.93	0.98	0.24	0.19	0.16	242.859	-1.76832	4.38898e-15	Down	ZNF707
ENSG00000127334	1.77	2.78	2.1	0.18	0.12	0.36	315.579	-2.69246	4.44329e-15	Down	DYRK2
ENSG00000100201	7.54	8.01	8.33	1.69	1.62	0.72	1838.01	-2.02121	4.4956e-15	Down	DDX17
ENSG00000165424	1.12	0.98	0.82	0.08	0.11	0.08	57.3598	-2.83966	4.67503e-15	Down	ZCCHC24
ENSG00000259583	1.42	1.17	0.97	0.14	0.17	0.15	89.9164	-2.37428	4.94743e-15	Down	RP11-66B24.4
ENSG00000185112	3.83	4.02	3.94	0.73	0.9	0.65	150.333	-1.83874	4.98953e-15	Down	FAM43A
ENSG00000131051	6.93	7.52	7.17	1.99	1.9	2.49	2303.46	-1.23509	5.13122e-15	Down	RBM39
ENSG00000101255	46.75	38.59	24.91	8.1	4.67	4.29	1750.3	-2.12855	5.14323e-15	Down	TRIB3
ENSG00000063978	5.21	4.42	5.26	1.46	1	1.17	1047.5	-1.50489	5.15291e-15	Down	RNF4
ENSG00000198081	1.99	1.82	2.45	0.38	0.43	0.36	185.945	-1.887	5.22598e-15	Down	ZBTB14
ENSG00000105072	1	0.76	1.01	0.11	0.05	0.11	76.1491	-2.70149	5.22996e-15	Down	C19orf44
ENSG00000114541	0.26	0.31	0.27	0.02	0.02	0.02	46.7871	-3.08867	5.30997e-15	Down	FRMD4B
ENSG00000087586	45.91	43.1	25.52	8.8	6.36	4.61	3011.32	-1.98232	5.31821e-15	Down	AURKA
ENSG00000181315	0.61	0.96	0.9	0.04	0.05	0.09	58.792	-3.12462	5.78181e-15	Down	ZNF322
ENSG00000174173	12.96	16.2	15.66	1.92	1.56	3.26	491.518	-2.15372	5.87926e-15	Down	TRMT10C
ENSG00000070495	6.02	5.9	5.55	1.05	1.33	0.58	557.417	-2.02459	6.05483e-15	Down	JMJD6
ENSG00000166750	3.16	3.07	5.12	0.36	0.39	0.7	564.047	-2.37853	6.26596e-15	Down	SLFN5
ENSG00000198466	0.54	0.35	0.44	0.05	0.04	0.05	75.2408	-2.63641	6.75132e-15	Down	ZNF587
ENSG00000144136	18.46	18.68	16.9	6.53	5.6	4.8	2306.48	-1.15849	7.24155e-15	Down	SLC20A1
ENSG00000105321	5.1	4.07	3.79	0.97	0.72	0.72	216.911	-1.88346	7.47469e-15	Down	CCDC9
ENSG00000141956	0.56	0.46	0.49	0.07	0.05	0.09	131.116	-2.19742	7.65291e-15	Down	PRDM15
ENSG00000215784	4.91	7.65	4.01	0.59	0.75	0.28	143.151	-2.74186	7.68283e-15	Down	FAM72D
ENSG00000187713	23.36	19.65	20.24	5.96	6.24	5.22	601.594	-1.34218	7.73217e-15	Down	TMEM203
ENSG00000241852	2.2	1.51	1.45	0.25	0.22	0.14	103.738	-2.50171	7.89859e-15	Down	C8orf58
ENSG00000068024	0.55	0.53	0.52	0.09	0.09	0.08	101.607	-2.02781	7.97845e-15	Down	HDAC4
ENSG00000136875	19.12	18.22	17.76	5.98	6.21	6.52	1404.4	-1.04264	8.39934e-15	Down	PRPF4
ENSG00000233137	4.43	6.67	4.18	0.58	0.77	1.07	594.228	-2.08898	8.77581e-15	Down	RP11-220I1.1
ENSG00000198876	18.46	17.53	19.22	3.58	4.41	5.52	1190.8	-1.50098	8.79649e-15	Down	DCAF12
ENSG00000137221	3.37	2.68	3.4	0.72	0.71	0.79	425.775	-1.55568	8.82661e-15	Down	TJAP1
ENSG00000143614	4.2	3.71	3.52	0.5	0.37	0.81	329.303	-2.17785	9.3942e-15	Down	GATAD2B
ENSG00000002016	0.32	0.38	0.33	0.03	0.02	0.03	51.3751	-2.89258	9.41357e-15	Down	RAD52
ENSG00000105325	10.43	8.71	9.35	1.97	1.56	2.56	887.917	-1.68349	9.59376e-15	Down	FZR1
ENSG00000101224	29.37	23.54	15.58	5.01	4.41	2.89	1998.17	-1.92914	9.6254e-15	Down	CDC25B
ENSG00000196730	6.63	5.95	8.4	1.13	0.76	1.6	1778.56	-2.024	9.86536e-15	Down	DAPK1
ENSG00000147124	1.56	2.39	2.41	0.38	0.35	0.39	232.514	-1.95545	9.9402e-15	Down	ZNF41
ENSG00000151458	2.13	3.85	3.09	0.53	0.43	0.55	318.958	-2.02878	1.01969e-14	Down	ANKRD50
ENSG00000063169	1.53	1.05	1.18	0.11	0.14	0.22	131.038	-2.402	1.05059e-14	Down	GLTSCR1
ENSG00000113838	3.68	3.75	3.2	0.78	0.93	0.79	258.296	-1.55651	1.05059e-14	Down	TBCCD1
ENSG00000176022	18.11	13.37	18.07	3.42	4.25	3.84	586.997	-1.58067	1.05738e-14	Down	B3GALT6
ENSG00000156050	1.32	1.13	1.33	0.18	0.12	0.18	82.2118	-2.34855	1.09085e-14	Down	FAM161B
ENSG00000171634	3.62	3.88	3.3	0.74	0.63	1.02	1017.07	-1.63452	1.13287e-14	Down	BPTF
ENSG00000124782	2.13	1.87	1.63	0.31	0.23	0.44	558.309	-1.96446	1.13468e-14	Down	RREB1
ENSG00000158545	4.82	3.92	3.9	0.82	0.7	1.11	725.653	-1.72107	1.13875e-14	Down	ZC3H18
ENSG00000130772	2.52	1.87	2.18	0.33	0.16	0.31	100.501	-2.43011	1.15239e-14	Down	MED18
ENSG00000174606	2.33	3.12	3.18	0.58	0.65	0.67	361.525	-1.64339	1.16279e-14	Down	ANGEL2
ENSG00000047056	2.62	2.44	2.94	0.58	0.4	0.59	284.905	-1.79528	1.18896e-14	Down	WDR37
ENSG00000169188	26.64	21.62	24.38	7.77	6.53	6.85	1201.75	-1.26046	1.26063e-14	Down	APEX2
ENSG00000198824	7.32	10.01	10.43	2.21	1.77	2.18	564.519	-1.63346	1.35821e-14	Down	CHAMP1
ENSG00000213380	3.5	2.84	2.95	0.52	0.44	0.71	255.348	-1.90881	1.38339e-14	Down	COG8
ENSG00000148835	3.04	4.06	2.72	0.33	0.66	0.43	162.339	-2.24216	1.39256e-14	Down	TAF5
ENSG00000272913	4.38	2.62	4.35	0.21	0.41	0.07	62.7177	-3.35587	1.43569e-14	Down	RP11-440D17.3
ENSG00000103194	9	8.93	8.12	2.77	2.41	2.89	1236.13	-1.16736	1.43677e-14	Down	USP10
ENSG00000151364	9.42	9.11	8.36	1.68	1.34	2.19	283.505	-1.81085	1.44086e-14	Down	KCTD14
ENSG00000115641	11.96	11.51	13	4.14	3.04	3.37	1897.45	-1.26917	1.45354e-14	Down	FHL2
ENSG00000167566	1.12	0.91	0.9	0.1	0.1	0.19	150.281	-2.32963	1.48963e-14	Down	NCKAP5L
ENSG00000145555	23.03	22.97	20.44	5.2	5.16	7.41	3982.67	-1.37312	1.49866e-14	Down	MYO10
ENSG00000011275	7.16	6.05	7.48	1.25	1.33	1.91	913.733	-1.66309	1.56248e-14	Down	RNF216
ENSG00000101236	2.5	2.27	1.79	0.55	0.49	0.41	384.303	-1.65356	1.56648e-14	Down	RNF24
ENSG00000196652	1.29	1.51	1.28	0.3	0.28	0.17	230.034	-1.89178	1.59215e-14	Down	ZKSCAN5
ENSG00000114861	1.11	1.02	1.15	0.16	0.21	0.26	237.855	-1.83205	1.63143e-14	Down	FOXP1
ENSG00000198355	25.64	21.48	16.38	4.54	3.92	2.24	760.939	-2.01846	1.68127e-14	Down	PIM3
ENSG00000142178	9.04	9.02	9.73	2.37	1.66	2.43	601.065	-1.56824	1.6869e-14	Down	SIK1
ENSG00000106031	0.64	0.67	0.58	0.01	0.01	0.02	32.4985	-4.30631	1.74122e-14	Down	HOXA13
ENSG00000013810	15.54	12.15	13.23	4.3	3.44	3.03	1405.75	-1.40444	1.79124e-14	Down	TACC3
ENSG00000060069	3.06	2.79	2.69	0.41	0.29	0.62	266.099	-2.1099	1.82391e-14	Down	CTDP1
ENSG00000185129	7.6	10.46	7.86	1.95	1.78	2.13	404.312	-1.60558	1.89306e-14	Down	PURA
ENSG00000101452	3.43	2.84	3.54	0.59	0.6	0.8	312.109	-1.75408	2.05064e-14	Down	DHX35
ENSG00000065802	4.73	4.95	5.28	1.43	1.62	1.52	715.024	-1.19599	2.10344e-14	Down	ASB1
ENSG00000188785	0.68	0.82	0.77	0.09	0.13	0.09	80.6733	-2.30559	2.11595e-14	Down	ZNF548
ENSG00000135111	2.64	2.42	3.38	0.61	0.47	0.6	342.722	-1.77966	2.18028e-14	Down	TBX3
ENSG00000172315	6.13	6.36	7.06	1.3	0.97	1.63	442.229	-1.7741	2.2285e-14	Down	TP53RK
ENSG00000263843	1.15	1.2	1.04	0.03	0.07	0.04	34.991	-3.78546	2.36356e-14	Down	RP11-649A18.12
ENSG00000150907	1.91	3.26	1.72	0.33	0.27	0.3	153.158	-2.34253	2.4358e-14	Down	FOXO1
ENSG00000103264	1.66	1.42	1.92	0.14	0.08	0.27	188.036	-2.69299	2.63458e-14	Down	FBXO31
ENSG00000141098	1.54	1.21	1.18	0.26	0.24	0.28	206.906	-1.78745	2.69885e-14	Down	GFOD2
ENSG00000172171	3.39	4.29	3.89	0.91	0.81	0.92	262.794	-1.5927	2.73076e-14	Down	TEFM
ENSG00000100426	8.1	7.61	6.96	1.19	0.79	1.73	613.747	-2.03589	2.74733e-14	Down	ZBED4
ENSG00000105229	8.85	7.35	8.08	1.25	1.01	1.9	396.183	-1.9769	2.76974e-14	Down	PIAS4
ENSG00000101152	36.94	30.2	33.99	7.2	6.84	10.39	2364.31	-1.51579	3.01479e-14	Down	DNAJC5
ENSG00000070182	0.54	0.41	0.45	0.06	0.05	0.08	101.271	-2.25732	3.1183e-14	Down	SPTB
ENSG00000129696	2.78	2.35	2.57	0.45	0.33	0.55	170.087	-1.95853	3.12111e-14	Down	TTI2
ENSG00000198885	0.38	0.43	0.44	0.01	0	0.03	35.459	-3.8257	3.15334e-14	Down	ITPRIPL1
ENSG00000168137	4.53	3.86	4.07	0.91	0.6	1.07	1038.18	-1.72752	3.21315e-14	Down	SETD5
ENSG00000040487	5.64	4.2	5.01	1.01	1.15	1.14	300.702	-1.63763	3.26721e-14	Down	PQLC2
ENSG00000068137	1.69	1.14	1.16	0.16	0.1	0.23	164.627	-2.43197	3.27928e-14	Down	PLEKHH3
ENSG00000160679	9.72	9.04	10.11	3.32	2.89	2.59	1163.65	-1.1987	3.29204e-14	Down	CHTOP
ENSG00000030110	11.17	9.39	9.24	2.13	1.65	2.61	551.31	-1.67702	3.34617e-14	Down	BAK1
ENSG00000197933	0.51	0.74	1.37	0.05	0.05	0.04	63.9589	-3.46595	3.35103e-14	Down	ZNF823
ENSG00000189308	1.69	2.05	1.93	0.36	0.32	0.5	401.656	-1.71599	3.57629e-14	Down	LIN54
ENSG00000117289	25.68	29.39	46.38	8.01	4.88	5.84	2893.26	-1.89014	3.71961e-14	Down	TXNIP
ENSG00000143379	3.13	2.58	2.99	0.82	0.72	0.63	442.592	-1.48009	3.77124e-14	Down	SETDB1
ENSG00000175213	5.04	4.58	6.06	1.16	0.79	1.09	287.356	-1.81772	3.77372e-14	Down	ZNF408
ENSG00000146112	15	11.79	13.9	3.93	3.73	2.64	1163.26	-1.46199	3.921e-14	Down	PPP1R18
ENSG00000103423	7.47	6.52	6.72	1.99	2.4	1.78	1096.3	-1.23303	3.921e-14	Down	DNAJA3
ENSG00000133477	1.26	1.12	0.96	0.26	0.25	0.25	239.654	-1.62517	3.97545e-14	Down	FAM83F
ENSG00000129680	11.19	11.71	11.54	4.29	3.94	3.38	1689.56	-1.05486	3.98442e-14	Down	MAP7D3
ENSG00000100906	8.18	7.18	7.27	1.88	1.38	0.88	633.289	-1.9091	4.08253e-14	Down	NFKBIA
ENSG00000155846	0.65	0.65	0.52	0.04	0.02	0.09	100.835	-2.89786	4.2139e-14	Down	PPARGC1B
ENSG00000172244	1.91	3.25	2.89	0.32	0.35	0.45	143.165	-2.24731	4.2802e-14	Down	C5orf34
ENSG00000132205	0.98	0.91	0.82	0.12	0.14	0.14	82.5887	-2.19338	4.48854e-14	Down	EMILIN2
ENSG00000143067	1.01	1.91	1.38	0.14	0.08	0.16	77.4965	-2.81031	4.58557e-14	Down	ZNF697
ENSG00000006194	1.92	1.57	1.86	0.41	0.33	0.44	352.144	-1.63538	4.68759e-14	Down	ZNF263
ENSG00000143457	5.72	7.47	4.06	1.07	1.12	0.93	322.371	-1.91716	4.7677e-14	Down	GOLPH3L
ENSG00000272016	1.6	1.16	1.47	0.13	0.06	0.15	54.1196	-2.91677	4.78173e-14	Down	RP11-215G15.5
ENSG00000132661	38.23	35.28	38.81	7.45	7.18	10.57	530.43	-1.61488	4.78173e-14	Down	NXT1
ENSG00000170100	1.1	1.3	0.93	0.15	0.17	0.07	84.7258	-2.52322	5.05439e-14	Down	ZNF778
ENSG00000157933	12.62	10.68	12.03	1.24	0.71	2.27	866.6	-2.44965	5.09114e-14	Down	SKI
ENSG00000113658	2.68	4.77	3.37	0.7	0.81	0.78	748.018	-1.69598	5.25944e-14	Down	SMAD5
ENSG00000159479	12.38	11	11.33	3.48	2.75	2.18	691.552	-1.51966	5.46506e-14	Down	MED8
ENSG00000196659	0.66	1.23	1.08	0.03	0.07	0.03	40.3246	-3.70779	5.65105e-14	Down	TTC30B
ENSG00000109787	5.56	7.04	5.34	1.59	1.74	1.41	543.435	-1.3952	5.67218e-14	Down	KLF3
ENSG00000125482	5.72	6.16	7.48	1.44	1.44	1.54	296.95	-1.5964	5.70687e-14	Down	TTF1
ENSG00000133250	3.51	2.44	3.57	0.58	0.42	0.49	145.01	-2.10576	5.74879e-14	Down	ZNF414
ENSG00000119922	11.6	9.08	5.94	1.73	1.27	1.29	362.919	-2.06956	6.14329e-14	Down	IFIT2
ENSG00000160785	5.88	5.85	5.4	1.36	0.8	1.4	861.845	-1.71949	6.22144e-14	Down	SLC25A44
ENSG00000143344	1.42	1.28	1.21	0.22	0.25	0.23	110.021	-1.93039	6.79078e-14	Down	RGL1
ENSG00000012211	3.87	3.2	2.58	0.63	0.75	0.46	300.758	-1.85422	6.97816e-14	Down	PRICKLE3
ENSG00000100395	3.65	3.08	3.72	0.93	0.78	0.94	478.532	-1.44886	7.27378e-14	Down	L3MBTL2
ENSG00000197063	7.17	6.46	8.54	1.77	1.51	2.02	684.365	-1.5309	7.71482e-14	Down	MAFG
ENSG00000106948	0.63	0.48	0.49	0.09	0.05	0.08	101.965	-2.27032	7.93006e-14	Down	AKNA
ENSG00000113194	21.83	20.57	23.71	7.81	7.41	7.77	2184.97	-1.00906	7.95589e-14	Down	FAF2
ENSG00000007545	0.87	0.72	0.87	0.13	0.07	0.15	170.811	-2.21558	8.16056e-14	Down	CRAMP1L
ENSG00000177383	27.11	24.65	26.69	8.19	7.13	6.01	582.185	-1.35817	8.17961e-14	Down	MAGEF1
ENSG00000267427	19.72	14.37	15.26	4.45	3.36	3.58	555.299	-1.58111	9.08378e-14	Down	CTC-503J8.6
ENSG00000165322	1.51	2.41	1.59	0.28	0.26	0.4	339.31	-1.98902	9.23417e-14	Down	ARHGAP12
ENSG00000178726	6.58	6.27	5.64	0.85	0.89	1.5	302.143	-1.94923	9.32427e-14	Down	THBD
ENSG00000122557	5.71	5.07	5.28	1.43	1.08	1.46	469.159	-1.48057	9.32427e-14	Down	HERPUD2
ENSG00000103067	5.85	4.63	4.53	1.47	1.34	1.36	778.237	-1.32422	9.3407e-14	Down	ESRP2
ENSG00000137574	5.62	6.29	7.09	0.58	0.57	1.31	376.812	-2.3442	9.47487e-14	Down	TGS1
ENSG00000147050	3.26	4.4	3.51	0.42	0.29	0.75	375.706	-2.31756	9.50135e-14	Down	KDM6A
ENSG00000197062	1.69	1.75	2.45	0.3	0.27	0.19	89.9218	-2.36495	1.00251e-13	Down	RP5-874C20.3
ENSG00000163067	0.6	0.42	0.59	0.04	0.06	0.02	52.5476	-3.02286	1.02862e-13	Down	ZNF2
ENSG00000132510	1.66	1.6	1.26	0.27	0.33	0.2	144.176	-1.97403	1.03564e-13	Down	KDM6B
ENSG00000070047	11.36	9.31	12.65	1.29	1.03	2.47	924.964	-2.20839	1.11814e-13	Down	PHRF1
ENSG00000157111	9.66	9.41	10.73	2.1	2.6	2.37	245.187	-1.54893	1.12491e-13	Down	TMEM171
ENSG00000225973	2.5	3.22	3.19	0.33	0.48	0.23	67.3573	-2.52143	1.1404e-13	Down	RP11-139H15.1
ENSG00000160799	2.65	2.36	2.42	0.29	0.1	0.4	229.835	-2.59083	1.14753e-13	Down	CCDC12
ENSG00000104081	0.68	0.38	0.29	0.03	0.02	0.02	55.5248	-3.34571	1.21847e-13	Down	BMF
ENSG00000171163	0.61	0.53	0.59	0.08	0.11	0.12	135.709	-1.90553	1.27363e-13	Down	ZNF692
ENSG00000077092	1.51	1.39	1.79	0.11	0.22	0.24	87.5342	-2.43976	1.29269e-13	Down	RARB
ENSG00000198646	7.07	6.1	5.69	1.42	1.01	1.71	898.04	-1.64512	1.34509e-13	Down	NCOA6
ENSG00000108510	5.19	8.44	6.21	1	0.91	1.63	1156.47	-1.92037	1.34548e-13	Down	MED13
ENSG00000099364	2.54	1.84	1.61	0.41	0.33	0.34	218.082	-1.91167	1.51928e-13	Down	FBXL19
ENSG00000146826	2.56	2.24	2.51	0.35	0.42	0.59	223.443	-1.86135	1.58329e-13	Down	C7orf43
ENSG00000124171	2.11	3.51	2.12	0.37	0.39	0.17	140.97	-2.47776	1.64746e-13	Down	PARD6B
ENSG00000141551	7.83	6.77	6.7	2.54	2.12	1.84	2090	-1.19422	1.6532e-13	Down	CSNK1D
ENSG00000117481	2.67	2.6	2.3	0.76	0.64	0.72	496.791	-1.31542	1.65646e-13	Down	NSUN4
ENSG00000132466	8.06	8.56	8.14	1.31	1.15	2.29	1633.17	-1.8231	1.66109e-13	Down	ANKRD17
ENSG00000072786	5.31	4.44	3.19	1.02	1.09	0.9	795.487	-1.57417	1.71064e-13	Down	STK10
ENSG00000078401	16.57	16.09	17.05	5.04	4.91	4.8	457.555	-1.2334	1.82263e-13	Down	EDN1
ENSG00000214357	3.36	2.47	2.8	0.69	0.47	0.46	232.163	-1.86117	1.90796e-13	Down	NEURL1B
ENSG00000169641	6.79	6.56	6.11	1.6	0.96	1.71	1331.51	-1.64382	1.90825e-13	Down	LUZP1
ENSG00000122386	2.47	2.31	2.24	0.51	0.5	0.47	139.065	-1.71463	1.97867e-13	Down	ZNF205
ENSG00000167747	13.96	12.46	15.41	3.81	4.24	2.5	2049.33	-1.46777	1.98832e-13	Down	C19orf48
ENSG00000043355	1.2	1.07	1	0.02	0.05	0.13	45.5412	-3.22672	2.08081e-13	Down	ZIC2
ENSG00000104885	4.14	3.63	3.84	0.41	0.47	0.92	690.591	-2.10785	2.10259e-13	Down	DOT1L
ENSG00000185252	0.5	0.38	0.4	0.07	0.06	0.08	117.752	-2.03445	2.1641e-13	Down	ZNF74
ENSG00000104447	0.18	0.29	0.23	0.02	0.01	0.02	48.2648	-3.00334	2.197e-13	Down	TRPS1
ENSG00000101003	12.04	12.94	16.99	2.69	2.31	3.71	905.743	-1.72161	2.29685e-13	Down	GINS1
ENSG00000149658	25.02	23.05	23.27	4.27	3.07	6.37	1261.15	-1.82279	2.31159e-13	Down	YTHDF1
ENSG00000087495	6.36	5.74	4.5	0.98	1.18	0.5	418.617	-2.09268	2.33802e-13	Down	PHACTR3
ENSG00000185033	3.81	2.82	2.18	0.65	0.6	0.4	611.857	-1.8751	2.38555e-13	Down	SEMA4B
ENSG00000147883	8.84	7.95	6.13	2.13	1.74	1.82	599.163	-1.47887	2.52104e-13	Down	CDKN2B
ENSG00000151576	3.69	4.32	3.5	1.09	0.79	1.09	778.463	-1.42086	2.52444e-13	Down	QTRTD1
ENSG00000120690	4.3	4.85	4.72	0.84	0.64	1.2	493.374	-1.80843	2.58373e-13	Down	ELF1
ENSG00000100104	6.78	6.96	8	2.08	2.12	2.02	486.333	-1.28744	2.5946e-13	Down	SRRD
ENSG00000186272	0.29	0.47	0.64	0.02	0.03	0.02	46.4092	-3.42898	2.6054e-13	Down	ZNF17
ENSG00000186566	6.93	6.02	6.73	1.36	0.95	1.79	1181.45	-1.715	2.62704e-13	Down	GPATCH8
ENSG00000167383	0.25	0.32	0.3	0.02	0.04	0.02	45.1245	-2.93032	2.69304e-13	Down	ZNF229
ENSG00000110042	4.39	3.17	3.22	0.39	0.2	0.64	267.983	-2.49249	2.82154e-13	Down	DTX4
ENSG00000171806	2.28	5.05	3.15	0.17	0.4	0.35	90.9315	-2.8353	2.92117e-13	Down	METTL18
ENSG00000125447	3.84	3.23	3.59	0.8	0.73	1.08	840.185	-1.49486	2.93944e-13	Down	GGA3
ENSG00000130544	0.42	0.41	0.34	0.04	0.02	0.02	40.362	-3.06234	2.97556e-13	Down	ZNF557
ENSG00000120868	1.06	1.33	1.19	0.18	0.16	0.28	199.85	-1.9405	3.19811e-13	Down	APAF1
ENSG00000162650	0.63	0.53	0.82	0.09	0.07	0.06	66.7677	-2.56068	3.21162e-13	Down	ATXN7L2
ENSG00000183475	2.26	2.51	2.25	0.41	0.24	0.51	233.966	-2.01266	3.34369e-13	Down	ASB7
ENSG00000003756	2.51	2.27	2.58	0.22	0.12	0.44	514.796	-2.57636	3.4157e-13	Down	RBM5
ENSG00000152147	5.25	4.64	4.53	1.28	1.24	0.87	335.361	-1.56257	3.42659e-13	Down	GEMIN6
ENSG00000074047	1.39	1.01	1.38	0.08	0.06	0.21	252.296	-2.80031	3.4952e-13	Down	GLI2
ENSG00000187147	5.3	4.4	4.77	1.61	1.39	1.48	1007.5	-1.17226	3.62573e-13	Down	RNF220
ENSG00000161914	1.19	0.73	1.12	0.09	0.13	0.05	61.788	-2.85872	3.79688e-13	Down	ZNF653
ENSG00000009790	0.2	0.23	0.23	0.01	0.01	0.01	33.0604	-3.47425	3.93343e-13	Down	TRAF3IP3
ENSG00000184574	5.47	4.59	4.23	0.93	0.59	1.07	252.523	-1.89579	4.15584e-13	Down	LPAR5
ENSG00000086712	6.32	8.94	6.94	1.65	1.83	2.14	747.872	-1.44665	4.16384e-13	Down	TXLNG
ENSG00000148339	3.46	3.42	4.66	1.01	0.77	0.72	413.408	-1.67275	4.4088e-13	Down	SLC25A25
ENSG00000011114	7.37	9.18	9.57	1.28	1.27	2.39	1737.96	-1.84461	4.44053e-13	Down	BTBD7
ENSG00000124383	5.68	8.99	7.6	1.38	1.46	1.88	529.184	-1.6895	4.46722e-13	Down	MPHOSPH10
ENSG00000005812	5.76	7.51	6.28	1.25	1.34	1.84	517.295	-1.59828	4.48278e-13	Down	FBXL3
ENSG00000001460	1.18	1.16	1.52	0.29	0.31	0.28	262.193	-1.59855	4.53476e-13	Down	STPG1
ENSG00000197905	16.87	16.16	17.43	4.68	4.15	5.59	978.096	-1.28032	4.71706e-13	Down	TEAD4
ENSG00000138271	20.5	21.07	30.9	4.71	3.93	5.65	476.166	-1.79119	4.83056e-13	Down	GPR87
ENSG00000149483	5.34	4.86	4.86	1.66	1.77	1.56	816.405	-1.08045	4.83056e-13	Down	TMEM138
ENSG00000111961	1.24	1.32	1.22	0.16	0.12	0.27	126.275	-2.17812	4.90321e-13	Down	SASH1
ENSG00000127663	2.66	1.68	1.45	0.39	0.29	0.28	295.527	-2.04471	4.95138e-13	Down	KDM4B
ENSG00000125386	1.87	1.38	1.5	0.28	0.29	0.36	187.414	-1.79443	5.07205e-13	Down	FAM193A
ENSG00000137094	0.52	0.32	0.28	0.04	0.02	0.04	62.0906	-2.82801	5.36465e-13	Down	DNAJB5
ENSG00000112578	10.86	11.39	11.48	2.12	2.04	3.3	645.1	-1.63229	5.48909e-13	Down	BYSL
ENSG00000055917	6.65	9.43	6.89	1.39	1.21	2.11	1227.04	-1.73092	5.7462e-13	Down	PUM2
ENSG00000166439	3.05	3.56	2.56	0.43	0.43	0.73	296.669	-1.95638	5.75969e-13	Down	RNF169
ENSG00000080603	5.48	4.95	5.04	1.57	1.54	1.87	1535.11	-1.11607	5.83171e-13	Down	SRCAP
ENSG00000183741	6.1	5.02	5.86	1.47	1.24	1.72	834.265	-1.4092	5.89899e-13	Down	CBX6
ENSG00000179922	2.54	2.01	2.61	0.36	0.08	0.25	92.906	-2.69052	5.91966e-13	Down	ZNF784
ENSG00000181788	10.57	9.65	10.7	1.89	0.8	1.96	406.345	-2.14333	5.99242e-13	Down	SIAH2
ENSG00000100221	14.36	11.76	16.17	4.18	3.99	4.31	1543.67	-1.24222	6.63524e-13	Down	JOSD1
ENSG00000060688	13.34	10.92	11.88	3.96	3.83	3.95	1152.07	-1.1065	6.69059e-13	Down	SNRNP40
ENSG00000205659	3.94	4.15	5.15	1.08	1.01	1.12	331.627	-1.51235	6.69572e-13	Down	LIN52
ENSG00000142409	13.3	10.22	11.64	2.94	2.87	3.45	611.774	-1.39621	6.74634e-13	Down	ZNF787
ENSG00000181004	0.47	0.58	0.48	0.05	0.03	0.01	37.8829	-3.26306	7.10413e-13	Down	BBS12
ENSG00000108669	3.48	2.65	2.92	0.8	0.59	0.79	581.762	-1.51703	7.15783e-13	Down	CYTH1
ENSG00000107937	11.84	14	14.5	3.83	4.89	4.17	1592.11	-1.13227	7.53735e-13	Down	GTPBP4
ENSG00000204599	1.41	1.34	1.69	0.29	0.3	0.32	157.231	-1.73371	7.68404e-13	Down	TRIM39
ENSG00000075413	5.7	5.41	5.14	1.88	1.78	2.01	1485.53	-1.00429	7.74844e-13	Down	MARK3
ENSG00000215041	1.98	1.88	1.97	0.38	0.51	0.53	304.914	-1.50611	7.80795e-13	Down	NEURL4
ENSG00000124459	2.02	2.5	2.57	0.55	0.32	0.25	197.058	-2.09277	7.89709e-13	Down	ZNF45
ENSG00000168282	5.56	4.88	4.44	0.85	0.38	0.91	154.747	-2.1895	7.94567e-13	Down	MGAT2
ENSG00000174197	0.54	0.8	0.75	0.06	0.04	0.13	241.622	-2.53134	7.95015e-13	Down	MGA
ENSG00000110274	3.74	3.17	3.2	1.05	1.11	1.06	815.446	-1.13537	8.08463e-13	Down	CEP164
ENSG00000145868	2.48	2.45	2.89	0.64	0.52	0.74	475.242	-1.50174	8.13906e-13	Down	FBXO38
ENSG00000181896	0.55	0.57	0.61	0.06	0.09	0.1	80.4171	-2.21069	8.18113e-13	Down	ZNF101
ENSG00000138134	5.25	5.15	4.63	1.49	1.66	1.44	503.338	-1.19428	8.2807e-13	Down	STAMBPL1
ENSG00000147439	1.89	1.43	1.77	0.36	0.28	0.38	196.058	-1.7684	8.31112e-13	Down	BIN3
ENSG00000068654	6.44	5.89	5.22	1.46	1.69	1.97	1338.99	-1.25466	8.32628e-13	Down	POLR1A
ENSG00000154447	9.07	10.57	11.55	1.5	1.09	2.54	856.334	-2.02868	8.49231e-13	Down	SH3RF1
ENSG00000186767	2.49	3.92	3.11	0.26	0.21	0.6	288.88	-2.51329	8.53187e-13	Down	SPIN4
ENSG00000188242	5.7	4.26	4.93	1.02	1.26	1.1	244.066	-1.60955	8.5796e-13	Down	CTD-2228K2.5
ENSG00000131149	2.58	2.28	1.63	0.53	0.37	0.43	380.094	-1.73669	8.63586e-13	Down	GSE1
ENSG00000169598	1.34	1.18	1.2	0.19	0.2	0.24	92.3386	-1.99395	8.65956e-13	Down	DFFB
ENSG00000141298	2.46	2.26	2.89	0.75	0.71	0.69	595.303	-1.30142	8.65956e-13	Down	SSH2
ENSG00000119669	7.83	5.16	5.83	1.1	0.33	0.74	289.553	-2.48958	8.75537e-13	Down	IRF2BPL
ENSG00000105127	6.89	6.79	7.18	1.85	1.6	2.21	645.173	-1.35104	8.80241e-13	Down	AKAP8
ENSG00000148331	11.05	10.04	9.36	3.16	2.67	2.88	493.278	-1.28145	9.08218e-13	Down	ASB6
ENSG00000081913	2.34	2.1	2.09	0.43	0.44	0.61	321.76	-1.60168	9.20205e-13	Down	PHLPP1
ENSG00000103047	1.9	1.54	1.67	0.37	0.42	0.38	195	-1.59031	9.25745e-13	Down	TANGO6
ENSG00000119787	3.77	7.09	5.32	0.8	0.65	1.2	727.935	-2.03083	9.27959e-13	Down	ATL2
ENSG00000198000	1.81	2.24	1.98	0.56	0.6	0.59	462.245	-1.25896	9.49044e-13	Down	NOL8
ENSG00000124151	3.45	4.7	3.77	0.98	0.99	1.18	619.786	-1.39025	9.63807e-13	Down	NCOA3
ENSG00000166619	13.45	10.3	10.97	2.68	1.95	3.32	1466	-1.58355	1.0301e-12	Down	BLCAP
ENSG00000172216	24.85	17.25	15.14	4.35	2.94	2.22	413.594	-2.02818	1.03129e-12	Down	CEBPB
ENSG00000107816	4.93	3.53	3.45	0.65	0.48	0.92	397.988	-1.96873	1.03215e-12	Down	LZTS2
ENSG00000197261	0.6	0.77	0.87	0.07	0.11	0.08	57.9874	-2.54408	1.03799e-12	Down	C6orf141
ENSG00000170647	5.53	7.18	8.92	1.17	0.76	1.33	155.278	-2.13272	1.04103e-12	Down	TMEM133
ENSG00000117523	16.03	16.45	17.2	5.07	4.65	6.24	4056	-1.11691	1.04267e-12	Down	PRRC2C
ENSG00000077684	3.05	3.42	3.11	0.72	0.4	0.77	574.107	-1.77481	1.05153e-12	Down	JADE1
ENSG00000168398	0.26	0.24	0.22	0.03	0.01	0.01	41.4898	-3.02901	1.05973e-12	Down	BDKRB2
ENSG00000105879	2.79	4.14	3.09	0.54	0.77	0.79	368.354	-1.70832	1.09311e-12	Down	CBLL1
ENSG00000162714	4.17	3.73	4.69	1.32	1.16	1.28	912.313	-1.22465	1.11716e-12	Down	ZNF496
ENSG00000163870	10.66	10.25	8.69	3.48	3.06	3.14	1160.92	-1.09519	1.19322e-12	Down	TPRA1
ENSG00000106459	3.03	2.64	2.95	0.23	0.27	0.6	278.243	-2.34403	1.24024e-12	Down	NRF1
ENSG00000164151	8.9	10.86	9.49	2.08	1.66	2.91	1114.26	-1.58947	1.24853e-12	Down	KIAA0947
ENSG00000137135	3.06	2.64	2.52	0.49	0.47	0.16	360.272	-2.30465	1.26678e-12	Down	ARHGEF39
ENSG00000009954	17.68	17.95	18.3	4.86	3.85	6.02	1973.97	-1.34055	1.27817e-12	Down	BAZ1B
ENSG00000008853	2.7	2.26	2.55	0.45	0.42	0.68	363.959	-1.73142	1.27892e-12	Down	RHOBTB2
ENSG00000066455	15.02	13.04	13.77	3.51	3.32	4.57	916.707	-1.34499	1.29443e-12	Down	GOLGA5
ENSG00000112242	4.35	5.08	4.77	0.66	0.38	1.03	457.196	-2.1773	1.36398e-12	Down	E2F3
ENSG00000165118	3.59	3.41	3.48	0.67	0.83	0.91	195.38	-1.58603	1.37862e-12	Down	C9orf64
ENSG00000123636	0.43	0.52	0.54	0.07	0.11	0.11	151.823	-1.82696	1.379e-12	Down	BAZ2B
ENSG00000131931	3.11	3.83	2.48	0.67	0.62	0.41	182.181	-1.91519	1.37902e-12	Down	THAP1
ENSG00000007968	2.31	1.6	2.76	0.1	0.09	0.33	136.069	-2.96232	1.39152e-12	Down	E2F2
ENSG00000165861	3.87	2.87	2.7	0.44	0.23	0.61	283.985	-2.27723	1.4106e-12	Down	ZFYVE1
ENSG00000130775	1.15	0.98	0.83	0.2	0.09	0.09	104.163	-2.36017	1.49813e-12	Down	THEMIS2
ENSG00000090905	1.97	2.13	2.05	0.43	0.3	0.56	578.819	-1.69165	1.49853e-12	Down	TNRC6A
ENSG00000006114	2.54	2.43	2.28	0.68	0.45	0.69	791.771	-1.45616	1.52206e-12	Down	SYNRG
ENSG00000116679	7.43	7.77	8.24	2.18	2.8	2.67	1410.93	-1.09829	1.58807e-12	Down	IVNS1ABP
ENSG00000054267	1.74	2.75	1.86	0.31	0.35	0.5	406.878	-1.88033	1.59075e-12	Down	ARID4B
ENSG00000131115	0.72	0.81	0.81	0.17	0.1	0.09	89.4542	-2.13429	1.60462e-12	Down	ZNF227
ENSG00000221869	6.59	4.53	3.86	0.92	0.65	0.63	125.557	-2.18199	1.61223e-12	Down	CEBPD
ENSG00000196550	1.5	2.39	1.67	0.38	0.19	0.22	157.307	-2.2135	1.63501e-12	Down	FAM72A
ENSG00000147162	7.59	7.52	8.95	2.52	2.96	2.45	1486.06	-1.09024	1.7346e-12	Down	OGT
ENSG00000168395	2.12	2.15	2.69	0.55	0.64	0.44	322.746	-1.57191	1.80842e-12	Down	ING5
ENSG00000103248	1.29	1.25	1.13	0.33	0.27	0.25	180.926	-1.59117	1.82235e-12	Down	MTHFSD
ENSG00000176532	4.75	2.94	1.76	0.31	0.25	0.18	72.8055	-2.97943	1.83139e-12	Down	PRR15
ENSG00000036549	2.74	4.21	3.61	0.89	0.93	0.94	696.561	-1.40151	1.84852e-12	Down	ZZZ3
ENSG00000236104	2.5	2.04	2.08	0.53	0.46	0.41	161.058	-1.69546	1.88233e-12	Down	ZBTB22
ENSG00000131797	0.55	0.48	0.63	0.04	0.05	0.06	41.3705	-2.88344	1.94587e-12	Down	CLUHP3
ENSG00000163788	1.41	1.87	1.7	0.18	0.08	0.3	290.424	-2.49564	1.96674e-12	Down	SNRK
ENSG00000140743	5.66	6.08	5.73	1.22	1.16	1.72	383.169	-1.54758	1.99436e-12	Down	CDR2
ENSG00000157240	1.75	1.25	2.2	0.16	0.11	0.26	82.7738	-2.60478	2.00448e-12	Down	FZD1
ENSG00000070018	3.78	4.69	3.6	1.32	1.28	1.16	861.553	-1.16321	2.01348e-12	Down	LRP6
ENSG00000115904	1.41	2.27	1.54	0.28	0.32	0.41	345.487	-1.81253	2.06487e-12	Down	SOS1
ENSG00000200087	18.76	14.38	10.62	0.82	0.27	0	29.3872	-4.11719	2.07307e-12	Down	SNORA73B
ENSG00000159579	2.81	3.05	2.23	0.45	0.44	0.71	382.555	-1.77295	2.18788e-12	Down	RSPRY1
ENSG00000164296	0.76	0.62	0.68	0.09	0.05	0.09	54.3306	-2.47937	2.29477e-12	Down	TIGD6
ENSG00000184068	1.68	1.76	1.33	0.21	0.18	0.17	52.8994	-2.46285	2.3151e-12	Down	RP5-821D11.7
ENSG00000152669	5.46	4.47	4.78	0.78	0.7	1.12	132.87	-1.9266	2.41308e-12	Down	CCNO
ENSG00000198298	0.78	0.95	0.88	0.04	0.1	0.07	39.495	-2.93116	2.43884e-12	Down	ZNF485
ENSG00000060491	13.81	11.21	8.88	2.36	1.97	3.03	741.278	-1.65379	2.48661e-12	Down	OGFR
ENSG00000196588	4.47	3.43	4.13	0.6	0.24	0.75	538.868	-2.31299	2.52564e-12	Down	MKL1
ENSG00000135211	10.29	11.15	9.77	2.54	1.55	1.76	128.6	-1.85278	2.57218e-12	Down	TMEM60
ENSG00000139372	5.1	6.57	7.17	0.94	1.3	1.67	663.228	-1.72494	2.58191e-12	Down	TDG
ENSG00000108506	2.12	2.89	2.49	0.51	0.53	0.66	270.757	-1.59407	2.59497e-12	Down	INTS2
ENSG00000196159	1.51	1.5	1.28	0.44	0.37	0.36	357.837	-1.34602	2.66227e-12	Down	FAT4
ENSG00000140450	3.72	5.83	5.74	0.98	0.93	1.19	317.398	-1.75275	2.66265e-12	Down	ARRDC4
ENSG00000169018	2.86	5.42	4.4	0.5	0.4	0.87	442.7	-2.22966	2.78434e-12	Down	FEM1B
ENSG00000109756	2.09	2.39	2.84	0.23	0.14	0.47	389.995	-2.48336	2.87691e-12	Down	RAPGEF2
ENSG00000245060	2.81	2.14	2.16	0.52	0.44	0.51	163.082	-1.72867	3.05003e-12	Down	LINC00847
ENSG00000169607	6.96	11.68	10.03	2.28	2.67	1.68	1292.79	-1.58107	3.07069e-12	Down	CKAP2L
ENSG00000175573	21.89	20.72	18.34	7.53	6.23	6.42	1342.7	-1.07623	3.09883e-12	Down	C11orf68
ENSG00000081692	4.14	3.41	4.29	0.78	0.68	1.09	444.507	-1.66574	3.13165e-12	Down	JMJD4
ENSG00000213699	5.23	4.61	4.95	1.68	1.47	1.6	798.422	-1.11894	3.18197e-12	Down	SLC35F6
ENSG00000160908	2.42	1.95	1.76	0.47	0.29	0.41	184.559	-1.82412	3.20342e-12	Down	ZNF394
ENSG00000134369	0.95	0.76	0.83	0.17	0.13	0.22	376.751	-1.72929	3.22076e-12	Down	NAV1
ENSG00000072134	1.35	1.24	1.25	0.3	0.23	0.36	361.018	-1.57493	3.24327e-12	Down	EPN2
ENSG00000103199	0.32	0.33	0.41	0.04	0.04	0.04	52.0324	-2.47292	3.29107e-12	Down	ZNF500
ENSG00000272405	10.26	6.85	5.6	1.44	1.57	1.24	294.756	-1.86706	3.33274e-12	Down	RP11-284F21.10
ENSG00000042088	7.95	7.09	8.49	2.66	2.82	2.25	1363.42	-1.0944	3.55967e-12	Down	TDP1
ENSG00000055130	22.2	23.06	23.68	6.41	6.21	8.25	1305.03	-1.19887	3.56096e-12	Down	CUL1
ENSG00000114853	1.97	1.69	2.68	0.24	0.17	0.41	181.027	-2.34002	3.56497e-12	Down	ZBTB47
ENSG00000141664	0.89	0.81	0.87	0.17	0.19	0.22	165.67	-1.60206	3.57652e-12	Down	ZCCHC2
ENSG00000158321	0.37	0.33	0.27	0.04	0.02	0.04	55.4632	-2.47338	3.58801e-12	Down	AUTS2
ENSG00000187210	1.23	1.51	1.45	0.2	0.15	0.33	224.636	-2.03384	3.60995e-12	Down	GCNT1
ENSG00000114648	4.27	4.7	4.04	1.18	0.88	1.28	509.92	-1.42513	3.87499e-12	Down	KLHL18
ENSG00000163947	1.89	1.8	1.81	0.46	0.35	0.51	300.984	-1.51448	4.01875e-12	Down	ARHGEF3
ENSG00000074964	0.78	0.63	0.79	0.1	0.11	0.16	108.345	-2.02231	4.18467e-12	Down	ARHGEF10L
ENSG00000172059	3.15	3.18	3.4	0.62	0.56	0.87	211.762	-1.68792	4.36578e-12	Down	KLF11
ENSG00000185070	0.66	0.78	1.12	0.02	0.05	0.12	130.5	-2.95423	4.37663e-12	Down	FLRT2
ENSG00000088876	2.12	1.82	2.55	0.25	0.36	0.44	126.317	-2.04211	4.44951e-12	Down	ZNF343
ENSG00000138785	4.73	4.54	5.07	1.4	1.5	1.17	386.279	-1.29868	4.5119e-12	Down	INTS12
ENSG00000135945	1.79	2.15	2.4	0.42	0.42	0.58	340.464	-1.61654	4.6198e-12	Down	REV1
ENSG00000223496	17.38	15.16	16.46	4.97	4.71	3.89	369.705	-1.33084	4.92906e-12	Down	EXOSC6
ENSG00000112739	3.07	4.72	3.65	0.54	0.62	1	684.294	-1.84336	4.9355e-12	Down	PRPF4B
ENSG00000142444	7.97	6.36	6.83	1.75	1.56	0.99	230.228	-1.7602	4.9383e-12	Down	C19orf52
ENSG00000235217	0.42	0.39	0.52	0.01	0.03	0.01	28.5168	-3.74247	4.99818e-12	Down	TSPY26P
ENSG00000138061	1	1.29	0.56	0.09	0.14	0.11	105.781	-2.44584	5.02075e-12	Down	CYP1B1
ENSG00000244405	3.38	3.24	3.44	1.01	0.67	0.83	365.942	-1.47229	5.02935e-12	Down	ETV5
ENSG00000135605	1.12	0.95	0.83	0.09	0.08	0.16	57.0271	-2.47564	5.18216e-12	Down	TEC
ENSG00000075218	16.91	14.82	12.74	4.27	3.4	2.15	1033.49	-1.64423	5.25743e-12	Down	GTSE1
ENSG00000151746	1.81	1.62	2.04	0.39	0.42	0.53	383.155	-1.5004	5.27343e-12	Down	BICD1
ENSG00000187953	2.16	2.3	2.04	0.51	0.42	0.45	122.856	-1.6888	5.35888e-12	Down	PMS2CL
ENSG00000106346	2.89	2.79	3.07	0.31	0.17	0.59	318.994	-2.39096	5.6115e-12	Down	USP42
ENSG00000136925	1.53	1.54	1.39	0.37	0.43	0.35	215.189	-1.4248	5.61628e-12	Down	TSTD2
ENSG00000177485	1.85	4.51	3.26	0.27	0.35	0.55	270.562	-2.42035	6.09479e-12	Down	ZBTB33
ENSG00000174840	3.91	6.1	3.91	0.64	0.56	1.12	647.001	-1.99946	6.43068e-12	Down	PDE12
ENSG00000196204	1.42	1.44	1.89	0.35	0.25	0.38	252.454	-1.71915	6.50635e-12	Down	RNF216P1
ENSG00000155275	0.73	0.62	0.44	0.07	0.07	0.1	80.0467	-2.26087	6.80036e-12	Down	TRMT44
ENSG00000160703	2.12	1.68	2.12	0.47	0.53	0.5	297.343	-1.44786	6.98154e-12	Down	NLRX1
ENSG00000099849	10.05	8.22	8.65	3.05	2.28	2.5	923.663	-1.25677	7.17083e-12	Down	RASSF7
ENSG00000147799	3.78	3.05	3.62	0.47	0.44	0.86	249.17	-1.97732	7.34222e-12	Down	ARHGAP39
ENSG00000198517	4.56	3.78	3.92	1.2	0.96	0.76	345.821	-1.53416	7.7185e-12	Down	MAFK
ENSG00000155592	0.3	0.36	0.43	0.05	0.03	0.03	46.6435	-2.66929	7.82467e-12	Down	ZKSCAN2
ENSG00000105245	1.53	1.28	1.18	0.29	0.18	0.27	139.46	-1.84429	8.10658e-12	Down	NUMBL
ENSG00000240849	6.53	4.86	5.68	1.28	0.94	1.56	555.422	-1.62714	8.18076e-12	Down	TMEM189
ENSG00000127452	1.83	1.63	1.72	0.5	0.38	0.31	241.495	-1.58854	8.21102e-12	Down	FBXL12
ENSG00000128563	2.93	2.71	3.01	0.86	0.9	0.8	370.237	-1.2377	8.31786e-12	Down	PRKRIP1
ENSG00000109046	2.77	3.36	2.44	0.85	0.8	0.61	538.238	-1.3986	8.63153e-12	Down	WSB1
ENSG00000188060	5.96	5.93	5.57	1.58	1.47	1.01	205.886	-1.57708	9.06089e-12	Down	RAB42
ENSG00000146676	6.67	11.58	8.04	2.12	2.38	1.59	1005.4	-1.57529	9.49483e-12	Down	PURB
ENSG00000143294	16.47	13.06	13.14	3.43	2.52	4.3	1365.46	-1.51582	9.73694e-12	Down	PRCC
ENSG00000240445	1.88	1.33	1.54	0.09	0.06	0.12	31.4984	-3.29381	9.95534e-12	Down	FOXO3B
ENSG00000196453	6.23	5.18	6.1	1.57	1.11	1.39	240.03	-1.56056	1.00763e-11	Down	ZNF777
ENSG00000106608	4.45	4.19	4.2	0.6	0.37	1.06	1188.03	-2.07774	1.01709e-11	Down	URGCP
ENSG00000149289	1.96	3.8	3.16	0.23	0.31	0.61	657.541	-2.32939	1.08146e-11	Down	ZC3H12C
ENSG00000174791	2.54	2.29	1.53	0.45	0.48	0.3	263.228	-1.82057	1.0908e-11	Down	RIN1
ENSG00000110395	6.8	7.41	5.82	1.94	1.54	2.17	1023.87	-1.29545	1.09305e-11	Down	CBL
ENSG00000100697	4.74	6.65	5.37	1.25	1.35	1.83	1593.06	-1.38523	1.12581e-11	Down	DICER1
ENSG00000109065	3.02	2.7	2.7	0.84	0.83	0.54	516.734	-1.41139	1.1535e-11	Down	NAT9
ENSG00000169359	2.72	3.46	2.86	0.73	0.72	0.94	496.703	-1.3835	1.18804e-11	Down	SLC33A1
ENSG00000270081	3.27	3.08	2.9	0.65	0.41	0.31	75.9947	-2.17016	1.19392e-11	Down	RP5-935K16.1
ENSG00000040199	0.38	0.53	0.59	0.09	0.06	0.1	153.727	-1.98866	1.21347e-11	Down	PHLPP2
ENSG00000163872	5.78	4.87	4.85	1.29	1.03	1.63	922.315	-1.43549	1.22697e-11	Down	YEATS2
ENSG00000146859	3.95	3.2	3.72	0.65	0.84	0.51	104.33	-1.90376	1.23253e-11	Down	TMEM140
ENSG00000146067	1.15	0.93	1.24	0.21	0.17	0.27	211.265	-1.7722	1.24003e-11	Down	FAM193B
ENSG00000227345	4.61	5.5	5.1	0.6	0.78	1.25	203.466	-1.95603	1.26178e-11	Down	PARG
ENSG00000163938	25.5	29.63	33.13	5.55	6.42	9.52	2138.5	-1.49943	1.28151e-11	Down	GNL3
ENSG00000037897	6.76	5.89	6.04	1.62	2.11	1.51	451.242	-1.31917	1.29577e-11	Down	METTL1
ENSG00000189060	131.8	111.18	152.99	40.55	27.89	18.91	3860.04	-1.64664	1.29834e-11	Down	H1F0
ENSG00000204120	2.99	2.75	2.42	0.5	0.4	0.79	996.569	-1.71803	1.3485e-11	Down	GIGYF2
ENSG00000172336	36.45	31.94	35.86	9.65	6.92	10.39	640.958	-1.4151	1.41203e-11	Down	POP7
ENSG00000196295	0.19	0.2	0.22	0.03	0.03	0.04	75.6065	-2.05222	1.45055e-11	Down	AC005154.6
ENSG00000115325	1.79	1.42	1.32	0.37	0.32	0.2	232.135	-1.79465	1.45238e-11	Down	DOK1
ENSG00000182022	8.73	7.78	7.34	2.19	1.88	2.7	1068.85	-1.28857	1.48208e-11	Down	CHST15
ENSG00000183647	1.02	1.07	1.25	0.24	0.2	0.11	131.379	-2.04429	1.48958e-11	Down	ZNF530
ENSG00000177150	2.5	3.11	2.38	0.43	0.48	0.74	373.768	-1.70707	1.49295e-11	Down	FAM210A
ENSG00000241749	4.24	3.8	8.46	0.54	0.46	0.79	123.182	-2.55217	1.51985e-11	Down	RPSAP52
ENSG00000170677	2.18	3.03	2.2	0.45	0.36	0.63	282.111	-1.79774	1.54623e-11	Down	SOCS6
ENSG00000172379	1.05	0.93	1.12	0.26	0.18	0.14	170.536	-1.85783	1.60512e-11	Down	ARNT2
ENSG00000171467	2.37	2.24	2.2	0.43	0.2	0.49	283.003	-2.01825	1.61745e-11	Down	ZNF318
ENSG00000113595	1.94	2.85	2.05	0.23	0.27	0.5	172.122	-2.15657	1.63648e-11	Down	TRIM23
ENSG00000111011	2.69	3.16	2.98	0.69	0.64	0.95	639.266	-1.41385	1.64322e-11	Down	RSRC2
ENSG00000150990	5.93	5.42	5.29	1.81	1.9	2.01	902.605	-1.02305	1.64322e-11	Down	DHX37
ENSG00000180758	1.5	1.13	1.37	0.27	0.21	0.12	103.79	-2.15823	1.65502e-11	Down	GPR157
ENSG00000184545	1.07	1.04	1.04	0.08	0.06	0.21	99.1115	-2.50103	1.71772e-11	Down	DUSP8
ENSG00000123411	0.47	0.37	0.37	0.07	0.05	0.07	78.4224	-2.09869	1.75818e-11	Down	IKZF4
ENSG00000170525	4.82	3.6	3.21	0.8	0.79	1.09	556.025	-1.58045	1.84679e-11	Down	PFKFB3
ENSG00000155545	1.07	2.49	1.72	0.08	0.17	0.28	296.554	-2.64101	1.86801e-11	Down	MIER3
ENSG00000170619	5.18	4.68	4.15	1.26	1.24	1.47	455.09	-1.28799	1.87111e-11	Down	COMMD5
ENSG00000160685	3.58	2.86	2.44	0.8	0.73	0.66	340.358	-1.4891	1.87897e-11	Down	ZBTB7B
ENSG00000105649	0.74	0.65	0.7	0.02	0.03	0.02	24.8581	-3.74545	1.94423e-11	Down	RAB3A
ENSG00000261705	4.08	4.88	3.07	0.27	0.29	0.21	31.7495	-3.18798	1.9522e-11	Down	RP11-61A14.2
ENSG00000253958	3.66	2.65	2.34	0.31	0.35	0.49	71.0296	-2.2976	2.01655e-11	Down	CLDN23
ENSG00000162298	8.23	6.66	6.46	1.83	1.68	2.37	1176.03	-1.32954	2.05244e-11	Down	SYVN1
ENSG00000162923	5.87	7.34	5.1	1.75	1.88	2.07	1680.53	-1.16022	2.05588e-11	Down	WDR26
ENSG00000243725	1.58	1.58	1.55	0.33	0.29	0.34	98.5377	-1.74509	2.09635e-11	Down	TTC4
ENSG00000198026	4.26	3.24	4.17	0.92	0.75	1.1	468.01	-1.53333	2.13686e-11	Down	ZNF335
ENSG00000165660	10.09	13.42	11.36	2.49	2.42	3.48	445.757	-1.51011	2.16673e-11	Down	FAM175B
ENSG00000103111	3.38	3.36	2.82	1.1	1.02	0.95	642.188	-1.11562	2.1914e-11	Down	MON1B
ENSG00000198369	5.38	4.77	4.91	0.92	0.55	1.27	480.101	-1.88182	2.20468e-11	Down	SPRED2
ENSG00000065491	6.54	5.8	5.96	1.57	1.02	1.58	267.51	-1.58072	2.24374e-11	Down	TBC1D22B
ENSG00000105643	2.52	1.87	1.74	0.4	0.32	0.5	230.866	-1.77175	2.25243e-11	Down	ARRDC2
ENSG00000158006	4.38	3.74	3.03	1.01	0.83	0.86	287.557	-1.50719	2.3225e-11	Down	PAFAH2
ENSG00000179021	1.7	3.47	2.5	0.31	0.28	0.47	136.192	-2.23308	2.32912e-11	Down	C3orf38
ENSG00000102921	3.17	3.77	3.92	0.44	0.29	0.83	386.347	-2.18925	2.38522e-11	Down	N4BP1
ENSG00000079313	7.06	5.98	7.12	1.67	1.36	2.09	675.371	-1.44047	2.44032e-11	Down	REXO1
ENSG00000196372	2.63	2.13	2.92	0.25	0.16	0.5	115.779	-2.41477	2.45774e-11	Down	ASB13
ENSG00000164010	1.11	0.97	1.11	0.26	0.25	0.21	139.436	-1.61056	2.5877e-11	Down	ERMAP
ENSG00000154767	3.25	2.6	3.12	0.6	0.32	0.68	241.661	-1.90135	2.66046e-11	Down	XPC
ENSG00000135956	10.93	9.23	9.35	2.95	2.25	3.26	1256.45	-1.27347	2.67241e-11	Down	TMEM127
ENSG00000175595	0.42	0.9	0.59	0.05	0.08	0.09	82.1603	-2.49914	2.70614e-11	Down	ERCC4
ENSG00000143756	7.74	13.73	9.99	2.23	3.11	2.28	1194.09	-1.51268	2.71222e-11	Down	FBXO28
ENSG00000165006	15.99	12.31	12.95	4.39	3.21	4.07	1058.28	-1.29359	2.85465e-11	Down	UBAP1
ENSG00000212724	3.75	4.13	5.77	0.25	0.45	0.51	41.6519	-2.81032	2.87254e-11	Down	KRTAP2-3
ENSG00000152443	1.07	1.39	1.49	0.28	0.26	0.14	136.533	-1.98683	3.04121e-11	Down	ZNF776
ENSG00000112159	2.72	2.51	2.2	0.51	0.74	0.75	698.143	-1.3659	3.067e-11	Down	MDN1
ENSG00000005339	3.12	2.83	2.67	0.55	0.39	0.81	718.236	-1.7378	3.07943e-11	Down	CREBBP
ENSG00000119906	3.79	6.65	5.55	0.62	0.75	1.3	643.411	-1.99395	3.1978e-11	Down	FAM178A
ENSG00000180263	4.59	6.86	5.62	1.46	1.71	1.71	864.212	-1.28039	3.21222e-11	Down	FGD6
ENSG00000006704	1.76	1.4	1.57	0.3	0.39	0.38	165.413	-1.61328	3.23121e-11	Down	GTF2IRD1
ENSG00000168994	8.1	5	7.58	0.93	0.83	1.62	348.842	-2.03235	3.37814e-11	Down	PXDC1
ENSG00000174151	0.98	0.75	0.91	0.11	0.04	0.16	206.725	-2.44286	3.41827e-11	Down	CYB561D1
ENSG00000187605	2.57	2.57	2.37	0.2	0.12	0.5	411.125	-2.52522	3.48268e-11	Down	TET3
ENSG00000064999	7.1	6.16	5.12	1.35	1.2	1.84	601.991	-1.52187	3.48993e-11	Down	ANKS1A
ENSG00000108312	12.74	10.88	12.7	2.96	2.81	4.23	1790.11	-1.32993	3.75242e-11	Down	UBTF
ENSG00000163159	7.98	6.57	7.53	1.98	1.95	2.47	693.221	-1.26204	3.84298e-11	Down	VPS72
ENSG00000114790	6.33	7.86	7.71	0.76	0.58	1.73	789.381	-2.21834	3.86622e-11	Down	ARHGEF26
ENSG00000143479	0.82	1.03	0.76	0.18	0.16	0.11	89.3145	-1.95528	4.0417e-11	Down	DYRK3
ENSG00000258634	1.08	0.76	1.03	0.14	0.06	0.1	49.1421	-2.56482	4.098e-11	Down	RP4-773N10.4
ENSG00000136848	3.05	2.6	2.86	0.4	0.36	0.76	428.636	-1.89961	4.12882e-11	Down	DAB2IP
ENSG00000102554	19.1	19.74	17.1	2.42	2.02	5.08	1268.12	-1.97118	4.20214e-11	Down	KLF5
ENSG00000159082	1.04	1.48	1.19	0.21	0.16	0.31	254.212	-1.87687	4.24797e-11	Down	SYNJ1
ENSG00000168389	1.64	1.89	2.75	0.25	0.18	0.42	155.637	-2.26509	4.25671e-11	Down	MFSD2A
ENSG00000164610	7.15	7.57	8.23	2.12	1.96	2.19	250.785	-1.34146	4.37848e-11	Down	RP9
ENSG00000166169	2.3	2.21	1.97	0.7	0.61	0.56	341.786	-1.26935	4.41015e-11	Down	POLL
ENSG00000170322	7.37	7.45	7.44	1.92	1.61	2.54	959.476	-1.33949	4.42814e-11	Down	NFRKB
ENSG00000135974	2.96	3.98	3.48	0.89	0.97	0.87	248.03	-1.40469	4.45745e-11	Down	C2orf49
ENSG00000260054	10.88	9.22	8.99	2.53	1.88	2.42	193.885	-1.54343	4.59101e-11	Down	RP11-611L7.1
ENSG00000075975	11.57	12.93	13.34	4.51	4.2	4.16	723.412	-1.03828	4.77208e-11	Down	MKRN2
ENSG00000145780	5.23	9.03	8.55	1.35	1.09	1.89	535.819	-1.83124	4.81808e-11	Down	FEM1C
ENSG00000172007	1.39	1.57	1.56	0.33	0.3	0.29	95.2277	-1.74089	4.91433e-11	Down	RAB33B
ENSG00000090924	0.91	0.67	0.76	0.2	0.14	0.16	185.14	-1.68254	4.91942e-11	Down	PLEKHG2
ENSG00000162065	0.51	0.62	0.5	0.07	0.05	0.13	124.223	-2.08826	4.95502e-11	Down	TBC1D24
ENSG00000115963	11.07	20.62	15.84	2.69	2.11	4.14	1346.78	-1.83868	5.19416e-11	Down	RND3
ENSG00000099337	5.15	4.77	4.77	1.03	1.28	1.37	199.388	-1.46369	5.41867e-11	Down	KCNK6
ENSG00000141034	2.07	1.9	1.86	0.52	0.37	0.27	157.166	-1.78316	5.44108e-11	Down	GID4
ENSG00000125149	2.28	2	1.98	0.31	0.37	0.57	221.03	-1.7681	5.5933e-11	Down	C16orf70
ENSG00000174705	2.63	1.93	2.94	0.38	0.21	0.53	246.13	-2.1413	5.65783e-11	Down	SH3PXD2B
ENSG00000156273	2.76	3.69	3.47	0.67	0.44	0.87	399.299	-1.75268	5.67039e-11	Down	BACH1
ENSG00000124444	1.6	1.56	1.41	0.4	0.22	0.33	173.472	-1.70847	5.68206e-11	Down	ZNF576
ENSG00000111877	0.62	0.6	0.55	0.14	0.1	0.13	118.773	-1.65959	5.68223e-11	Down	MCM9
ENSG00000174371	7.26	9.47	13.96	1.19	1.19	2.41	787.935	-2.08979	5.68926e-11	Down	EXO1
ENSG00000114737	0.42	0.22	0.26	0.02	0.01	0.01	27.4911	-3.68855	5.69462e-11	Down	CISH
ENSG00000205060	2.89	3.46	3.45	0.74	0.72	1.01	361.177	-1.45417	5.69851e-11	Down	SLC35B4
ENSG00000143398	9.28	8.42	10.17	2.06	2.12	3.21	1771.79	-1.38256	5.75311e-11	Down	PIP5K1A
ENSG00000125817	61.96	48.85	64	17.55	19.15	20.61	2320.71	-1.09197	5.85982e-11	Down	CENPB
ENSG00000166529	1.15	1.1	1.31	0.22	0.12	0.14	56.2413	-2.26679	5.86505e-11	Down	ZSCAN21
ENSG00000196663	2.46	2.43	2.89	0.68	0.6	0.79	371.25	-1.37591	5.89175e-11	Down	TECPR2
ENSG00000196456	0.37	0.29	0.4	0.03	0.01	0.05	42.8659	-2.71014	5.95909e-11	Down	ZNF775
ENSG00000181830	6.73	5.19	5.88	1.55	1.32	1.89	725.393	-1.3691	5.99659e-11	Down	SLC35C1
ENSG00000196670	1.38	1.84	1.69	0.34	0.46	0.39	216.992	-1.51349	6.09166e-11	Down	ZFP62
ENSG00000117724	15.85	21.89	14.51	5.8	5.08	3.76	2941.52	-1.30891	6.09908e-11	Down	CENPF
ENSG00000182261	1.24	1.13	1.58	0.11	0.18	0.11	39.8552	-2.67575	6.19622e-11	Down	NLRP10
ENSG00000058600	2.37	2.12	1.86	0.62	0.67	0.48	413.37	-1.33294	6.31735e-11	Down	POLR3E
ENSG00000196935	1.43	1.58	1.55	0.18	0.18	0.39	277.736	-2.01604	6.32021e-11	Down	SRGAP1
ENSG00000131023	1.39	2.68	1.79	0.37	0.35	0.44	327.191	-1.77476	6.33648e-11	Down	LATS1
ENSG00000061273	8.3	6.55	6.09	1.99	1.41	2.17	1644.9	-1.37725	6.48488e-11	Down	HDAC7
ENSG00000084092	11.28	12.46	10.5	3.9	2.86	3.25	526.525	-1.24658	6.77452e-11	Down	NOA1
ENSG00000091527	30.08	48.97	41.3	13.23	11.45	12.15	5177.86	-1.1839	6.77752e-11	Down	CDV3
ENSG00000176092	10.51	7.86	7.05	2.33	1.69	2.32	745.267	-1.46318	6.79538e-11	Down	AIM1L
ENSG00000166987	4.18	3.17	3.2	1.08	0.81	0.9	465.851	-1.39014	7.01839e-11	Down	MBD6
ENSG00000150347	0.67	0.7	0.77	0.08	0.04	0.14	83.2543	-2.37153	7.03066e-11	Down	ARID5B
ENSG00000128203	3.16	2.65	3.61	0.41	0.26	0.68	121.439	-2.18206	7.14083e-11	Down	ASPHD2
ENSG00000237172	7.08	6.12	7.73	1.61	1.51	2	262.415	-1.49009	7.26833e-11	Down	B3GNT9
ENSG00000186141	16.23	14.92	12.99	4.77	4.69	3.27	742.705	-1.27452	7.39677e-11	Down	POLR3C
ENSG00000187792	0.64	0.68	0.55	0.03	0.05	0.01	25.6482	-3.45496	7.61107e-11	Down	ZNF70
ENSG00000140987	1.07	0.91	1.01	0.28	0.16	0.19	188.865	-1.69773	7.70848e-11	Down	ZSCAN32
ENSG00000124279	2.13	3.38	2.73	0.62	0.51	0.69	266.451	-1.6204	7.88193e-11	Down	FASTKD3
ENSG00000224870	2.27	1.66	1.97	0.48	0.36	0.51	265.147	-1.57816	7.90807e-11	Down	RP4-758J18.2
ENSG00000160298	1.21	0.84	1.36	0.24	0.22	0.13	154.666	-1.96909	7.99312e-11	Down	C21orf58
ENSG00000083828	0.77	1.13	0.8	0.16	0.16	0.14	82.1688	-1.97417	8.07522e-11	Down	ZNF586
ENSG00000126746	5.52	4.94	5.59	1.64	1.67	2	1173.1	-1.0758	8.29463e-11	Down	ZNF384
ENSG00000076053	1.27	2.59	1.52	0.28	0.4	0.32	351.432	-1.86451	8.37598e-11	Down	RBM7
ENSG00000261088	1.45	1.81	1.09	0.21	0.08	0.09	40.857	-2.79287	9.01498e-11	Down	RP11-61A14.3
ENSG00000130803	2.99	2.76	2.96	0.68	0.52	0.9	537.147	-1.51003	9.32372e-11	Down	ZNF317
ENSG00000112039	9.23	8.69	11.15	1.06	0.83	2.27	285.229	-2.18667	9.42066e-11	Down	FANCE
ENSG00000172086	1.91	2.31	2.9	0.26	0.28	0.29	46.388	-2.45614	9.97333e-11	Down	KRCC1
ENSG00000143622	3.47	4.52	3.49	0.88	0.74	1.09	270.728	-1.53493	9.9741e-11	Down	RIT1
ENSG00000179151	5.44	4.88	4.82	1.48	1.39	1.8	772.124	-1.16992	1.00521e-10	Down	EDC3
ENSG00000130305	5.46	5.26	5.18	1.7	1.88	1.71	462.844	-1.07313	1.00893e-10	Down	NSUN5
ENSG00000064547	4.91	3.93	3.99	0.9	0.84	1.29	402.834	-1.53567	1.01073e-10	Down	LPAR2
ENSG00000148926	1.07	1.06	1.53	0.25	0.21	0.11	128.006	-2.10354	1.01908e-10	Down	ADM
ENSG00000080802	1.63	1.64	1.46	0.31	0.23	0.44	296.726	-1.70609	1.04159e-10	Down	CNOT4
ENSG00000196466	0.48	0.55	0.58	0.05	0.02	0.04	30.6099	-2.96824	1.04918e-10	Down	ZNF799
ENSG00000107201	2.89	4.38	2.82	0.64	0.89	0.78	326.67	-1.58356	1.0534e-10	Down	DDX58
ENSG00000100376	1.24	1.37	1.25	0.37	0.35	0.3	187.746	-1.38402	1.05699e-10	Down	FAM118A
ENSG00000166689	2.43	1.81	1.89	0.64	0.51	0.43	494.367	-1.43393	1.09602e-10	Down	PLEKHA7
ENSG00000112763	3.28	2.93	3.36	0.91	1	0.63	385.82	-1.39397	1.11242e-10	Down	BTN2A1
ENSG00000136205	13.59	10.17	8.22	3.02	2.19	3.11	2823.65	-1.40536	1.11416e-10	Down	TNS3
ENSG00000263002	0.63	0.78	0.76	0.08	0.08	0.12	48.8338	-2.29633	1.13334e-10	Down	ZNF234
ENSG00000171813	4.82	4.21	2.91	0.93	0.89	0.57	240.771	-1.7693	1.19187e-10	Down	PWWP2B
ENSG00000227184	1.14	1.18	0.59	0.1	0.16	0.13	88.0067	-2.27729	1.20347e-10	Down	EPPK1
ENSG00000105866	0.64	1.07	0.57	0.12	0.08	0.12	91.8254	-2.19511	1.21587e-10	Down	SP4
ENSG00000186104	0.6	0.83	1.21	0.13	0.07	0.13	90.8989	-2.37277	1.25084e-10	Down	CYP2R1
ENSG00000171448	0.55	1.5	1.27	0.12	0.13	0.08	78.3241	-2.6221	1.25156e-10	Down	ZBTB26
ENSG00000108219	6.84	5.75	6.41	1.44	1.03	2.03	2102.79	-1.53331	1.26758e-10	Down	TSPAN14
ENSG00000085185	1.56	1.41	1.32	0.17	0.09	0.31	290.917	-2.27822	1.28699e-10	Down	BCORL1
ENSG00000140104	1.81	1.47	1.45	0.45	0.39	0.37	221.454	-1.43452	1.34925e-10	Down	C14orf79
ENSG00000171552	63.91	47.56	54.57	20.17	14.92	18.43	6923.75	-1.11334	1.35476e-10	Down	BCL2L1
ENSG00000139531	1.5	1.24	1.05	0.16	0.1	0.28	185.076	-2.19035	1.40642e-10	Down	SUOX
ENSG00000066422	3.67	7.57	4.49	0.8	0.69	1.22	540.48	-1.94975	1.42751e-10	Down	ZBTB11
ENSG00000161653	1.14	0.85	0.94	0.1	0.16	0.13	49.8357	-2.30558	1.44224e-10	Down	NAGS
ENSG00000127423	5.41	3.92	5.77	1.2	0.66	1.03	223.081	-1.81824	1.45564e-10	Down	AUNIP
ENSG00000198324	0.96	0.93	0.78	0.18	0.08	0.17	100.268	-2.01067	1.48718e-10	Down	FAM109A
ENSG00000136709	5.33	5.11	5.38	1.42	1.32	1.92	1097.32	-1.23212	1.50659e-10	Down	WDR33
ENSG00000146670	32.21	27.27	34.41	11.01	8.25	10.73	3180.96	-1.12489	1.51834e-10	Down	CDCA5
ENSG00000066654	2.12	3.55	2.77	0.61	0.49	0.74	399.397	-1.64125	1.56022e-10	Down	THUMPD1
ENSG00000124422	36.16	30.7	29.67	8.75	6.13	10.87	3652.51	-1.36938	1.57952e-10	Down	USP22
ENSG00000169118	3.08	3.2	2.6	0.27	0.15	0.61	326.361	-2.44132	1.60057e-10	Down	CSNK1G1
ENSG00000165388	1.51	1.23	0.84	0.26	0.11	0.11	182.297	-2.29769	1.63218e-10	Down	ZNF488
ENSG00000113240	0.54	0.72	0.56	0.11	0.1	0.15	128.098	-1.77062	1.65068e-10	Down	CLK4
ENSG00000006555	3.73	3.2	2.96	1.01	1.02	0.92	370.754	-1.22291	1.68659e-10	Down	TTC22
ENSG00000110060	6.57	8	8.49	1.01	0.69	1.88	296.318	-2.08028	1.69054e-10	Down	PUS3
ENSG00000108819	8.28	6.19	5.42	1.58	1.33	1.94	648.549	-1.49492	1.72985e-10	Down	PPP1R9B
ENSG00000128607	5.79	6.62	5.28	1.63	1.3	1.9	549.129	-1.33504	1.74118e-10	Down	KLHDC10
ENSG00000166821	1.38	1.09	0.82	0.2	0.15	0.13	67.7893	-2.18319	1.75453e-10	Down	PEX11A
ENSG00000111252	6.04	6.01	5	1.9	1.62	1.87	584.995	-1.13787	1.77408e-10	Down	SH2B3
ENSG00000228672	3.27	2.34	2.94	0.37	0.7	0.3	108.769	-2.08242	1.80474e-10	Down	PROB1
ENSG00000107290	3.54	5.14	3.86	0.46	0.45	1.09	794.948	-2.05529	1.87901e-10	Down	SETX
ENSG00000032219	0.94	1.52	1.1	0.22	0.16	0.28	187.693	-1.83528	1.87991e-10	Down	ARID4A
ENSG00000127804	2.29	2.15	2.07	0.7	0.54	0.7	496.84	-1.21965	1.94012e-10	Down	METTL16
ENSG00000271529	0.9	0.94	1.26	0.08	0.06	0.09	29.8032	-3.00462	1.94624e-10	Down	CICP14
ENSG00000161526	4.26	3.65	3.86	1.22	0.99	1.38	1038.11	-1.18345	1.9897e-10	Down	SAP30BP
ENSG00000166851	26.21	22.45	14.49	5.95	4.74	2.97	2238.34	-1.66483	1.99869e-10	Down	PLK1
ENSG00000174579	3.23	4.82	3.82	0.7	0.4	0.97	407.778	-1.9275	2.07134e-10	Down	MSL2
ENSG00000056277	2.48	4.22	4.15	0.29	0.37	0.77	194.975	-2.2962	2.08393e-10	Down	ZNF280C
ENSG00000010818	1.75	1.66	1.6	0.36	0.28	0.5	311.044	-1.58036	2.10971e-10	Down	HIVEP2
ENSG00000102096	6.22	5.3	4.18	1.47	1.05	0.94	241.239	-1.63756	2.1258e-10	Down	PIM2
ENSG00000162413	8.07	7.99	11.08	1.51	0.71	2.14	1239.04	-2.04228	2.14376e-10	Down	KLHL21
ENSG00000181894	0.5	0.53	0.44	0.09	0.11	0.07	76.0664	-1.87077	2.15511e-10	Down	ZNF329
ENSG00000228794	1.12	1.09	1.08	0.3	0.21	0.27	148.518	-1.53699	2.16634e-10	Down	LINC01128
ENSG00000172466	1.25	2.24	1.41	0.26	0.26	0.41	417.647	-1.81407	2.19903e-10	Down	ZNF24
ENSG00000182541	2.86	2.5	4.13	0.66	0.51	0.81	454.634	-1.70842	2.33209e-10	Down	LIMK2
ENSG00000164002	0.5	0.49	0.6	0.07	0.06	0.11	65.8179	-2.13084	2.3753e-10	Down	EXO5
ENSG00000182318	2.04	2.09	2.11	0.56	0.4	0.3	118.417	-1.74999	2.3753e-10	Down	ZSCAN22
ENSG00000171302	21.83	18.63	17.27	6.25	4.6	6.74	2813.99	-1.18718	2.46671e-10	Down	CANT1
ENSG00000198455	1.56	2.21	1.71	0.34	0.28	0.44	125.572	-1.7864	2.49363e-10	Down	ZXDB
ENSG00000241127	2.81	4.23	4.8	0.87	0.79	0.8	185.118	-1.71475	2.51473e-10	Down	YAE1D1
ENSG00000196812	3.75	3.24	2.26	0.47	0.29	0.24	45.0322	-2.54992	2.57258e-10	Down	ZSCAN16
ENSG00000059728	2.07	2.12	1.77	0.52	0.58	0.56	220.382	-1.31252	2.66774e-10	Down	MXD1
ENSG00000115421	0.48	0.97	0.73	0.05	0.03	0.12	111.907	-2.70784	2.68076e-10	Down	PAPOLG
ENSG00000163516	1.9	1.23	0.98	0.24	0.19	0.31	303.229	-1.8949	2.68155e-10	Down	ANKZF1
ENSG00000118197	2.28	2.14	2.75	0.67	0.41	0.53	215.65	-1.60356	2.69748e-10	Down	DDX59
ENSG00000160688	5.8	5.1	5.25	1.7	1.93	1.95	795.226	-1.01587	2.7526e-10	Down	FLAD1
ENSG00000105619	7.4	5.52	6.74	1.47	1.68	1.21	136.167	-1.64051	2.77179e-10	Down	TFPT
ENSG00000260903	0.47	0.37	0.36	0.04	0.04	0.03	34.3842	-2.65997	2.81324e-10	Down	XKR7
ENSG00000164066	0.19	0.28	0.19	0.03	0.03	0.02	48.0385	-2.33603	2.87677e-10	Down	INTU
ENSG00000100099	2.41	2.11	2.69	0.58	0.59	0.79	542.101	-1.34991	2.89693e-10	Down	HPS4
ENSG00000182208	3.18	2.77	2.99	0.9	0.67	0.81	247.32	-1.37383	2.91746e-10	Down	MOB2
ENSG00000122641	11.29	19.24	13.28	3.37	3.88	4.54	1943.98	-1.35728	2.96141e-10	Down	INHBA
ENSG00000182704	5.82	4.51	6.1	0.86	0.51	1.37	483.557	-1.99329	3.01009e-10	Down	TSKU
ENSG00000174718	1.59	4.09	2.55	0.36	0.46	0.53	375.456	-2.02548	3.02428e-10	Down	KIAA1551
ENSG00000179941	2	7.33	4.87	0.31	0.59	0.58	185.866	-2.58773	3.03635e-10	Down	BBS10
ENSG00000112773	1.54	1.68	1.42	0.18	0.12	0.36	125.317	-2.17384	3.07356e-10	Down	FAM46A
ENSG00000165055	3.99	4.04	3.42	1.12	1.39	1.16	489.426	-1.12282	3.14731e-10	Down	METTL2B
ENSG00000232098	1.19	1	0.62	0.1	0.18	0.09	73.4326	-2.31753	3.15037e-10	Down	CTD-2619J13.14
ENSG00000174007	1	1.19	0.88	0.12	0.15	0.05	37.6941	-2.64189	3.25859e-10	Down	CEP19
ENSG00000235109	0.2	0.15	0.22	0.02	0.01	0.01	31.5684	-2.90854	3.27851e-10	Down	ZSCAN31
ENSG00000184677	1.67	1.73	1.43	0.24	0.16	0.41	291.193	-1.97686	3.287e-10	Down	ZBTB40
ENSG00000163257	2.61	3.29	4.9	0.77	0.72	0.8	344.437	-1.68632	3.31489e-10	Down	DCAF16
ENSG00000140326	2.37	1.98	1.68	0.53	0.39	0.51	220.062	-1.52396	3.34769e-10	Down	CDAN1
ENSG00000111737	12.25	11.57	12.44	4.22	3.12	4.26	1311.02	-1.12013	3.39705e-10	Down	RAB35
ENSG00000180855	0.43	0.77	0.95	0	0	0.05	23.5979	-3.98602	3.40693e-10	Down	ZNF443
ENSG00000160392	2.84	2.26	3.34	0.68	0.55	0.78	360.092	-1.53393	3.47526e-10	Down	C19orf47
ENSG00000198742	9.06	8.12	10.88	2.07	1.39	2.81	1186.29	-1.61004	3.59037e-10	Down	SMURF1
ENSG00000221944	1.01	2.03	2.55	0.14	0.22	0.03	47.8029	-3.09232	3.62301e-10	Down	TIGD1
ENSG00000177946	0.99	0.56	0.6	0.01	0.05	0.02	23.9605	-3.63901	3.67256e-10	Down	CENPBD1
ENSG00000090470	9.68	8.91	8.92	1.33	1.42	2.68	392.048	-1.77003	3.78386e-10	Down	PDCD7
ENSG00000264247	0.95	0.78	0.86	0.17	0.07	0.11	54.8325	-2.26341	3.81034e-10	Down	LINC00909
ENSG00000170871	1.67	2.41	2.61	0.25	0.12	0.46	307.547	-2.34623	3.8215e-10	Down	KIAA0232
ENSG00000150776	2.96	4.13	3.62	1.08	1.17	1.11	645.345	-1.14971	3.89858e-10	Down	C11orf57
ENSG00000169499	3.76	4.24	4.46	0.9	0.75	1.37	929.479	-1.50415	3.95109e-10	Down	PLEKHA2
ENSG00000132793	2.66	1.8	2.53	0.55	0.38	0.48	149.729	-1.74762	3.96751e-10	Down	LPIN3
ENSG00000140992	2.5	2.52	2.39	0.78	0.67	0.89	646.786	-1.14124	4.00323e-10	Down	PDPK1
ENSG00000168092	11.26	15.34	13.71	3.55	3.68	4.92	1912.43	-1.20116	4.05267e-10	Down	PAFAH1B2
ENSG00000170836	2.67	3.15	3.41	0.62	0.44	0.83	207.342	-1.71517	4.07082e-10	Down	PPM1D
ENSG00000120647	2.77	3.11	2.94	0.81	0.45	0.76	281.914	-1.5801	4.09883e-10	Down	CCDC77
ENSG00000128881	0.92	1.14	0.91	0.24	0.27	0.26	174.505	-1.4076	4.15023e-10	Down	TTBK2
ENSG00000104356	9.37	9.7	8.15	2.24	2.15	3.18	743.276	-1.31043	4.15357e-10	Down	POP1
ENSG00000179674	3.91	4.43	3.23	0.55	0.64	0.67	58.1079	-2.04924	4.24538e-10	Down	ARL14
ENSG00000101665	2.09	1.8	2.49	0.46	0.22	0.48	243.11	-1.87484	4.25007e-10	Down	SMAD7
ENSG00000156876	2	4.97	3.65	0.3	0.39	0.67	187.904	-2.32391	4.39972e-10	Down	SASS6
ENSG00000170425	27.28	25.79	21.55	6.94	7.53	3.72	1152.68	-1.50673	4.43296e-10	Down	ADORA2B
ENSG00000148737	2.89	2.63	2.42	0.46	0.39	0.78	349.986	-1.72694	4.64281e-10	Down	TCF7L2
ENSG00000146592	0.79	1.51	1.27	0.17	0.15	0.27	209.087	-1.98696	4.70551e-10	Down	CREB5
ENSG00000116128	3.41	3.07	2.77	0.9	0.83	0.94	287.009	-1.26122	4.83237e-10	Down	BCL9
ENSG00000100038	1.29	1.18	1.5	0.35	0.34	0.39	275.365	-1.34863	4.84852e-10	Down	TOP3B
ENSG00000175197	2.28	2.24	1.64	0.46	0.37	0.2	99.3581	-2.00734	4.86712e-10	Down	DDIT3
ENSG00000165512	9.55	12.76	9.34	2.48	3.44	2.35	351.606	-1.41122	4.93158e-10	Down	ZNF22
ENSG00000119917	17.25	14.08	10.73	3.84	1.92	1.75	442.804	-1.91387	4.97651e-10	Down	IFIT3
ENSG00000167840	0.97	0.7	1.03	0.16	0.2	0.09	98.2017	-2.01885	4.98772e-10	Down	ZNF232
ENSG00000272711	2.63	1.92	2.88	0.22	0.33	0.21	36.1691	-2.64772	5.03349e-10	Down	RP11-259N19.1
ENSG00000243156	1	0.92	1.11	0.24	0.22	0.33	482.466	-1.41118	5.03349e-10	Down	MICAL3
ENSG00000125871	18.75	16.72	20.89	4.44	4.37	6.52	982.484	-1.3438	5.0997e-10	Down	MGME1
ENSG00000106246	1.36	1.18	0.99	0.27	0.23	0.12	107.653	-1.93847	5.12129e-10	Down	PTCD1
ENSG00000084112	4.58	4.2	4	1.35	1.22	1.64	1414.68	-1.07733	5.17976e-10	Down	SSH1
ENSG00000163472	1.32	1.35	0.97	0.23	0.27	0.24	93.1911	-1.75573	5.32621e-10	Down	TMEM79
ENSG00000188994	0.55	0.95	0.58	0.11	0.08	0.16	188.011	-1.97685	5.38026e-10	Down	ZNF292
ENSG00000129422	2.57	2.12	1.74	0.67	0.41	0.53	703.084	-1.4563	5.3898e-10	Down	MTUS1
ENSG00000105875	0.55	0.56	0.51	0.1	0.07	0.12	72.2021	-1.89136	5.40551e-10	Down	WDR91
ENSG00000063438	0.63	0.49	0.49	0.12	0.08	0.1	88.1656	-1.84021	5.47158e-10	Down	AHRR
ENSG00000105722	6.12	4.71	5.34	1.7	1.31	0.98	422.691	-1.48705	5.62108e-10	Down	ERF
ENSG00000253200	1.87	1.73	1.43	0.26	0.32	0.21	53.78	-2.09709	5.72498e-10	Down	RP11-582J16.5
ENSG00000033800	5.21	5.07	5.16	0.71	0.41	1.28	335.025	-2.07723	5.91555e-10	Down	PIAS1
ENSG00000135338	0.39	0.82	0.38	0.06	0.02	0.01	35.8236	-3.20488	5.98639e-10	Down	LCA5
ENSG00000119231	3.33	3.89	4.22	0.92	0.85	1.24	447.763	-1.38603	6.15105e-10	Down	SENP5
ENSG00000165507	1.42	0.92	0.98	0.15	0.06	0.14	43.8515	-2.5276	6.24397e-10	Down	C10orf10
ENSG00000165195	2.44	3.46	2.61	0.67	0.9	0.55	358.878	-1.47217	6.30756e-10	Down	PIGA
ENSG00000163635	1.01	1.13	0.97	0.16	0.18	0.3	240.997	-1.70544	6.45432e-10	Down	ATXN7
ENSG00000114268	3.21	1.65	1.38	0.38	0.27	0.31	197.42	-2.10315	6.47191e-10	Down	PFKFB4
ENSG00000163848	1.83	3.16	2.47	0.51	0.43	0.71	641.299	-1.61917	6.71767e-10	Down	ZNF148
ENSG00000215424	0.5	0.51	0.45	0.1	0.08	0.08	61.4026	-1.91558	6.74892e-10	Down	MCM3AP-AS1
ENSG00000179943	1.82	1.41	1.6	0.43	0.44	0.4	187.571	-1.40255	6.83792e-10	Down	FIZ1
ENSG00000125843	8.37	7.05	7.02	2.44	2.16	1.59	401.909	-1.33471	6.96557e-10	Down	AP5S1
ENSG00000198853	7.66	7.02	9.88	0.76	0.8	2.08	696.195	-2.14153	7.13333e-10	Down	RUSC2
ENSG00000167110	10.25	8.36	7.53	3.08	2.99	2.77	1146.19	-1.04573	7.15226e-10	Down	GOLGA2
ENSG00000179598	3.71	3.55	3.68	0.87	1.02	0.78	119.995	-1.50645	7.16582e-10	Down	PLD6
ENSG00000165219	2.69	2.79	2.47	0.54	0.43	0.86	801.005	-1.56189	7.54583e-10	Down	GAPVD1
ENSG00000118482	2.4	3.61	2.99	0.68	0.74	0.98	827.42	-1.36859	7.96964e-10	Down	PHF3
ENSG00000183208	0.43	0.41	0.49	0.02	0	0.01	18.5549	-3.96421	8.14542e-10	Down	GDPGP1
ENSG00000168005	14.94	13.93	16.31	5.31	5.14	3.94	648.953	-1.13556	8.17267e-10	Down	C11orf84
ENSG00000197852	0.18	0.17	0.25	0.01	0.03	0.01	27.1475	-3.12362	8.29913e-10	Down	FAM212B
ENSG00000154642	0.27	1.13	0.73	0.04	0.08	0.04	59.2414	-3.03968	8.3568e-10	Down	C21orf91
ENSG00000204366	5.49	3.94	3.49	0.85	0.9	0.5	96.127	-1.96122	8.39336e-10	Down	ZBTB12
ENSG00000196700	8.48	7.04	9.47	2.22	1.66	2.61	684.419	-1.40626	8.45347e-10	Down	ZNF512B
ENSG00000089234	4.81	4.81	4.91	1.4	1.13	1.63	404.493	-1.26799	8.54342e-10	Down	BRAP
ENSG00000243477	1.54	1.08	1.18	0.32	0.22	0.19	121.747	-1.81268	8.57244e-10	Down	NAT6
ENSG00000138802	7.5	12.32	10.88	1.12	1.02	2.63	728.496	-2.07549	8.68311e-10	Down	SEC24B
ENSG00000175137	4.79	3.72	5.81	1.13	0.82	1.38	729.029	-1.55632	8.8641e-10	Down	SH3BP5L
ENSG00000174804	0.78	0.91	0.62	0.16	0.12	0.12	67.6829	-1.95278	8.98524e-10	Down	FZD4
ENSG00000140320	3.08	2.67	2.99	0.47	0.31	0.8	415.377	-1.88299	9.16432e-10	Down	BAHD1
ENSG00000177463	1.94	1.9	1.97	0.46	0.52	0.61	217.842	-1.32908	9.27323e-10	Down	NR2C2
ENSG00000134909	1.71	1.61	1.6	0.49	0.42	0.59	657.843	-1.18246	9.27608e-10	Down	ARHGAP32
ENSG00000117479	2.95	4.06	3.01	0.24	0.47	0.77	234.82	-2.14632	9.47113e-10	Down	SLC19A2
ENSG00000136643	2.6	3.39	2.66	0.91	0.86	0.85	366.794	-1.19705	9.52373e-10	Down	RPS6KC1
ENSG00000126804	2.84	3.64	3.72	0.68	0.74	1.1	546.419	-1.47062	9.52896e-10	Down	ZBTB1
ENSG00000135457	5.86	6.19	5.18	1.76	2.19	1.91	633.053	-1.04006	9.57391e-10	Down	TFCP2
ENSG00000219891	2.55	2.57	1.15	0.24	0.24	0.09	46.6362	-2.75652	9.7269e-10	Down	ZSCAN12P1
ENSG00000136504	6.06	5.53	5.39	1.38	0.98	1.86	901.446	-1.46032	9.80401e-10	Down	KAT7
ENSG00000167202	3.48	3.05	3.6	0.85	0.79	1.2	880.957	-1.30048	9.80995e-10	Down	TBC1D2B
ENSG00000186660	28.44	43.51	40.71	8.06	10.23	12.69	2604.19	-1.32823	9.96884e-10	Down	ZFP91
ENSG00000198728	8.15	6.84	8.17	2.52	1.89	2.32	438.591	-1.25258	1.01114e-09	Down	LDB1
ENSG00000038219	2.37	2.81	3.07	0.85	0.83	0.95	672.917	-1.12514	1.01264e-09	Down	BOD1L1
ENSG00000142751	7.49	7.08	7.23	2.44	2.31	1.49	612.312	-1.28603	1.05496e-09	Down	GPN2
ENSG00000128274	2.89	2.14	2.23	0.58	0.45	0.63	168.746	-1.57721	1.08669e-09	Down	A4GALT
ENSG00000197798	5.13	5.12	5.09	1.39	1.32	1.81	453.914	-1.22895	1.11037e-09	Down	FAM118B
ENSG00000198894	4.47	5.2	4.79	1.54	1.4	1.68	453.864	-1.11763	1.126e-09	Down	CIPC
ENSG00000145016	3.92	3.46	3.43	0.93	0.61	1.12	580.635	-1.47936	1.18855e-09	Down	KIAA0226
ENSG00000012232	3.52	3.24	3.36	0.72	0.73	1.19	914.137	-1.39443	1.20189e-09	Down	EXTL3
ENSG00000054967	2.38	2.32	3.29	0.52	0.44	0.78	446.822	-1.63927	1.20396e-09	Down	RELT
ENSG00000162227	8.34	6.68	6.85	1.98	1.31	2.15	419.595	-1.4614	1.20519e-09	Down	TAF6L
ENSG00000068796	7.68	12.68	9.67	2.53	2.4	3.14	881.49	-1.35555	1.20519e-09	Down	KIF2A
ENSG00000157778	22.45	18.55	22.55	7.73	7.46	6.86	887.402	-1.01232	1.21914e-09	Down	PSMG3
ENSG00000041988	2.05	2.06	1.46	0.49	0.38	0.44	162.928	-1.53971	1.26005e-09	Down	THAP3
ENSG00000069345	10.42	10.9	10.1	2.71	3.05	3.99	973.936	-1.16018	1.26119e-09	Down	DNAJA2
ENSG00000196290	6.65	6.6	6.94	2.26	1.99	2.45	570.033	-1.06833	1.26398e-09	Down	NIF3L1
ENSG00000182504	0.92	1.59	1.21	0.31	0.31	0.29	298.1	-1.48893	1.32872e-09	Down	CEP97
ENSG00000146576	6.58	6.67	7.08	1.54	1.06	2.1	497.159	-1.55771	1.32948e-09	Down	C7orf26
ENSG00000126001	5.79	4.31	4.97	1.74	1.67	1.7	1058.6	-1.0451	1.33822e-09	Down	CEP250
ENSG00000154124	4.42	5.28	4.65	1.5	1.01	1.53	669.661	-1.28915	1.33974e-09	Down	FAM105B
ENSG00000185298	14.65	13.35	13.4	4.46	4.81	2.8	988.045	-1.26174	1.34456e-09	Down	CCDC137
ENSG00000085872	10.99	9.44	10.22	2.9	2.07	3.53	1283.39	-1.31381	1.34764e-09	Down	CHERP
ENSG00000097007	10.61	8.86	10.34	1.63	1.24	3.01	1038.21	-1.76937	1.39607e-09	Down	ABL1
ENSG00000065883	4.55	5.11	4.78	0.87	0.63	1.48	859.946	-1.70453	1.42639e-09	Down	CDK13
ENSG00000001167	11.81	15.61	14.49	2.59	1.62	4.01	769.684	-1.7746	1.43183e-09	Down	NFYA
ENSG00000136653	3.53	3.1	2.9	0.77	0.44	0.91	499.735	-1.60813	1.46863e-09	Down	RASSF5
ENSG00000108963	2.27	2.07	2.16	0.69	0.77	0.71	400.137	-1.06337	1.59e-09	Down	DPH1
ENSG00000175866	7.44	6.44	7.26	2.45	1.83	2.56	1617.87	-1.10332	1.6303e-09	Down	BAIAP2
ENSG00000049283	1.62	1.15	0.6	0.2	0.16	0.16	171.908	-2.10936	1.64242e-09	Down	EPN3
ENSG00000134107	24.93	15.82	10.64	4.4	2.53	2.17	1045.73	-1.92231	1.64242e-09	Down	BHLHE40
ENSG00000136463	18.94	16.31	15.75	5.76	5.58	3.6	842.314	-1.25181	1.65121e-09	Down	TACO1
ENSG00000100302	0.64	0.44	0.92	0.01	0.02	0.05	22.9601	-3.58198	1.6645e-09	Down	RASD2
ENSG00000121486	2.54	4.68	2.7	0.52	0.83	0.69	346.227	-1.72227	1.6645e-09	Down	TRMT1L
ENSG00000141738	1.37	0.91	0.6	0.16	0.11	0.14	93.146	-2.18387	1.66757e-09	Down	GRB7
ENSG00000271122	3.09	2.83	2.52	0.79	0.74	0.71	155.326	-1.3839	1.7045e-09	Down	RP11-379H18.1
ENSG00000186350	5.12	3.85	4.44	1.5	1.27	1.49	811.169	-1.1301	1.74039e-09	Down	RXRA
ENSG00000118046	4.59	3.59	3.47	1.35	1.24	1.09	689.338	-1.1422	1.74178e-09	Down	STK11
ENSG00000270015	1.6	1.7	1.89	0.09	0.14	0.29	35.8264	-2.59276	1.74561e-09	Down	RP11-540B6.6
ENSG00000100292	3.33	5.39	3.09	0.62	0.67	0.96	173.892	-1.81472	1.74561e-09	Down	HMOX1
ENSG00000119965	1.33	2.34	3.1	0.29	0.39	0.4	140.226	-2.05381	1.76214e-09	Down	C10orf88
ENSG00000139697	4.51	6.28	4.67	1.53	1.59	1.81	945.43	-1.12322	1.76757e-09	Down	SBNO1
ENSG00000079387	2.14	3.23	3.5	0.74	0.88	0.73	503.251	-1.38826	1.76983e-09	Down	SENP1
ENSG00000180104	5.33	5.05	4.28	1.88	1.73	1.5	954.365	-1.00036	1.76983e-09	Down	EXOC3
ENSG00000115556	0.38	0.38	0.33	0.04	0.09	0.05	58.1525	-2.04063	1.7981e-09	Down	PLCD4
ENSG00000132952	2.23	4.43	3.03	0.43	0.34	0.72	156.83	-2.07899	1.84188e-09	Down	USPL1
ENSG00000264885	0.96	1.26	0.89	0.02	0	0.06	18.8474	-3.74759	1.92108e-09	Down	RP11-815I9.4
ENSG00000011258	0.55	1.25	0.99	0.14	0.09	0.18	136.199	-2.12156	1.95372e-09	Down	MBTD1
ENSG00000145041	7.72	7.03	7.52	2.15	1.59	2.58	824.27	-1.28153	1.96836e-09	Down	VPRBP
ENSG00000148843	13.26	12.79	11.83	3.26	4.47	4.75	1505.29	-1.07988	1.99801e-09	Down	PDCD11
ENSG00000116525	0.91	0.84	0.62	0.14	0.12	0.1	51.6372	-2.11039	2.00616e-09	Down	TRIM62
ENSG00000168826	0.35	0.39	0.48	0.04	0.05	0.04	30.9977	-2.63226	2.04652e-09	Down	ZBTB49
ENSG00000218510	1.02	0.78	1.09	0.14	0.15	0.1	43.2048	-2.28137	2.06987e-09	Down	LINC00339
ENSG00000100124	3.55	2.87	2.77	0.85	0.51	0.84	353.352	-1.51148	2.1632e-09	Down	ANKRD54
ENSG00000164631	1.23	2.47	1.87	0.43	0.43	0.34	281.735	-1.65882	2.31202e-09	Down	ZNF12
ENSG00000177283	0.71	0.88	0.89	0.04	0.05	0.11	28.1041	-2.82561	2.33645e-09	Down	FZD8
ENSG00000108423	1.28	1.67	1.22	0.31	0.34	0.16	118.701	-1.80998	2.35396e-09	Down	TUBD1
ENSG00000248008	11.79	9.15	8.18	2.6	2.78	1.88	238.435	-1.476	2.35701e-09	Down	DYNLL1-AS1
ENSG00000166579	2.95	3.03	3.73	0.8	0.58	1.03	587.816	-1.46345	2.44442e-09	Down	NDEL1
ENSG00000025293	3.19	3.32	3.55	0.98	0.86	1.22	621.611	-1.18594	2.45178e-09	Down	PHF20
ENSG00000184349	2.79	1.91	3.01	0.28	0.34	0.65	214.582	-1.99887	2.54105e-09	Down	EFNA5
ENSG00000116044	7.85	9.5	8.08	2.71	2.36	3.28	1403.07	-1.07824	2.54377e-09	Down	NFE2L2
ENSG00000255874	5.25	4.45	3.02	0.29	0.47	0.13	25.9739	-3.06687	2.58429e-09	Down	LINC00346
ENSG00000168661	0.35	0.52	0.59	0.07	0.04	0.09	55.5956	-2.27936	2.58935e-09	Down	ZNF30
ENSG00000015133	3.53	2.98	2.87	1.04	0.95	1.16	864.637	-1.05428	2.69291e-09	Down	CCDC88C
ENSG00000158636	1.92	1.99	1.88	0.48	0.44	0.68	482.401	-1.31628	2.70932e-09	Down	C11orf30
ENSG00000078403	2.08	2.08	1.9	0.41	0.54	0.66	300.655	-1.36761	2.81275e-09	Down	MLLT10
ENSG00000140950	4.27	3.64	4.04	1.47	1.16	1.11	491.045	-1.15545	2.92289e-09	Down	TLDC1
ENSG00000117318	10.02	12.61	9.81	3.69	3.39	2.82	408.869	-1.18869	2.923e-09	Down	ID3
ENSG00000148384	4.89	4.83	6.1	1.33	1.25	1.6	235.596	-1.37765	2.94444e-09	Down	INPP5E
ENSG00000181555	2.06	2.55	2.12	0.48	0.37	0.73	786.774	-1.53084	2.95544e-09	Down	SETD2
ENSG00000170473	5.47	4.53	4.63	1.64	1.39	1.52	377.831	-1.16253	2.98093e-09	Down	WIBG
ENSG00000189143	19.61	15.86	11.39	5.23	3.48	4.1	2333.18	-1.33551	3.00169e-09	Down	CLDN4
ENSG00000231025	4.12	3.02	2.39	0.8	0.51	0.49	135.174	-1.83247	3.07663e-09	Down	RP11-175O19.4
ENSG00000144711	2.66	2.12	2.73	0.47	0.33	0.71	239.728	-1.7473	3.08365e-09	Down	IQSEC1
ENSG00000185950	8.75	8.22	7.1	1.22	0.51	1.92	652.916	-2.10322	3.14662e-09	Down	IRS2
ENSG00000137502	0.83	1.29	0.94	0.2	0.13	0.27	242.43	-1.77292	3.20717e-09	Down	RAB30
ENSG00000168569	15.32	11.67	11.56	4.29	3.94	4	600.89	-1.13417	3.21714e-09	Down	TMEM223
ENSG00000173013	1.35	1.15	1.07	0.18	0.03	0.02	26.595	-3.12121	3.24953e-09	Down	CCDC96
ENSG00000214376	0.48	0.4	0.59	0.04	0.02	0.03	24.4987	-3.02044	3.29071e-09	Down	VSTM5
ENSG00000083896	11.12	11.94	13.7	2.95	2.58	4.46	1646.42	-1.33968	3.29417e-09	Down	YTHDC1
ENSG00000163312	0.9	1.74	1.5	0.27	0.24	0.22	103.606	-1.90225	3.40117e-09	Down	HELQ
ENSG00000089723	3	2.55	3.76	0.37	0.58	0.79	170.603	-1.84467	3.60657e-09	Down	OTUB2
ENSG00000149930	3.52	2.89	3.53	0.98	0.65	1.04	635.289	-1.356	3.61054e-09	Down	TAOK2
ENSG00000152439	0.44	0.47	0.48	0.09	0.08	0.1	63.6809	-1.80228	3.68601e-09	Down	ZNF773
ENSG00000125484	7.56	8.63	7.27	1.89	1.26	2.57	959.924	-1.48515	3.70131e-09	Down	GTF3C4
ENSG00000101745	0.44	0.92	0.62	0.11	0.14	0.14	181.205	-1.8062	3.81858e-09	Down	ANKRD12
ENSG00000204611	0.33	0.7	0.55	0.06	0.08	0.04	45.9819	-2.44808	3.90077e-09	Down	ZNF616
ENSG00000171100	4.41	4.66	4.2	1.52	1.49	1.6	450.484	-1.00192	4.05273e-09	Down	MTM1
ENSG00000259230	2.84	2.24	1.3	0.26	0.2	0.05	36.1585	-2.88186	4.06263e-09	Down	CTD-2555C10.3
ENSG00000173575	2.78	2.53	2.66	0.73	0.63	0.99	849.435	-1.22953	4.15849e-09	Down	CHD2
ENSG00000049246	0.89	0.83	0.79	0.23	0.16	0.19	108.488	-1.54156	4.16581e-09	Down	PER3
ENSG00000146278	1.46	1.15	0.74	0.19	0.12	0.14	53.6018	-2.2763	4.18601e-09	Down	PNRC1
ENSG00000166979	0.73	0.57	0.91	0.15	0.13	0.11	74.7582	-1.91585	4.19336e-09	Down	EVA1C
ENSG00000163349	2.61	2.98	3.01	0.81	0.78	1.08	732.297	-1.15959	4.22853e-09	Down	HIPK1
ENSG00000069956	4.62	10.49	8.27	1.34	1.83	1.87	795.336	-1.65482	4.23257e-09	Down	MAPK6
ENSG00000198964	5.63	7.81	6.31	1.25	1.31	2.18	664.628	-1.50428	4.27338e-09	Down	SGMS1
ENSG00000244165	1.69	1.39	1.89	0.27	0.24	0.27	48.4023	-2.07693	4.29477e-09	Down	P2RY11
ENSG00000138160	15.31	36.97	26.83	5.14	6.84	6.06	1615.97	-1.58209	4.33609e-09	Down	KIF11
ENSG00000105997	2.25	1.58	1.4	0.47	0.27	0.24	158.93	-1.84631	4.44565e-09	Down	HOXA3
ENSG00000135679	2.04	3.16	2.67	0.55	0.56	0.86	714.249	-1.45617	4.47222e-09	Down	MDM2
ENSG00000167562	0.21	0.15	0.19	0.02	0.01	0	21.9453	-3.23089	4.50919e-09	Down	ZNF701
ENSG00000112851	9.46	16.79	13.51	3.29	3.74	4.46	3494.83	-1.25833	4.51267e-09	Down	ERBB2IP
ENSG00000164331	2.15	2.37	2.57	0.68	0.71	0.54	164.407	-1.36243	4.51947e-09	Down	ANKRA2
ENSG00000172765	3.09	3.19	4.1	1.14	1	1.14	682.888	-1.13947	4.61508e-09	Down	TMCC1
ENSG00000115840	3.62	4.2	4.96	0.9	1.14	1.37	427.821	-1.37431	4.62865e-09	Down	SLC25A12
ENSG00000198205	0.46	0.52	0.43	0.03	0.07	0.02	26.2466	-2.86555	4.67304e-09	Down	ZXDA
ENSG00000158480	2.95	2.5	2.78	0.96	0.67	0.71	345.868	-1.28008	4.72559e-09	Down	SPATA2
ENSG00000150457	5.7	6.1	6.13	0.83	0.59	1.69	465.666	-1.92515	4.74979e-09	Down	LATS2
ENSG00000149636	8.01	7.93	10.53	2.01	2.06	3.02	754.189	-1.36242	4.78611e-09	Down	DSN1
ENSG00000152359	2.8	4.3	3.98	0.99	1.13	0.96	355.761	-1.32052	4.88801e-09	Down	POC5
ENSG00000170448	2.72	3.82	3.61	0.41	0.41	0.93	248.742	-1.93933	4.96208e-09	Down	NFXL1
ENSG00000164169	1.42	2.76	2.53	0.36	0.32	0.5	135.991	-1.90976	5.02929e-09	Down	PRMT10
ENSG00000196781	21	17.98	18.33	5.21	4.64	7.36	1766.88	-1.20418	5.17693e-09	Down	TLE1
ENSG00000110237	4.3	3.24	4.26	0.96	0.77	1.28	559.378	-1.42739	5.21437e-09	Down	ARHGEF17
ENSG00000140548	2.52	2.29	2.98	0.37	0.3	0.72	217.726	-1.8956	5.274e-09	Down	ZNF710
ENSG00000186222	6.19	4.78	5.29	0.87	1.52	0.61	100.875	-1.90019	5.34799e-09	Down	BLOC1S4
ENSG00000122741	3.22	4.06	3.05	0.84	0.91	1.2	554.996	-1.27018	5.37123e-09	Down	DCAF10
ENSG00000105443	2.85	2.37	2.45	0.95	0.79	0.68	536.853	-1.14564	5.51825e-09	Down	CYTH2
ENSG00000009780	0.72	0.88	1.13	0.14	0.12	0.2	76.7287	-1.95706	5.65797e-09	Down	FAM76A
ENSG00000137075	2.66	3.25	3.09	1.04	0.9	1.02	457.561	-1.08335	5.87266e-09	Down	RNF38
ENSG00000255112	9.22	8.83	8.82	3.37	2.76	2.94	441.936	-1.04375	5.98477e-09	Down	CHMP1B
ENSG00000196378	0.5	0.53	0.65	0.06	0.05	0.07	31.022	-2.50146	6.0921e-09	Down	ZNF34
ENSG00000204859	1.64	1.53	1.22	0.32	0.29	0.1	120.515	-2.04878	6.20083e-09	Down	ZBTB48
ENSG00000198909	3.51	3.16	3.77	0.85	0.85	1.24	560.332	-1.29256	6.27135e-09	Down	MAP3K3
ENSG00000162642	3.71	5.43	4.29	1.18	1.01	1.35	276.803	-1.37743	6.45564e-09	Down	C1orf52
ENSG00000170085	1.24	1.03	1.23	0.21	0.21	0.35	157.015	-1.62487	6.49637e-09	Down	SIMC1
ENSG00000204959	1.39	0.96	1.12	0.29	0.17	0.26	123.224	-1.7019	6.57476e-09	Down	ARHGEF34P
ENSG00000125968	37.82	32.23	22.34	9.25	5.02	3.71	830.822	-1.795	6.76119e-09	Down	ID1
ENSG00000160172	0.82	0.59	0.84	0.13	0.17	0.11	65.283	-1.90852	6.79505e-09	Down	FAM86C2P
ENSG00000167550	1.33	0.92	1.06	0.08	0.12	0.17	33.9977	-2.50284	6.80033e-09	Down	RHEBL1
ENSG00000242125	20.97	19.48	12.28	4.46	4.82	2.17	1140.1	-1.65747	6.8311e-09	Down	SNHG3
ENSG00000153071	2.44	2.54	2.1	0.65	0.44	0.74	333.28	-1.39548	6.83805e-09	Down	DAB2
ENSG00000104067	16.7	18.09	18.62	5.76	5.26	7.54	4380.31	-1.00156	7.07384e-09	Down	TJP1
ENSG00000126368	3.88	3.52	2.87	0.95	0.69	0.48	117.084	-1.72027	7.20491e-09	Down	NR1D1
ENSG00000139154	3.58	6.23	3.88	1.01	1.1	1.3	464.176	-1.46041	7.21117e-09	Down	AEBP2
ENSG00000108599	3.88	4.3	4.72	1.13	0.95	1.48	432.976	-1.31879	7.22406e-09	Down	AKAP10
ENSG00000163795	1.67	1.5	1.7	0.44	0.25	0.33	91.5501	-1.682	7.41315e-09	Down	ZNF513
ENSG00000213965	7.38	7.96	8.19	1.75	1.98	2.69	308.895	-1.33356	7.51791e-09	Down	NUDT19
ENSG00000137193	8.65	5.84	4.21	1.45	1.48	1.06	293.771	-1.67734	7.5597e-09	Down	PIM1
ENSG00000189298	0.84	0.7	0.75	0.17	0.07	0.04	53.3844	-2.3991	7.66657e-09	Down	ZKSCAN3
ENSG00000070444	1.95	1.48	1.41	0.5	0.41	0.4	244.749	-1.35311	7.78579e-09	Down	MNT
ENSG00000204256	14.94	12.37	13.52	4.08	2.83	5	3176.36	-1.24328	7.78579e-09	Down	BRD2
ENSG00000229953	10.15	9.05	6.41	2.04	1.29	1.03	76.6852	-1.96174	8.14771e-09	Down	RP11-284F21.7
ENSG00000261609	0.69	0.88	0.7	0.12	0.13	0.22	144.428	-1.6842	8.32977e-09	Down	GAN
ENSG00000140577	1.88	1.62	1.7	0.57	0.61	0.54	334.804	-1.08659	8.37066e-09	Down	CRTC3
ENSG00000158246	1.48	1.36	1.01	0.18	0.18	0.05	33.3487	-2.57118	8.54358e-09	Down	FAM46B
ENSG00000119703	0.6	0.46	0.37	0.08	0.07	0.02	53.0859	-2.47395	8.64364e-09	Down	ZC2HC1C
ENSG00000164040	8.04	10.46	8.99	2.92	2.86	3.61	1284.35	-1.02417	8.90412e-09	Down	PGRMC2
ENSG00000104611	14.26	12.17	13.7	3.16	2.77	4.86	1031.9	-1.35401	8.91785e-09	Down	SH2D4A
ENSG00000178502	2.76	3.76	2.91	0.76	0.37	0.66	90.6984	-1.81088	8.93004e-09	Down	KLHL11
ENSG00000137815	13.48	11.25	13.18	3.19	2.9	4.7	1134.86	-1.2762	8.99326e-09	Down	RTF1
ENSG00000142556	0.53	0.95	0.89	0.14	0.11	0.12	62.1527	-2.0355	9.05821e-09	Down	ZNF614
ENSG00000172818	3.25	3.17	2.02	0.79	0.57	0.49	182.184	-1.63298	9.11921e-09	Down	OVOL1
ENSG00000121966	14.5	10.75	14.93	2.08	0.96	3.41	798.258	-2.02755	9.33833e-09	Down	CXCR4
ENSG00000159882	0.18	0.4	0.36	0.03	0.02	0.04	35.7283	-2.70133	9.35567e-09	Down	ZNF230
ENSG00000139636	1.25	0.98	0.79	0.14	0.1	0.27	210.913	-1.96255	9.38263e-09	Down	LMBR1L
ENSG00000147679	2.7	5.34	4.22	0.69	0.95	1.07	421.309	-1.61866	9.43342e-09	Down	UTP23
ENSG00000198680	3.79	3.56	4.96	0.43	0.33	1	116.415	-2.16027	9.51884e-09	Down	TUSC1
ENSG00000204576	1.79	1.57	1.95	0.5	0.45	0.35	122.322	-1.49848	9.61535e-09	Down	PRR3
ENSG00000171045	1.94	1.68	1.8	0.49	0.44	0.5	129.379	-1.38502	9.62895e-09	Down	TSNARE1
ENSG00000135837	2.11	3.46	2.51	0.44	0.33	0.79	674.505	-1.78441	9.77173e-09	Down	CEP350
ENSG00000174327	3.98	2.36	1.3	0.29	0.4	0.17	76.5446	-2.48486	9.98689e-09	Down	SLC16A13
ENSG00000165312	0.7	1.45	0.87	0.09	0.09	0.11	33.9363	-2.61869	1.00714e-08	Down	OTUD1
ENSG00000178927	2.94	2.15	2.42	0.79	0.6	0.84	775.506	-1.21821	1.02275e-08	Down	C17orf62
ENSG00000164080	1.66	1.54	1.81	0.37	0.29	0.54	335.565	-1.51424	1.02842e-08	Down	RAD54L2
ENSG00000153976	9.17	8.4	12.98	2.54	2.26	3.07	436.633	-1.41521	1.0375e-08	Down	HS3ST3A1
ENSG00000197312	3.29	4.71	3.65	1.07	1.03	1.38	770.513	-1.20511	1.04069e-08	Down	DDI2
ENSG00000259959	0.46	0.7	0.45	0.02	0.04	0.06	23.7315	-2.96257	1.05482e-08	Down	RP11-121C2.2
ENSG00000242013	0.64	0.63	1.15	0.06	0.02	0.04	22.3159	-3.24055	1.06487e-08	Down	USP27X
ENSG00000162852	2.5	3.06	2.56	0.74	0.48	0.84	306.799	-1.42978	1.06926e-08	Down	CNST
ENSG00000173480	0.27	0.33	0.31	0.04	0.04	0.03	31.7951	-2.39379	1.07326e-08	Down	ZNF417
ENSG00000260267	0.9	0.72	0.88	0.12	0.05	0.05	27.2278	-2.68331	1.07555e-08	Down	RP11-452L6.5
ENSG00000186416	5.3	5	4.65	0.9	0.56	1.49	466.726	-1.76092	1.11631e-08	Down	NKRF
ENSG00000115548	2.4	2.07	1.58	0.6	0.41	0.61	600.848	-1.36246	1.13169e-08	Down	KDM3A
ENSG00000165030	6.54	7.41	5.6	1.65	0.99	1.8	171.653	-1.56938	1.16691e-08	Down	NFIL3
ENSG00000120370	1.52	1.85	1.37	0.42	0.36	0.37	110.181	-1.49249	1.16957e-08	Down	GORAB
ENSG00000178096	3.4	2.77	3.31	0.8	0.9	0.85	146.462	-1.36416	1.1774e-08	Down	BOLA1
ENSG00000126243	1.5	0.97	1.62	0.24	0.17	0.31	95.3891	-1.92175	1.18019e-08	Down	LRFN3
ENSG00000152409	1.04	1.67	1.2	0.15	0.18	0.34	146.866	-1.91395	1.20913e-08	Down	JMY
ENSG00000092208	2.27	2.58	2.37	0.68	0.67	0.74	170.613	-1.25058	1.21453e-08	Down	GEMIN2
ENSG00000064012	3.42	4.32	3.13	1.01	1.37	1.03	585.048	-1.1534	1.22046e-08	Down	CASP8
ENSG00000258655	2.49	1.53	1.54	0.18	0.2	0.11	27.4633	-2.75697	1.26475e-08	Down	ARHGAP5-AS1
ENSG00000157551	0.81	0.86	1.49	0.13	0.22	0.25	294.124	-1.84334	1.29269e-08	Down	KCNJ15
ENSG00000142961	0.66	0.57	0.58	0.17	0.11	0.11	79.7813	-1.69235	1.31931e-08	Down	MOB3C
ENSG00000143217	1.36	0.63	0.92	0.1	0.11	0.16	53.8564	-2.30636	1.32685e-08	Down	PVRL4
ENSG00000177125	0.65	0.64	0.81	0.18	0.08	0.14	111.985	-1.78955	1.34166e-08	Down	ZBTB34
ENSG00000076108	6.37	5.79	4.27	1.77	1.49	1.95	1508.38	-1.1265	1.36489e-08	Down	BAZ2A
ENSG00000197841	0.28	0.51	0.27	0.02	0.02	0.04	26.6907	-2.9083	1.36977e-08	Down	ZNF181
ENSG00000142731	3.12	6.47	5.79	1.1	0.98	1.37	598.408	-1.5967	1.37507e-08	Down	PLK4
ENSG00000197932	14.11	9.11	13.46	3.44	3.3	2.76	272.239	-1.41654	1.38818e-08	Down	F8A1
ENSG00000127580	1.96	1.31	1.57	0.3	0.39	0.35	96.0179	-1.66829	1.39917e-08	Down	WDR24
ENSG00000226121	0.68	1.4	1.15	0.16	0.2	0.23	111.308	-1.88285	1.40067e-08	Down	AHCTF1P1
ENSG00000174109	4.13	3.34	3.97	1	0.87	1.12	152.721	-1.3908	1.46429e-08	Down	C16orf91
ENSG00000107338	5.84	4.78	5.34	1.19	0.66	1.52	272.951	-1.67005	1.53277e-08	Down	SHB
ENSG00000100150	1.02	0.76	0.89	0.21	0.25	0.26	195.252	-1.36071	1.55248e-08	Down	DEPDC5
ENSG00000135164	0.75	1.3	1.19	0.22	0.32	0.25	333.73	-1.49269	1.56805e-08	Down	DMTF1
ENSG00000163808	3.47	5.02	6.09	1.17	1.33	1.35	444.394	-1.38515	1.60475e-08	Down	KIF15
ENSG00000126603	2.49	1.57	1.58	0.42	0.17	0.35	104.709	-1.97004	1.63183e-08	Down	GLIS2
ENSG00000268205	0.88	0.93	0.85	0.07	0.06	0.19	42.4246	-2.32768	1.65255e-08	Down	CTC-444N24.11
ENSG00000177045	0.77	0.58	0.49	0.09	0.12	0.09	51.3579	-2.01577	1.66063e-08	Down	SIX5
ENSG00000135127	0.81	0.6	0.79	0.14	0.11	0.19	92.865	-1.74112	1.76477e-08	Down	CCDC64
ENSG00000143013	5.6	5.36	6.22	2.03	1.8	2.11	580.062	-1.00943	1.77707e-08	Down	LMO4
ENSG00000158092	3.17	4.91	3.91	0.99	1.01	1.3	406.834	-1.32318	1.78507e-08	Down	NCK1
ENSG00000260336	3.05	2.47	4.06	0.48	0.63	0.84	154.501	-1.73148	1.8155e-08	Down	RP11-395B7.7
ENSG00000166167	2.34	2.46	2.27	0.48	0.5	0.82	364.256	-1.42289	1.83931e-08	Down	BTRC
ENSG00000139263	0.94	0.95	1.13	0.2	0.13	0.27	104.954	-1.7345	1.84028e-08	Down	LRIG3
ENSG00000135913	1.03	1.56	1.74	0.24	0.28	0.41	258.577	-1.6565	1.84188e-08	Down	USP37
ENSG00000148396	6.74	5.63	5.49	1.88	1.68	2.4	1991.21	-1.05852	1.89491e-08	Down	SEC16A
ENSG00000119684	0.95	1.34	1.26	0.35	0.3	0.37	292.916	-1.2711	1.91369e-08	Down	MLH3
ENSG00000196199	9.1	9.16	11.56	3.19	3.64	3.54	842.921	-1.00651	1.91927e-08	Down	MPHOSPH8
ENSG00000105287	3.05	2.48	1.89	0.7	0.64	0.36	384.607	-1.58361	1.95543e-08	Down	PRKD2
ENSG00000163053	0.55	0.62	0.79	0.11	0.14	0.13	63.4456	-1.82068	1.95582e-08	Down	SLC16A14
ENSG00000205683	0.9	0.74	1.1	0.18	0.24	0.19	106.532	-1.61926	1.95792e-08	Down	DPF3
ENSG00000183935	1.29	1.06	0.89	0.16	0.17	0.13	36.674	-2.21807	1.97251e-08	Down	HTR7P1
ENSG00000132109	6.58	5.25	4.58	1.58	0.78	1.29	253.223	-1.60235	1.99745e-08	Down	TRIM21
ENSG00000204175	1.88	1.38	1.45	0.41	0.34	0.47	199.101	-1.39973	1.99745e-08	Down	GPRIN2
ENSG00000149633	0.59	0.62	0.77	0.14	0.18	0.09	96.6977	-1.74381	2.0048e-08	Down	KIAA1755
ENSG00000101898	9.57	11.8	11.25	2.3	2.89	1.87	74.0538	-1.66684	2.00963e-08	Down	RP3-324O17.4
ENSG00000135686	3.65	3.03	2.57	1.09	1.01	0.86	586.48	-1.12405	2.03269e-08	Down	KLHL36
ENSG00000169403	2.2	1.91	1.22	0.33	0.18	0.41	133.836	-1.91382	2.04688e-08	Down	PTAFR
ENSG00000144354	3.65	4.09	4.09	0.86	1.13	1.41	503.115	-1.26305	2.08403e-08	Down	CDCA7
ENSG00000173327	7	5.44	4.83	2.2	1.9	1.79	1533.29	-1.03359	2.1007e-08	Down	MAP3K11
ENSG00000167981	1.11	1.56	1.91	0.23	0.09	0.13	30.3905	-2.60255	2.1323e-08	Down	ZNF597
ENSG00000180011	1.94	2.16	1.84	0.63	0.74	0.65	339.432	-1.04141	2.18236e-08	Down	ZADH2
ENSG00000196357	0.27	0.32	0.33	0.01	0.04	0.01	21.0009	-3.00539	2.20655e-08	Down	ZNF565
ENSG00000153066	6.6	5.22	5.55	1.77	1.7	2.13	586.585	-1.107	2.22795e-08	Down	TXNDC11
ENSG00000146463	2.91	3.9	3.39	1.05	1.03	1.26	656.052	-1.08343	2.29738e-08	Down	ZMYM4
ENSG00000147118	0.37	0.68	0.6	0.1	0.09	0.08	62.3133	-1.97481	2.4535e-08	Down	ZNF182
ENSG00000143702	2.5	3.92	4.21	0.69	0.68	1.16	1055.16	-1.5175	2.54944e-08	Down	CEP170
ENSG00000158483	1.99	1.71	1.74	0.51	0.62	0.45	192.221	-1.25993	2.56005e-08	Down	FAM86C1
ENSG00000101442	10	8.7	7.02	2.51	2.32	2.63	258.465	-1.25358	2.56949e-08	Down	ACTR5
ENSG00000096654	0.53	0.82	0.99	0.08	0.09	0.15	49.6736	-2.22241	2.60489e-08	Down	ZNF184
ENSG00000165655	0.41	0.46	0.78	0.07	0.07	0.05	34.7396	-2.50373	2.66297e-08	Down	ZNF503
ENSG00000204588	1.13	0.7	0.69	0.15	0.07	0.12	45.051	-2.23872	2.66297e-08	Down	LINC01123
ENSG00000101199	3.77	3.49	3.95	0.8	0.72	1.37	1059.56	-1.40252	2.73794e-08	Down	ARFGAP1
ENSG00000197461	1.26	1	1.54	0.18	0.12	0.31	84.959	-1.99208	2.7669e-08	Down	PDGFA
ENSG00000269343	1.03	1.19	1.48	0.15	0.09	0.31	108.804	-2.10067	2.76822e-08	Down	ZNF587B
ENSG00000121454	0.26	0.33	0.32	0.04	0.01	0.04	26.3155	-2.64898	2.78777e-08	Down	LHX4
ENSG00000134253	0.8	0.77	0.79	0.07	0.08	0.2	67.8804	-2.11462	2.86035e-08	Down	TRIM45
ENSG00000013503	4.99	5.45	6.03	1.15	0.98	1.86	412.483	-1.4884	2.91602e-08	Down	POLR3B
ENSG00000078900	1.3	0.69	1.95	0.08	0.12	0.26	157.655	-2.43916	2.94213e-08	Down	TP73
ENSG00000144909	6.73	8.98	8.94	1.59	1.81	2.79	446.63	-1.44575	2.98184e-08	Down	OSBPL11
ENSG00000147905	2.47	3.52	2.45	0.69	0.88	0.78	239.558	-1.30936	3.12727e-08	Down	ZCCHC7
ENSG00000146426	0.42	0.4	0.6	0.1	0.06	0.12	125.935	-1.74195	3.22074e-08	Down	TIAM2
ENSG00000128335	9.76	7.47	5.65	2.45	1.74	2.04	678.203	-1.33871	3.25321e-08	Down	APOL2
ENSG00000116717	18.59	20.21	19.83	6.93	7.84	4.81	995.781	-1.06809	3.55035e-08	Down	GADD45A
ENSG00000187815	0.43	0.74	0.74	0.02	0.11	0.08	35.9512	-2.52909	3.56798e-08	Down	ZFP69
ENSG00000163510	3.68	8.84	7.44	1.2	1.32	1.57	352.348	-1.71856	3.58002e-08	Down	CWC22
ENSG00000120539	4.14	5.84	8.26	1.26	1.45	1.6	380.086	-1.53429	3.63644e-08	Down	MASTL
ENSG00000136152	4.57	5.68	5.19	1.83	1.72	1.76	396.282	-1.01805	3.6889e-08	Down	COG3
ENSG00000156970	9.86	12.92	13.1	3.34	3.81	4.63	1256.5	-1.08131	3.72836e-08	Down	BUB1B
ENSG00000144182	0.42	0.97	0.7	0.1	0.09	0.08	47.0723	-2.2744	3.73662e-08	Down	LIPT1
ENSG00000198393	0.63	1.06	1.12	0.13	0.21	0.21	117.652	-1.76904	3.84984e-08	Down	ZNF26
ENSG00000188493	1.64	1.17	0.95	0.32	0.27	0.23	123.102	-1.63121	3.88028e-08	Down	C19orf54
ENSG00000107957	1.56	1.18	1.47	0.53	0.45	0.42	647.743	-1.07659	3.8856e-08	Down	SH3PXD2A
ENSG00000170365	0.83	0.96	1.14	0.14	0.07	0.25	127.42	-2.04249	3.91925e-08	Down	SMAD1
ENSG00000143258	3.48	2.7	2.47	0.91	0.56	0.76	279.121	-1.40931	4.00429e-08	Down	USP21
ENSG00000072121	2.27	1.94	1.82	0.65	0.48	0.71	540.924	-1.18135	4.1455e-08	Down	ZFYVE26
ENSG00000183621	0.85	0.6	0.6	0.17	0.1	0.1	66.3479	-1.88521	4.18905e-08	Down	ZNF438
ENSG00000179277	6.12	3.49	4.94	0.48	0.8	0.94	54.1131	-2.09756	4.24214e-08	Down	MEIS3P1
ENSG00000182095	10.42	7.59	6.82	2.74	1.76	2.68	2017.13	-1.25392	4.24214e-08	Down	TNRC18
ENSG00000172262	2.2	2.81	2.69	0.78	0.72	0.98	679.163	-1.10585	4.32368e-08	Down	ZNF131
ENSG00000105085	1.35	1.16	1.46	0.29	0.15	0.36	148.637	-1.72359	4.46028e-08	Down	MED26
ENSG00000256294	0.11	0.28	0.3	0.02	0.02	0.01	23.4918	-3.12414	4.48061e-08	Down	ZNF225
ENSG00000165684	6.21	5.52	6.56	1.14	1.14	2.09	391.78	-1.50638	4.52792e-08	Down	SNAPC4
ENSG00000067191	0.67	0.6	0.58	0.13	0.13	0.17	85.3309	-1.54766	4.54528e-08	Down	CACNB1
ENSG00000147548	4	4.73	4.64	1.22	1.15	1.78	1238.95	-1.15585	4.54528e-08	Down	WHSC1L1
ENSG00000125966	12.3	8.82	7.41	3.04	1.8	2.33	544.216	-1.44476	4.54666e-08	Down	MMP24
ENSG00000213079	4.46	4.83	4.39	1.24	0.89	1.61	495.619	-1.32432	4.66979e-08	Down	SCAF8
ENSG00000152457	0.59	0.97	0.81	0.18	0.22	0.18	148.258	-1.4861	4.67739e-08	Down	DCLRE1C
ENSG00000139438	0.67	0.63	0.52	0.14	0.07	0.1	46.3247	-1.9789	4.92695e-08	Down	FAM222A
ENSG00000175772	1.1	0.94	0.87	0.18	0.22	0.18	55.7431	-1.75686	4.97165e-08	Down	LINC01106
ENSG00000238227	8.92	6.25	7.12	2.33	2.67	2.58	936.204	-1.03823	5.13043e-08	Down	C9orf69
ENSG00000187554	0.32	0.28	0.37	0.02	0.05	0.06	38.9005	-2.2538	5.15347e-08	Down	TLR5
ENSG00000136237	0.25	0.19	0.28	0.05	0.03	0.04	46.4649	-2.01043	5.18203e-08	Down	RAPGEF5
ENSG00000196684	1.18	0.9	0.86	0.27	0.16	0.09	115.545	-1.932	5.18308e-08	Down	HSH2D
ENSG00000083635	3.98	6.61	5.29	0.71	0.72	1.53	223.246	-1.82949	5.18352e-08	Down	NUFIP1
ENSG00000165617	0.22	0.23	0.49	0.04	0.01	0.03	38.3559	-2.65399	5.19606e-08	Down	DACT1
ENSG00000188428	1.51	1.65	1.72	0.29	0.33	0.52	147.711	-1.52815	5.21443e-08	Down	BLOC1S5
ENSG00000174516	1.74	1.43	1.71	0.5	0.54	0.49	235.849	-1.1551	5.24739e-08	Down	PELI3
ENSG00000165185	0.59	0.73	0.49	0.11	0.07	0.16	103.328	-1.82756	5.40681e-08	Down	KIAA1958
ENSG00000129911	12.1	10.21	9.59	3.95	3.2	3.81	685.249	-1.01647	5.56452e-08	Down	KLF16
ENSG00000177732	0.76	0.5	0.3	0.09	0.03	0.03	42.0696	-2.61359	5.58295e-08	Down	SOX12
ENSG00000198246	5.45	3.86	3.54	1.28	1.08	0.82	195.694	-1.47887	5.59233e-08	Down	SLC29A3
ENSG00000197056	0.53	1.73	0.92	0.14	0.15	0.2	169.075	-2.09099	5.61643e-08	Down	ZMYM1
ENSG00000125845	1.58	1.76	2.43	0.41	0.32	0.46	85.5705	-1.70782	5.66256e-08	Down	BMP2
ENSG00000004975	4.62	3.62	3.58	1.45	1.34	1.29	592.867	-1.01528	5.80792e-08	Down	DVL2
ENSG00000078699	1.05	0.94	0.92	0.18	0.09	0.27	236.823	-1.81861	5.87226e-08	Down	CBFA2T2
ENSG00000087266	0.6	0.46	0.78	0.15	0.13	0.17	246.956	-1.47633	5.87226e-08	Down	SH3BP2
ENSG00000158079	1.05	1.06	1.63	0.21	0.3	0.31	134.756	-1.63254	5.91325e-08	Down	PTPDC1
ENSG00000037965	0.89	0.8	0.92	0.07	0.06	0.17	32.772	-2.33654	6.07678e-08	Down	HOXC8
ENSG00000125508	2.89	3.02	2.07	0.58	0.43	0.34	47.6981	-1.96913	6.1071e-08	Down	SRMS
ENSG00000184602	5.08	4.2	3.66	1.24	0.86	1.25	186.736	-1.3993	6.15935e-08	Down	SNN
ENSG00000158352	0.12	0.16	0.12	0.02	0.02	0.01	25.8878	-2.50037	6.23377e-08	Down	SHROOM4
ENSG00000198105	0.28	0.42	0.36	0.05	0.06	0.06	41.6132	-2.04313	6.31137e-08	Down	ZNF248
ENSG00000134138	0.67	0.61	0.67	0.15	0.12	0.22	250.173	-1.41936	6.38722e-08	Down	MEIS2
ENSG00000131061	1.45	1.25	0.91	0.25	0.32	0.21	87.6095	-1.65749	6.3907e-08	Down	ZNF341
ENSG00000178896	17.78	15.44	16.73	5.25	5.54	6.59	608.593	-1.00113	6.40447e-08	Down	EXOSC4
ENSG00000054598	1.86	2.13	3.54	0.3	0.55	0.5	104.08	-1.8942	6.43783e-08	Down	FOXC1
ENSG00000102606	2.08	1.93	2.23	0.36	0.28	0.69	588.762	-1.65564	6.66115e-08	Down	ARHGEF7
ENSG00000145945	2.73	2.29	1.68	0.56	0.31	0.17	92.4061	-2.07892	6.75481e-08	Down	FAM50B
ENSG00000138376	1.94	3.12	3.2	0.51	0.54	0.85	331.046	-1.56223	6.85611e-08	Down	BARD1
ENSG00000104218	1.57	2	2.06	0.23	0.28	0.57	203.374	-1.79158	7.00312e-08	Down	CSPP1
ENSG00000176396	5.94	6.01	6.16	1.88	2.04	1.54	163.01	-1.20909	7.03547e-08	Down	EID2
ENSG00000159256	1.46	4.25	3.35	0.48	0.37	0.65	270.356	-1.97775	7.03965e-08	Down	MORC3
ENSG00000013619	3.03	2.68	3.56	0.37	0.39	0.94	401.361	-1.84711	7.06119e-08	Down	MAMLD1
ENSG00000011332	0.21	0.21	0.18	0.03	0.02	0.01	25.1783	-2.55304	7.12307e-08	Down	DPF1
ENSG00000239887	5.1	3.71	2.8	1.13	0.88	0.9	277.629	-1.45294	7.12307e-08	Down	C1orf226
ENSG00000197385	1.43	2.41	1.95	0.37	0.46	0.42	87.7656	-1.65432	7.20787e-08	Down	ZNF860
ENSG00000197961	1.57	2.44	2.08	0.37	0.4	0.61	157.907	-1.57127	7.23415e-08	Down	ZNF121
ENSG00000185022	6.29	5	6.99	2.22	2.01	1.55	730.888	-1.14436	7.41894e-08	Down	MAFF
ENSG00000165355	3.53	4.5	3.54	0.78	0.58	1.23	232.793	-1.58393	7.48086e-08	Down	FBXO33
ENSG00000215271	0.68	0.62	0.53	0.16	0.15	0.08	79.3134	-1.70556	7.52591e-08	Down	HOMEZ
ENSG00000102710	2.35	2.94	2.42	0.57	0.86	0.31	521.115	-1.60515	7.6534e-08	Down	SUPT20H
ENSG00000091009	7.13	11.19	8.83	2.31	2.99	3.14	927.953	-1.15471	7.80552e-08	Down	RBM27
ENSG00000024048	3.2	4.1	3.01	1.07	0.95	1.23	447.578	-1.1316	7.92356e-08	Down	UBR2
ENSG00000139722	15.89	13.22	14.19	4.94	3.21	5.25	1413.2	-1.16007	8.15576e-08	Down	VPS37B
ENSG00000198121	8.87	8.9	6.52	2.12	1.6	2.97	1220.86	-1.31422	8.34982e-08	Down	LPAR1
ENSG00000197989	2.77	3.08	3.19	0.98	1.21	0.84	406.696	-1.06501	8.84844e-08	Down	SNHG12
ENSG00000204524	0.41	0.42	0.49	0.06	0.04	0.02	20.8876	-2.77156	9.10427e-08	Down	ZNF805
ENSG00000272763	2.85	2.38	2.76	0.7	0.6	0.43	69.3832	-1.64786	9.10427e-08	Down	RP11-357H14.17
ENSG00000143850	8.79	6.7	6.41	1.88	1.25	2.51	929.993	-1.40734	9.11871e-08	Down	PLEKHA6
ENSG00000125657	9.79	6.68	8.7	2.32	1.78	2.41	181.994	-1.40313	9.3835e-08	Down	TNFSF9
ENSG00000166004	1.26	3.17	3.44	0.36	0.37	0.62	394.654	-1.94145	9.47565e-08	Down	KIAA1731
ENSG00000271936	2.09	2.24	1.56	0.15	0.1	0.28	23.3929	-2.6436	9.59477e-08	Down	RP11-443B20.1
ENSG00000135709	0.59	0.42	0.56	0.13	0.08	0.13	108.328	-1.61336	9.77512e-08	Down	KIAA0513
ENSG00000198551	0.53	0.72	0.67	0.15	0.11	0.04	53.5897	-2.06135	9.7845e-08	Down	ZNF627
ENSG00000077238	2.72	2.3	3.18	0.55	0.46	0.92	440.629	-1.5265	9.91526e-08	Down	IL4R
ENSG00000138375	3.93	3.25	2.67	0.95	1.06	0.57	383.685	-1.4036	1.0154e-07	Down	SMARCAL1
ENSG00000186017	0.12	0.16	0.19	0.01	0	0.03	30.1471	-2.66586	1.0298e-07	Down	ZNF566
ENSG00000179546	3	2.76	2.31	0.88	0.61	0.65	142.808	-1.37177	1.05487e-07	Down	HTR1D
ENSG00000143740	5.04	4.63	3.87	1.77	1.5	1.19	654.499	-1.08363	1.09134e-07	Down	SNAP47
ENSG00000204209	9.52	7.7	6.99	3.01	2.24	2.8	905.187	-1.06311	1.09797e-07	Down	DAXX
ENSG00000184939	0.21	0.3	0.34	0.07	0.05	0.05	79.2035	-1.72224	1.10118e-07	Down	ZFP90
ENSG00000148343	2.3	1.98	1.92	0.66	0.51	0.72	312.644	-1.17933	1.11014e-07	Down	FAM73B
[truncated: 2,672 more rows]
