# Supplementary material for: CDK7 inhibitor THZ1 inhibits MCL1 synthesis and drives cholangiocarcinoma apoptosis in combination with BCL2/BCL-XL inhibitor ABT-263
Source: Cell Death Dis. 2019 Aug 9;10(8):602. doi: 10.1038/s41419-019-1831-7 (PMC6688996; doi:10.1038/s41419-019-1831-7)
Supplement: Supplementary file 14 — Supplementary table 5. [file 41419_2019_1831_MOESM14_ESM.xlsx]

## Sheet: Group_HuH28-0-VS-HuH28-200_DE_s
Gene lists with FPKM values of HuH28
gene_id	0-1	0-2	0-3	200-1	200-2	200-3	baseMean	log2FoldChange	pvalue	padj	Regulation	GeneSymbol
ENSG00000125378	18.26	18.27	19.24	0.54	0.54	0.52	1486.81	-4.45861	1.0948e-239	2.31167e-235	Down	BMP4
ENSG00000114019	15.11	14.97	17.63	0.67	0.5	0.65	2471.98	-4.04167	1.63437e-186	1.72549e-182	Down	AMOTL2
ENSG00000125266	53.93	53.27	52.85	1.72	1.69	2.62	2527.09	-4.06014	4.73237e-182	3.3308e-178	Down	EFNB2
ENSG00000132002	35.43	35.13	38.29	2.6	2.16	2.46	3104.67	-3.25708	6.88957e-166	3.63683e-162	Down	DNAJB1
ENSG00000165527	68.47	68.59	76.27	3.31	3.5	4.18	1219.74	-3.61533	2.22175e-162	9.38246e-159	Down	ARF6
ENSG00000171617	66.12	67.89	61.72	5.71	5.14	6.13	6573.63	-2.8771	9.82127e-159	3.45627e-155	Down	ENC1
ENSG00000165617	15.34	15.92	17.89	0.51	0.53	0.81	1968.06	-4.0556	3.44499e-157	1.03916e-153	Down	DACT1
ENSG00000140406	38.02	40.89	44.39	2.66	2.62	2.53	1381.11	-3.32703	3.70854e-145	9.78824e-142	Down	MESDC1
ENSG00000087586	32.53	32.34	31.99	2.44	2.93	3.31	2452.63	-2.83218	6.48176e-144	1.52069e-140	Down	AURKA
ENSG00000148677	134.91	127.86	108.87	5.1	6.34	7.97	2658.3	-3.59889	7.52768e-142	1.58947e-138	Down	ANKRD1
ENSG00000164442	69.2	73.71	66.78	4.04	3.46	5.2	2900.26	-3.38457	1.44833e-139	2.78013e-136	Down	CITED2
ENSG00000177613	18.69	18.9	20.56	0.88	0.58	0.76	847.026	-4.02936	5.63396e-136	9.91342e-133	Down	CSTF2T
ENSG00000162063	7.38	7.25	8.19	0.37	0.34	0.39	789.439	-3.70607	8.77099e-135	1.42461e-131	Down	CCNF
ENSG00000185070	9.25	9.9	8.03	0.54	0.48	0.46	1418.84	-3.53941	1.81785e-133	2.74171e-130	Down	FLRT2
ENSG00000170779	18.4	18.84	20.29	0.93	1.21	1.11	847.217	-3.49197	1.23957e-132	1.7449e-129	Down	CDCA4
ENSG00000176697	6.52	6.55	7.18	0.21	0.23	0.36	951.111	-3.98212	2.31832e-129	3.05946e-126	Down	BDNF
ENSG00000178860	41.27	42.99	53.75	2.24	2.06	2.69	1414.14	-3.63263	1.85781e-128	2.30751e-125	Down	MSC
ENSG00000168411	8.15	8.16	7.8	0.47	0.46	0.61	962.787	-3.30169	3.02674e-128	3.55054e-125	Down	RFWD3
ENSG00000123485	10.46	10.06	11.09	0.5	0.62	0.73	893.772	-3.42352	1.57764e-125	1.75326e-122	Down	HJURP
ENSG00000253719	21.67	22.38	23.25	1.13	1.22	1.63	902.382	-3.40937	9.46193e-124	9.98943e-121	Down	ATXN7L3B
ENSG00000169184	8.82	9.38	11.37	0.46	0.45	0.41	924.389	-3.81102	1.59559e-122	1.60432e-119	Down	MN1
ENSG00000158615	17.73	19.34	15.02	0.89	0.72	0.89	979.026	-3.70582	6.09848e-121	5.85316e-118	Down	PPP1R15B
ENSG00000182827	33.11	33	33	3.4	3.33	3.23	1482.63	-2.66798	6.91167e-120	6.34521e-117	Down	ACBD3
ENSG00000075426	15.97	15.68	19.42	0.82	0.66	1.09	2480.61	-3.6389	9.11179e-117	8.01648e-114	Down	FOSL2
ENSG00000067182	17.26	17.03	18.59	1.59	1.4	1.85	1828.57	-2.79538	1.92487e-116	1.62575e-113	Down	TNFRSF1A
ENSG00000143384	61.93	62.28	46.06	4.04	3.87	4.47	3892.92	-3.12414	2.90064e-116	2.35566e-113	Down	MCL1
ENSG00000168264	12.99	13.84	15.31	0.88	0.69	0.95	982.623	-3.39213	3.7591e-116	2.93975e-113	Down	IRF2BP2
ENSG00000204569	7.42	7.23	8.81	0.22	0.24	0.23	547.118	-4.39707	1.97769e-115	1.49139e-112	Down	PPP1R10
ENSG00000204713	5.41	5.54	6	0.42	0.38	0.43	850.643	-3.12358	1.12796e-114	8.21275e-112	Down	TRIM27
ENSG00000169375	6.82	6.98	6.84	0.7	0.75	0.84	1424.36	-2.52252	1.37141e-114	9.65242e-112	Down	SIN3A
ENSG00000179833	10.63	10.95	11.04	0.71	0.78	0.96	844.779	-3.06775	4.16149e-113	2.83451e-110	Down	SERTAD2
ENSG00000167173	4.51	4.61	5.48	0.18	0.14	0.21	621.688	-4.07717	3.57489e-112	2.35887e-109	Down	C15orf39
ENSG00000198492	9.61	10.28	9.26	0.63	0.83	0.76	879.233	-3.06199	1.10586e-110	7.07581e-108	Down	YTHDF2
ENSG00000101138	11.48	10.93	10.48	0.46	0.5	0.53	503.114	-3.78661	2.38526e-109	1.48132e-106	Down	CSTF1
ENSG00000163362	8.46	8.62	10.21	0.57	0.5	0.56	756.94	-3.40051	1.32577e-107	7.99817e-105	Down	C1orf106
ENSG00000139174	4.05	4.23	4.24	0.23	0.24	0.3	603.43	-3.35029	1.2712e-106	7.45591e-104	Down	PRICKLE1
ENSG00000138771	6.11	6.19	7.15	0.59	0.51	0.54	1313.68	-2.91877	1.49573e-105	8.53576e-103	Down	SHROOM3
ENSG00000134690	37.61	35.59	40.37	4.22	4.71	4.9	1837.49	-2.39196	3.02535e-105	1.68106e-102	Down	CDCA8
ENSG00000174705	26.76	26.33	30.69	3.29	3.43	3.33	2817.02	-2.41264	4.1967e-104	2.27214e-101	Down	SH3PXD2B
ENSG00000137124	63	64.72	61.2	7.95	8.37	9.63	2350.47	-2.21884	6.43376e-103	3.39622e-100	Down	ALDH1B1
ENSG00000101447	57.58	57.06	58	7.49	7.32	7.49	1684.94	-2.30567	1.59981e-102	8.23904e-100	Down	FAM83D
ENSG00000197622	9.88	9.9	10.36	0.89	0.7	0.72	1083.47	-3.04657	8.80435e-102	4.42628e-99	Down	CDC42SE1
ENSG00000050820	8.04	8.27	10.08	0.74	0.67	0.88	2151.65	-2.86655	3.53453e-100	1.73562e-97	Down	BCAR1
ENSG00000241839	23.81	23.07	25.4	2.04	1.5	1.68	1001	-3.12765	9.73744e-100	4.67287e-97	Down	PLEKHO2
ENSG00000188636	21.06	20.88	24.24	1.33	1.29	1.97	1346.74	-3.18484	7.22891e-99	3.39196e-96	Down	LDOC1L
ENSG00000164951	5.07	5.07	4.95	0.35	0.23	0.38	933.247	-3.30617	1.13896e-97	5.22806e-95	Down	PDP1
ENSG00000100281	4	3.92	3.76	0.2	0.16	0.22	459.286	-3.64429	1.30378e-96	5.76724e-94	Down	HMGXB4
ENSG00000188042	19.71	20.63	21.92	1.56	1.85	2.38	1762.21	-2.77404	1.31105e-96	5.76724e-94	Down	ARL4C
ENSG00000213024	7.26	7.04	8.46	0.82	0.71	0.78	2132.91	-2.64903	1.39455e-96	6.00937e-94	Down	NUP62
ENSG00000177971	19.41	19.28	21.77	1.38	0.89	1.32	798.831	-3.39897	7.00701e-96	2.95906e-93	Down	IMP3
ENSG00000095739	12.74	12.61	14.17	0.88	0.86	0.89	548.713	-3.24424	1.68412e-95	6.9726e-93	Down	BAMBI
ENSG00000180340	28.68	30.83	33.62	2.45	2.41	2.53	694.028	-2.99757	7.85277e-95	3.18868e-92	Down	FZD2
ENSG00000168040	18.93	18.93	20.05	0.38	0.58	0.67	372.091	-4.42399	2.15855e-94	8.59958e-92	Down	FADD
ENSG00000150594	15.12	16.38	19.45	0.96	0.83	1.16	718.751	-3.43082	4.93574e-94	1.92997e-91	Down	ADRA2A
ENSG00000171621	7.36	7.27	7.99	0.22	0.15	0.33	439.541	-4.2737	7.12494e-94	2.73533e-91	Down	SPSB1
ENSG00000173218	8.71	9.16	8.56	0.35	0.34	0.63	974.421	-3.63003	1.46131e-93	5.50994e-91	Down	VANGL1
ENSG00000100219	12.93	13.85	15.23	0.7	0.59	1.07	1269.94	-3.47262	9.64396e-93	3.5725e-90	Down	XBP1
ENSG00000169641	8.94	8.71	9.08	0.86	0.62	0.9	1666.14	-2.82885	2.47412e-91	9.00707e-89	Down	LUZP1
ENSG00000117713	4.04	3.64	4.84	0.31	0.22	0.29	1108.59	-3.25571	1.05006e-90	3.75796e-88	Down	ARID1A
ENSG00000166483	4.52	4.64	3.85	0.23	0.27	0.32	566.616	-3.31917	4.25337e-90	1.49683e-87	Down	WEE1
ENSG00000171604	16.97	18.23	21.49	1.98	1.79	1.71	2603.39	-2.71417	6.93233e-90	2.39961e-87	Down	CXXC5
ENSG00000158321	6.05	5.72	6.43	0.63	0.58	0.52	1090.59	-2.74639	5.29424e-89	1.80303e-86	Down	AUTS2
ENSG00000126003	6.23	5.91	7.01	0.18	0.22	0.29	385.928	-4.06646	4.68506e-88	1.57024e-85	Down	PLAGL2
ENSG00000143322	5.1	4.87	4.36	0.58	0.57	0.69	2036.85	-2.31295	5.59624e-88	1.84632e-85	Down	ABL2
ENSG00000117139	14.39	14.25	13.04	2.01	1.88	2	2163.12	-2.17491	6.46423e-87	2.09988e-84	Down	KDM5B
ENSG00000132003	8	8.12	8.87	0.7	0.59	0.59	591.874	-3.07502	8.90956e-87	2.85038e-84	Down	ZSWIM4
ENSG00000114491	6.82	6.37	6.54	0.45	0.5	0.59	523.628	-3.01089	2.21165e-86	6.97e-84	Down	UMPS
ENSG00000140743	18.68	18.26	17.9	2.13	2.4	2.66	1139.27	-2.28229	2.6979e-86	8.37739e-84	Down	CDR2
ENSG00000165891	9.69	9.7	8.9	0.98	0.88	1.2	1243.04	-2.55464	3.20172e-86	9.79773e-84	Down	E2F7
ENSG00000183779	20.39	21.82	24.93	1.51	1.37	2.04	836.934	-3.10058	4.97831e-86	1.50167e-83	Down	ZNF703
ENSG00000102921	5.01	5.14	5.08	0.42	0.44	0.48	537.332	-2.83627	5.62392e-85	1.67252e-82	Down	N4BP1
ENSG00000183655	6.22	6	7.32	0.32	0.35	0.35	423.898	-3.58631	7.11967e-85	2.08794e-82	Down	KLHL25
ENSG00000126062	22.72	21.61	26.64	1.74	1.53	1.54	576.747	-3.2197	1.62638e-84	4.70425e-82	Down	TMEM115
ENSG00000143367	35.92	34.24	38.17	4.36	3.32	4.23	3028.54	-2.52979	1.72349e-84	4.91777e-82	Down	TUFT1
ENSG00000181788	14.02	14.6	15.44	1.12	1.06	1.39	563.656	-2.9532	4.75481e-84	1.33864e-81	Down	SIAH2
ENSG00000180543	7.91	8.02	8.57	0.42	0.43	0.55	397.919	-3.43486	7.51656e-84	2.08832e-81	Down	TSPYL5
ENSG00000189266	20.38	19.9	15.36	1	1.34	1.39	734.296	-3.23412	9.67188e-84	2.65223e-81	Down	PNRC2
ENSG00000149658	15.78	16.23	20.21	1.46	1.35	1.53	859.102	-2.92627	1.24597e-83	3.3729e-81	Down	YTHDF1
ENSG00000178974	3.39	3.25	3.16	0.14	0.1	0.17	361.002	-3.86452	3.3648e-83	8.99339e-81	Down	FBXO34
ENSG00000145675	3.42	3.33	2.54	0.16	0.19	0.24	796.87	-3.30585	7.02265e-82	1.85354e-79	Down	PIK3R1
ENSG00000125848	3.7	3.45	2.99	0.11	0.1	0.12	333.661	-4.22563	9.11588e-82	2.37632e-79	Down	FLRT3
ENSG00000117597	6.23	6.14	5.82	0.7	0.69	0.66	796.608	-2.50235	1.48001e-81	3.81103e-79	Down	DIEXF
ENSG00000163659	7.64	8.11	5.35	0.21	0.21	0.37	773.158	-4.03433	4.12018e-81	1.04816e-78	Down	TIPARP
ENSG00000112062	5.89	5.82	6.17	0.64	0.51	0.56	753.291	-2.73221	6.19873e-81	1.55817e-78	Down	MAPK14
ENSG00000185085	8.58	9.36	11.09	0.26	0.26	0.23	331.821	-4.55484	1.42138e-80	3.53088e-78	Down	INTS5
ENSG00000166398	9.28	8.98	10.46	1.01	0.74	0.95	1167	-2.75305	4.89755e-80	1.20246e-77	Down	KIAA0355
ENSG00000149115	6.91	6.53	7.63	0.71	0.53	0.71	996.679	-2.77113	6.63658e-80	1.6107e-77	Down	TNKS1BP1
ENSG00000163113	3.05	3.22	3.58	0.24	0.19	0.23	468.374	-3.23056	6.94993e-80	1.66759e-77	Down	OTUD7B
ENSG00000143507	4.87	5.22	5.69	0.2	0.17	0.22	321.464	-4.02546	1.01195e-79	2.40082e-77	Down	DUSP10
ENSG00000164741	3.68	3.77	3.95	0.44	0.43	0.41	776.101	-2.51389	1.21841e-79	2.85853e-77	Down	DLC1
ENSG00000150347	9.25	9.42	9.94	1.19	0.95	1.15	1170.17	-2.46435	1.73729e-79	4.03109e-77	Down	ARID5B
ENSG00000175906	22.96	24.05	27.53	1.64	1.26	1.59	439.64	-3.37479	2.59408e-79	5.95369e-77	Down	ARL4D
ENSG00000119401	4.24	4.28	3.88	0.16	0.13	0.24	357.959	-3.83007	3.92341e-79	8.90783e-77	Down	TRIM32
ENSG00000185591	7.21	7.09	5.71	0.57	0.58	0.65	756.885	-2.81358	1.01232e-78	2.27395e-76	Down	SP1
ENSG00000185551	7.35	7.53	7.25	0.66	0.59	0.85	728.909	-2.73278	1.05197e-78	2.33814e-76	Down	NR2F2
ENSG00000179409	3.3	3.53	4.01	0.26	0.27	0.31	521.846	-3.02021	1.15718e-78	2.54519e-76	Down	GEMIN4
ENSG00000107929	3.55	3.66	3.94	0.34	0.3	0.38	590.773	-2.76836	1.26939e-78	2.76322e-76	Down	LARP4B
ENSG00000145632	46.02	46.78	38.81	5.45	4.58	5.99	4808.56	-2.38651	7.33501e-78	1.58039e-75	Down	PLK2
ENSG00000143373	3.54	3.36	4.54	0.18	0.23	0.26	541.478	-3.4126	1.75747e-77	3.74839e-75	Down	ZNF687
ENSG00000163125	3.83	3.82	3.83	0.3	0.34	0.44	607.107	-2.7562	2.97352e-77	6.27859e-75	Down	RPRD2
ENSG00000172081	5.7	5.82	6.81	0.48	0.35	0.45	518.712	-3.16321	3.54324e-77	7.40747e-75	Down	MOB3A
ENSG00000135334	30.77	33.28	29.74	3.39	2.72	3.35	753.23	-2.65024	5.18035e-77	1.07238e-74	Down	AKIRIN2
ENSG00000198642	6.19	6.45	4.54	0.16	0.28	0.31	550.309	-3.81444	1.08926e-76	2.23298e-74	Down	KLHL9
ENSG00000130749	2.44	2.42	3.07	0.13	0.11	0.1	373.748	-3.85891	1.98943e-76	4.03911e-74	Down	ZC3H4
ENSG00000102974	10.5	10.74	11.3	1.15	1.05	0.94	682.585	-2.71915	2.17023e-76	4.36423e-74	Down	CTCF
ENSG00000063587	3.47	3.68	3.65	0.4	0.32	0.43	806.106	-2.5875	2.81684e-76	5.61109e-74	Down	ZNF275
ENSG00000166170	5.58	5.72	5.56	0.66	0.74	0.82	853.098	-2.27128	6.51215e-76	1.28509e-73	Down	BAG5
ENSG00000116212	22.94	20.84	22.55	2.54	2.99	3.14	911.406	-2.28766	9.85793e-76	1.92732e-73	Down	LRRC42
ENSG00000135763	6.6	7.22	7.94	0.47	0.43	0.63	493.536	-3.14993	1.19622e-75	2.31726e-73	Down	URB2
ENSG00000173281	3.31	3.42	3.62	0.05	0.05	0.05	279.491	-5.22739	3.2597e-75	6.25714e-73	Down	PPP1R3B
ENSG00000104142	5.85	6.34	7.09	0.31	0.2	0.37	369.409	-3.74586	7.93772e-75	1.49647e-72	Down	VPS18
ENSG00000180957	5.6	5.53	5.34	0.47	0.55	0.68	645.175	-2.61972	7.87073e-75	1.49647e-72	Down	PITPNB
ENSG00000110925	4.5	4.56	4.52	0.27	0.22	0.36	384.807	-3.29403	3.37078e-74	6.29858e-72	Down	CSRNP2
ENSG00000174173	11.44	11.64	9.69	0.58	0.56	0.54	335.578	-3.61001	9.95511e-74	1.84388e-71	Down	TRMT10C
ENSG00000166317	4.76	4.7	4.54	0.16	0.19	0.16	269.178	-4.0862	1.17829e-73	2.14887e-71	Down	SYNPO2L
ENSG00000170145	6.68	6.82	7.61	0.81	0.65	0.8	823.082	-2.56658	1.18053e-73	2.14887e-71	Down	SIK2
ENSG00000120942	7.14	7.63	7.97	0.66	0.68	0.87	577.819	-2.70496	1.26156e-73	2.27674e-71	Down	UBIAD1
ENSG00000119138	12.71	13.41	9.29	0.49	0.65	0.83	666.96	-3.48008	1.57639e-73	2.82079e-71	Down	KLF9
ENSG00000120709	5.32	5.23	6.23	0.59	0.63	0.65	760.281	-2.51045	1.93394e-73	3.43152e-71	Down	FAM53C
ENSG00000157933	30.12	30.62	37.19	3.88	3.5	4.61	2562.25	-2.37813	2.7693e-73	4.87281e-71	Down	SKI
ENSG00000169813	28.81	28.23	31.82	4.69	4.54	5.31	2386.36	-1.96568	3.16939e-73	5.53072e-71	Down	HNRNPF
ENSG00000105722	34.38	34.62	39.8	5.37	4.62	5.35	2699.4	-2.17487	3.29293e-73	5.6992e-71	Down	ERF
ENSG00000153767	6.44	6.56	5.5	0.07	0.2	0.24	316.395	-4.44464	4.54669e-73	7.80515e-71	Down	GTF2E1
ENSG00000126705	4.27	4.27	5.5	0.25	0.12	0.18	437.434	-3.96034	5.17412e-73	8.81061e-71	Down	AHDC1
ENSG00000143294	10.3	9.84	12.49	1.18	1.11	1.14	949.817	-2.59647	5.29749e-73	8.94852e-71	Down	PRCC
ENSG00000166272	6.08	6.63	7.88	0.59	0.55	0.62	618.027	-2.88597	7.0635e-73	1.1837e-70	Down	WBP1L
ENSG00000095951	4.61	3.84	4.06	0.45	0.42	0.44	678.222	-2.60413	8.99492e-73	1.49549e-70	Down	HIVEP1
ENSG00000157540	3.5	3.52	3.03	0.33	0.28	0.36	630.436	-2.70901	3.65101e-72	6.02274e-70	Down	DYRK1A
ENSG00000137936	18.56	18.32	20.82	2.65	2.15	2.65	1690.65	-2.29827	5.41768e-72	8.86777e-70	Down	BCAR3
ENSG00000183530	1.86	1.86	1.71	0.12	0.05	0.08	468.99	-3.73886	3.93002e-71	6.38326e-69	Down	PRR14L
ENSG00000100888	4.18	3.96	4.52	0.38	0.38	0.54	835.923	-2.62193	4.98129e-71	8.029e-69	Down	CHD8
ENSG00000179041	15.77	15.42	17.76	0.89	0.72	0.86	300.843	-3.62285	9.77492e-71	1.56362e-68	Down	RRS1
ENSG00000205730	5.66	5.58	6	0.69	0.71	0.64	662.848	-2.42593	7.70712e-70	1.22358e-67	Down	ITPRIPL2
ENSG00000180447	12.6	15.33	12.19	0.95	0.72	0.75	415.05	-3.37391	9.07192e-70	1.4295e-67	Down	GAS1
ENSG00000168672	12.09	12.34	13.01	0.99	0.48	0.69	853.289	-3.42412	2.30644e-69	3.60745e-67	Down	FAM84B
ENSG00000176095	5.81	5.73	7.14	0.63	0.56	0.72	824.161	-2.63452	2.62353e-69	4.07322e-67	Down	IP6K1
ENSG00000179604	3.97	4.32	5.32	0.32	0.36	0.38	523.388	-3.02345	2.78366e-69	4.29029e-67	Down	CDC42EP4
ENSG00000101126	10.61	10.71	9.34	0.71	0.92	1.26	1447.47	-2.75173	2.87613e-69	4.40068e-67	Down	ADNP
ENSG00000167625	5.82	5.6	5.75	0.32	0.2	0.27	277.733	-3.72432	5.62261e-69	8.54111e-67	Down	ZNF526
ENSG00000139926	14.05	14.18	11.45	1.33	1.85	1.83	3562.76	-2.3406	7.40802e-69	1.11729e-66	Down	FRMD6
ENSG00000090432	29.68	30.36	35.15	3.68	3.92	4.52	928.85	-2.32112	9.73492e-69	1.45782e-66	Down	MUL1
ENSG00000163877	5.86	6.08	5.35	0.33	0.28	0.45	353.97	-3.32288	9.88317e-69	1.45932e-66	Down	SNIP1
ENSG00000124225	13.52	14.14	18.16	1.6	1.44	1.92	2088.11	-2.5515	9.81755e-69	1.45932e-66	Down	PMEPA1
ENSG00000167447	3.25	3.42	3.19	0.25	0.16	0.23	362.6	-3.25567	1.42557e-68	2.09034e-66	Down	SMG8
ENSG00000042429	2.48	2.43	1.92	0.15	0.15	0.17	415.493	-3.19195	1.82306e-68	2.65475e-66	Down	MED17
ENSG00000065308	65.25	66.61	70.78	8.68	6.13	6.82	5464.71	-2.5636	2.11667e-68	3.06119e-66	Down	TRAM2
ENSG00000163171	13.06	13.78	13.41	0.65	0.7	1.31	1768.01	-3.24526	2.64135e-68	3.79402e-66	Down	CDC42EP3
ENSG00000143157	7.01	6.99	6.77	0.6	0.75	0.98	1202.59	-2.50091	2.9494e-68	4.20788e-66	Down	POGK
ENSG00000079999	13.97	14.28	16.21	2.17	2.21	2.02	1537.64	-2.15055	3.41214e-68	4.8354e-66	Down	KEAP1
ENSG00000100335	3.32	3.42	3.91	0.28	0.33	0.43	721.862	-2.70238	3.65369e-68	5.14318e-66	Down	MIEF1
ENSG00000181467	4.11	4.7	4.1	0.17	0.26	0.19	289.202	-3.7223	4.28409e-68	5.99064e-66	Down	RAP2B
ENSG00000116833	3.29	3.26	2.79	0.22	0.24	0.24	370.611	-3.07379	6.68266e-68	9.28319e-66	Down	NR5A2
ENSG00000016082	7.98	8.23	6.62	0.31	0.41	0.39	297.921	-3.66836	1.01054e-67	1.39461e-65	Down	ISL1
ENSG00000168806	5.2	5.27	5.38	0.28	0.25	0.23	259.356	-3.71849	2.83068e-67	3.88115e-65	Down	LCMT2
ENSG00000162377	11.2	10.52	10.52	0.65	0.45	0.57	278.235	-3.57781	3.39325e-67	4.62248e-65	Down	COA7
ENSG00000143751	12.61	12.59	15.52	0.82	0.65	1.21	596.483	-3.23582	8.42496e-67	1.14034e-64	Down	SDE2
ENSG00000171649	3.58	3.48	2.99	0.09	0.11	0.21	339.848	-3.84928	9.81322e-67	1.31978e-64	Down	ZIK1
ENSG00000143476	9.25	9.35	7.67	0.86	1.13	1.1	900.225	-2.43848	1.87384e-66	2.50418e-64	Down	DTL
ENSG00000099942	15.95	16.75	18.09	2.54	2.2	2.21	1421.94	-2.21753	3.44361e-66	4.57307e-64	Down	CRKL
ENSG00000158545	4.03	3.75	4.58	0.47	0.45	0.47	675.49	-2.49257	4.59142e-66	6.05923e-64	Down	ZC3H18
ENSG00000171729	3.94	3.91	4.18	0.32	0.23	0.27	327.613	-3.19787	5.32591e-66	6.98488e-64	Down	TMEM51
ENSG00000152684	15.64	15.13	15.94	2.03	1.67	2.31	981.868	-2.30206	9.9519e-66	1.29713e-63	Down	PELO
ENSG00000102804	8.69	8.3	9.24	1.08	1.19	1.51	1446.99	-2.14655	1.33979e-65	1.73556e-63	Down	TSC22D1
ENSG00000177051	5.51	5.41	6.86	0.25	0.23	0.21	270.076	-3.99263	1.94206e-65	2.5004e-63	Down	FBXO46
ENSG00000142528	2.04	2.28	2.08	0.17	0.1	0.13	345.206	-3.31999	2.04918e-65	2.62233e-63	Down	ZNF473
ENSG00000141646	2.68	2.68	2.45	0.35	0.38	0.4	793.931	-2.13796	2.3104e-65	2.9388e-63	Down	SMAD4
ENSG00000047932	15.85	15.22	11.46	1.17	1.46	1.62	1069.1	-2.66575	4.42829e-65	5.599e-63	Down	GOPC
ENSG00000186416	5.09	5.23	4.78	0.29	0.47	0.48	435.34	-2.93333	5.19828e-65	6.53344e-63	Down	NKRF
ENSG00000127334	5.07	4.87	3.45	0.26	0.25	0.37	645.488	-3.24079	5.95181e-65	7.43624e-63	Down	DYRK2
ENSG00000173548	7.03	7.17	8.8	0.79	0.8	1.02	928.957	-2.4855	7.82601e-65	9.72036e-63	Down	SNX33
ENSG00000118058	2.65	2.45	2.95	0.36	0.3	0.36	1053.13	-2.31288	1.113e-64	1.37432e-62	Down	KMT2A
ENSG00000177426	2.49	2.4	2.42	0.26	0.22	0.29	486.297	-2.57538	1.93238e-64	2.37222e-62	Down	TGIF1
ENSG00000142039	8.71	9.09	10.62	0.91	0.81	0.85	462.947	-2.8083	2.34531e-64	2.8625e-62	Down	CCDC97
ENSG00000137275	5.98	5.93	6.69	0.69	0.49	0.62	589.326	-2.70894	2.48674e-64	3.01767e-62	Down	RIPK1
ENSG00000130479	8	7.36	9	1.15	1.09	1.18	1112.95	-2.18284	4.44116e-64	5.35857e-62	Down	MAP1S
ENSG00000065526	5.95	5.4	6.73	0.69	0.52	0.53	1007.49	-2.71237	5.67383e-64	6.80699e-62	Down	SPEN
ENSG00000134186	5.91	5.66	5.85	0.79	0.74	0.77	610.817	-2.27625	1.7803e-63	2.12379e-61	Down	PRPF38B
ENSG00000100201	9.62	8.95	7.15	1.15	1.09	1.13	2021.19	-2.2799	1.99762e-63	2.36964e-61	Down	DDX17
ENSG00000143079	14.32	14.5	12.99	2.31	2.41	2.65	1504.43	-1.85878	2.03365e-63	2.39891e-61	Down	CTTNBP2NL
ENSG00000108256	9.91	9.52	4.72	0.26	0.27	0.38	972.432	-4.00776	3.14974e-63	3.69482e-61	Down	NUFIP2
ENSG00000060069	4.79	4.72	5.32	0.5	0.39	0.51	456.048	-2.7391	3.17306e-63	3.70161e-61	Down	CTDP1
ENSG00000173276	1.77	1.65	1.57	0.11	0.13	0.17	408.423	-2.91517	3.79914e-63	4.40763e-61	Down	ZBTB21
ENSG00000173065	1.11	1.17	1.29	0.04	0.03	0.04	228.341	-4.2593	4.96569e-63	5.72953e-61	Down	FAM222B
ENSG00000184588	1.45	1.47	1.47	0.09	0.11	0.13	298.71	-3.08799	5.36628e-63	6.15809e-61	Down	PDE4B
ENSG00000124160	16.9	16.49	20.35	1.9	1.5	1.99	669.282	-2.64992	7.05331e-63	8.05031e-61	Down	NCOA5
ENSG00000100105	3.9	4.16	5.15	0.23	0.24	0.38	453.736	-3.26398	7.1127e-63	8.07445e-61	Down	PATZ1
ENSG00000112242	5.07	5.12	4.74	0.44	0.33	0.54	474.409	-2.83646	7.41479e-63	8.37236e-61	Down	E2F3
ENSG00000198863	4.46	4.48	4.1	0.25	0.14	0.27	279.618	-3.58851	8.59573e-63	9.65419e-61	Down	RUNDC1
ENSG00000163684	1.27	1.44	1.4	0.07	0.08	0.1	279.837	-3.35263	9.23124e-63	1.03131e-60	Down	RPP14
ENSG00000187210	2.06	1.98	1.78	0.11	0.13	0.15	293.727	-3.2162	1.07743e-62	1.19737e-60	Down	GCNT1
ENSG00000177352	11.67	11.56	12.56	0.5	0.46	0.56	227.249	-3.84143	1.54861e-62	1.71198e-60	Down	CCDC71
ENSG00000154370	4.11	4.31	4.8	0.41	0.28	0.48	655.437	-2.81924	1.59527e-62	1.75438e-60	Down	TRIM11
ENSG00000165782	3.32	3.64	4.19	0.28	0.26	0.3	360.911	-3.05622	1.7641e-62	1.93e-60	Down	TMEM55B
ENSG00000005238	3.63	3.8	4.3	0.43	0.5	0.47	595.378	-2.42661	1.99784e-62	2.17446e-60	Down	FAM214B
ENSG00000148840	4.98	4.75	5.66	0.38	0.18	0.36	452.464	-3.36492	2.15425e-62	2.33266e-60	Down	PPRC1
ENSG00000008513	3.48	3.64	4.22	0.39	0.24	0.35	901.685	-2.86147	2.32278e-62	2.50232e-60	Down	ST3GAL1
ENSG00000129474	13.93	14.36	16.44	1.38	1.14	1.95	1833.1	-2.6653	3.69861e-62	3.96427e-60	Down	AJUBA
ENSG00000168795	8.68	9.09	10.15	0.86	0.93	1.14	502.325	-2.58657	4.97723e-62	5.30779e-60	Down	ZBTB5
ENSG00000143442	3.05	3.15	3.35	0.47	0.38	0.41	1001.67	-2.26044	5.41023e-62	5.74056e-60	Down	POGZ
ENSG00000213626	18.31	19.55	23.7	2.73	2.7	3.24	1868.51	-2.17741	5.99434e-62	6.32853e-60	Down	LBH
ENSG00000125657	27.48	28.66	31.06	3.39	2.52	2.75	558.316	-2.67174	9.59811e-62	1.00828e-59	Down	TNFSF9
ENSG00000170604	19.87	21.9	26.36	2.05	1.7	2.45	653.072	-2.78683	1.67062e-61	1.74629e-59	Down	IRF2BP1
ENSG00000084092	14.47	14.43	13.28	1.42	1.61	1.98	570.313	-2.41456	2.34851e-61	2.4428e-59	Down	NOA1
ENSG00000120875	4.27	4.79	4.48	0.35	0.16	0.31	402.876	-3.34932	2.65804e-61	2.7512e-59	Down	DUSP4
ENSG00000130764	23.73	25.29	28.38	3.73	3.29	3.78	1031.18	-2.18732	2.72587e-61	2.80765e-59	Down	LRRC47
ENSG00000144655	8.2	9.14	11.31	0.81	0.85	0.9	537.086	-2.81937	2.80189e-61	2.87194e-59	Down	CSRNP1
ENSG00000166189	7.2	7.49	8.56	0.21	0.21	0.23	214.703	-4.41081	2.99488e-61	3.05492e-59	Down	HPS6
ENSG00000155760	38.58	39.77	41.16	7.47	6.93	7.02	1969.79	-1.83317	3.38578e-61	3.43705e-59	Down	FZD7
ENSG00000171135	13.95	14.86	14.99	0.95	1.3	1.41	336.621	-2.91099	4.60879e-61	4.6562e-59	Down	JAGN1
ENSG00000197077	2.04	1.98	2.21	0.28	0.23	0.25	653.163	-2.38153	6.33975e-61	6.37447e-59	Down	KIAA1671
ENSG00000237649	21.74	21.45	26.27	2.85	2.8	2.27	1154.1	-2.47701	7.05137e-61	7.05638e-59	Down	KIFC1
ENSG00000212719	4.12	4.5	5.02	0.39	0.36	0.53	509.445	-2.74362	7.84164e-61	7.8102e-59	Down	C17orf51
ENSG00000136574	2.69	2.85	3.17	0.24	0.25	0.25	343.442	-2.89487	8.43145e-61	8.35821e-59	Down	GATA4
ENSG00000126464	10.26	9.73	11.99	1.3	0.95	1.24	903.786	-2.53284	2.57926e-60	2.54491e-58	Down	PRR12
ENSG00000005812	11.26	11.93	10.55	1.18	1.64	1.66	855.534	-2.26453	2.9423e-60	2.88961e-58	Down	FBXL3
ENSG00000010165	9.82	10.11	11.71	1.39	1.09	1.28	853.204	-2.41138	3.04623e-60	2.97784e-58	Down	METTL13
ENSG00000167193	21.99	23.22	21.69	3.3	3.65	4.48	1824.68	-1.90488	3.54674e-60	3.45113e-58	Down	CRK
ENSG00000165300	7.5	7.3	8.17	0.86	0.89	1.14	631.355	-2.33319	4.83291e-60	4.68105e-58	Down	SLITRK5
ENSG00000175283	12.22	13.65	14.29	0.9	0.75	1.15	311.17	-3.14618	7.60047e-60	7.32803e-58	Down	DOLK
ENSG00000072518	3.22	3.05	3.94	0.33	0.25	0.24	525.224	-2.96694	9.20847e-60	8.83804e-58	Down	MARK2
ENSG00000146109	13.02	14.18	14.32	1.13	0.92	1.4	353.675	-2.90301	1.63196e-59	1.55922e-57	Down	ABT1
ENSG00000177383	61.89	62.05	65.21	10.21	12.46	11.98	1365.9	-1.80692	1.8484e-59	1.75806e-57	Down	MAGEF1
ENSG00000180611	18.23	17.74	16.82	2.62	2.7	2.56	732.897	-2.0979	2.43857e-59	2.30898e-57	Down	MB21D2
ENSG00000005955	5.13	5.12	4.72	0.66	0.83	0.78	812.398	-2.07332	2.60932e-59	2.45964e-57	Down	GGNBP2
ENSG00000183579	3.22	3.66	4	0.28	0.2	0.23	310.517	-3.26829	3.42981e-59	3.21868e-57	Down	ZNRF3
ENSG00000108587	5.07	5	4.44	0.7	0.69	0.67	750.996	-2.17692	5.61493e-59	5.22288e-57	Down	GOSR1
ENSG00000164366	3.41	3.55	4.22	0.3	0.31	0.4	422.969	-2.78642	6.77964e-59	6.2786e-57	Down	CCDC127
ENSG00000168389	15.39	15.87	18.74	2.6	2.45	2.59	1346.66	-2.06114	7.34495e-59	6.77243e-57	Down	MFSD2A
ENSG00000157450	1.95	1.96	1.71	0.13	0.13	0.21	455.826	-2.912	7.93573e-59	7.28534e-57	Down	RNF111
ENSG00000104081	2.34	2.61	3.6	0.13	0.08	0.15	363.571	-3.8025	1.04656e-58	9.56628e-57	Down	BMF
ENSG00000106608	1.42	1.34	1.66	0.13	0.12	0.15	400.554	-2.79511	1.26309e-58	1.14958e-56	Down	URGCP
ENSG00000198218	9.34	9.07	10.69	1.48	1.2	1.4	1285.64	-2.18208	1.41543e-58	1.2827e-56	Down	QRICH1
ENSG00000234127	8.15	8.05	10.53	0.74	0.69	1.01	638.006	-2.7801	2.14663e-58	1.93701e-56	Down	TRIM26
ENSG00000077092	11.15	11.81	10.23	1.38	1.6	1.35	665.972	-2.29207	2.52604e-58	2.26967e-56	Down	RARB
ENSG00000144233	3.81	3.89	4.17	0.19	0.23	0.38	365.175	-3.19223	2.63092e-58	2.35389e-56	Down	AMMECR1L
ENSG00000139211	17.16	17.36	15.57	2.71	3.34	3.45	2582.39	-1.75724	2.90569e-58	2.58876e-56	Down	AMIGO2
ENSG00000164091	18.12	18.43	18.7	3.75	3.95	3.83	2094.26	-1.61837	2.92597e-58	2.59587e-56	Down	WDR82
ENSG00000180739	8.87	8.5	10.61	0.64	0.65	0.59	290.412	-3.22325	3.23748e-58	2.86022e-56	Down	S1PR5
ENSG00000177150	2.73	2.71	2.8	0.26	0.3	0.32	364.547	-2.57146	4.59638e-58	4.04386e-56	Down	FAM210A
ENSG00000124766	10.09	11.25	11.49	1.6	1.25	1.43	919.721	-2.28194	4.9673e-58	4.35206e-56	Down	SOX4
ENSG00000143398	12.25	12.32	13.22	2.38	2.08	2.17	2330.45	-1.86294	5.62406e-58	4.90711e-56	Down	PIP5K1A
ENSG00000126391	5.33	6.2	6.61	0.57	0.35	0.58	575.147	-2.91414	6.41569e-58	5.57478e-56	Down	FRMD8
ENSG00000117461	2.92	2.78	2.91	0.37	0.33	0.4	507.934	-2.3077	7.41517e-58	6.41686e-56	Down	PIK3R3
ENSG00000174151	1.09	1.11	1.33	0.07	0.08	0.08	274.08	-3.2315	7.50437e-58	6.46754e-56	Down	CYB561D1
ENSG00000198331	3.77	4.17	3.82	0.19	0.28	0.21	239.047	-3.43234	9.37902e-58	8.05033e-56	Down	HYLS1
ENSG00000091656	1.57	1.48	1.73	0.19	0.14	0.14	571.359	-2.65461	1.2476e-57	1.06653e-55	Down	ZFHX4
ENSG00000168758	2.41	2.4	2.77	0.25	0.25	0.25	372.402	-2.67041	1.50615e-57	1.28235e-55	Down	SEMA4C
ENSG00000174136	4.08	3.98	3.38	0.39	0.43	0.39	443.14	-2.59193	2.75337e-57	2.33484e-55	Down	RGMB
ENSG00000100109	4.43	4.07	5.04	0.39	0.2	0.31	460.987	-3.21498	3.18725e-57	2.69195e-55	Down	TFIP11
ENSG00000153976	21.53	23.87	24.96	3.43	2.93	2.81	928.41	-2.28626	3.32645e-57	2.79832e-55	Down	HS3ST3A1
ENSG00000169926	9.1	9.78	11.19	1.58	1.6	1.64	1281.92	-1.99426	3.53172e-57	2.95922e-55	Down	KLF13
ENSG00000084093	6.15	5.88	4.66	0.44	0.55	0.64	562.782	-2.69135	3.70822e-57	3.09483e-55	Down	REST
ENSG00000151612	3.17	2.96	3.2	0.27	0.14	0.28	433.33	-3.06428	6.19854e-57	5.15284e-55	Down	ZNF827
ENSG00000051108	8.96	8.54	10.41	1.42	1.45	1.32	1247.23	-2.08492	7.59375e-57	6.28792e-55	Down	HERPUD1
ENSG00000142149	3.01	2.97	3.34	0.24	0.31	0.26	315.93	-2.86182	1.12847e-56	9.30767e-55	Down	HUNK
ENSG00000182831	8.8	8.41	5.92	0.46	0.58	0.68	513.536	-3.06878	1.16272e-56	9.55289e-55	Down	C16orf72
ENSG00000143067	6.77	6.65	5.17	0.29	0.34	0.51	343.409	-3.31251	1.35171e-56	1.10625e-54	Down	ZNF697
ENSG00000105447	14.26	14.87	16.81	1.82	1.14	1.72	1127.42	-2.62714	1.83279e-56	1.49418e-54	Down	GRWD1
ENSG00000154945	12.13	12.09	12.09	2.01	1.96	2.26	861.564	-1.89275	1.84097e-56	1.49508e-54	Down	ANKRD40
ENSG00000171475	3.52	3.62	4.11	0.38	0.22	0.38	643.32	-2.83943	3.07552e-56	2.4881e-54	Down	WIPF2
ENSG00000183808	1.51	1.69	1.18	0.06	0.05	0.07	244.284	-3.87969	4.15703e-56	3.35022e-54	Down	RBM12B
ENSG00000112365	5.82	5.44	4.91	0.48	0.54	0.54	343.083	-2.71316	6.97225e-56	5.59769e-54	Down	ZBTB24
ENSG00000116273	17.63	17.23	21.57	2	1.16	1.68	958.745	-2.86625	8.05829e-56	6.44511e-54	Down	PHF13
ENSG00000143319	10.46	11	12.08	1.76	1.7	2.11	1258.5	-1.94216	8.28362e-56	6.60033e-54	Down	ISG20L2
ENSG00000180801	13.03	12.67	12.32	2.47	2.56	2.37	1752.43	-1.71686	8.79461e-56	6.98114e-54	Down	ARSJ
ENSG00000148411	9.43	10.54	11.63	1.62	1.56	1.69	1050.57	-2.04868	1.26152e-55	9.97641e-54	Down	NACC2
ENSG00000153779	11.56	11.78	11.37	0.77	0.55	0.42	229.713	-3.6426	1.34082e-55	1.05639e-53	Down	TGIF2LX
ENSG00000175215	14.74	14.79	16.96	2.77	2.41	2.65	1851.49	-1.92089	2.01928e-55	1.58502e-53	Down	CTDSP2
ENSG00000131845	3.19	3.4	3.29	0.26	0.18	0.29	282.298	-3.05348	2.40133e-55	1.87793e-53	Down	ZNF304
ENSG00000100393	8.75	8.16	10.32	1.28	1.3	1.49	1075.69	-2.08981	2.62003e-55	2.0414e-53	Down	EP300
ENSG00000125871	13.8	14.5	12.82	1.66	2.03	2.2	662.298	-2.15191	3.25503e-55	2.52683e-53	Down	MGME1
ENSG00000173545	28.18	29.12	32.38	2.78	2.3	3.88	588.508	-2.64955	4.21928e-55	3.26337e-53	Down	ZNF622
ENSG00000138835	2.12	2.29	2.39	0.34	0.32	0.36	698.559	-2.07765	4.35439e-55	3.35558e-53	Down	RGS3
ENSG00000124217	7.78	6.99	6.81	0.13	0.25	0.2	184.742	-4.44884	4.46337e-55	3.42706e-53	Down	MOCS3
ENSG00000213965	6.46	7.46	7.5	0.45	0.46	0.43	233.227	-3.32762	5.5225e-55	4.22491e-53	Down	NUDT19
ENSG00000182022	8.27	8.04	8.34	1.5	1.33	1.45	1050.19	-1.8756	9.77133e-55	7.44844e-53	Down	CHST15
ENSG00000170871	2.74	2.68	2.1	0.21	0.2	0.17	344.165	-3.05753	1.02342e-54	7.77319e-53	Down	KIAA0232
ENSG00000113384	62.21	68.9	49.22	5.32	8.31	7.39	2917.8	-2.45057	1.07542e-54	8.13892e-53	Down	GOLPH3
ENSG00000140265	2.01	2.08	1.99	0.18	0.16	0.19	284.241	-2.82796	1.17757e-54	8.88017e-53	Down	ZSCAN29
ENSG00000101544	7.3	7.69	8.08	0.67	0.84	1.13	678.597	-2.46407	1.3301e-54	9.99467e-53	Down	ADNP2
ENSG00000156983	2.5	2.23	3.06	0.17	0.11	0.19	323.82	-3.32573	1.53676e-54	1.15066e-52	Down	BRPF1
ENSG00000139289	5.54	5.57	5.13	0.74	0.56	0.74	595.228	-2.33321	1.96618e-54	1.46699e-52	Down	PHLDA1
ENSG00000131759	4.44	4.36	5.23	0.44	0.26	0.32	373.501	-3.10843	1.99821e-54	1.48564e-52	Down	RARA
ENSG00000141699	2.75	3.01	3.43	0.33	0.26	0.26	408.236	-2.78099	2.06369e-54	1.52894e-52	Down	FAM134C
ENSG00000006432	1.46	1.43	1.61	0.14	0.11	0.09	304.76	-3.06624	2.46607e-54	1.82066e-52	Down	MAP3K9
ENSG00000076604	6.58	6.97	8.26	0.97	0.79	1.01	858.814	-2.31357	2.69867e-54	1.98545e-52	Down	TRAF4
ENSG00000143344	7.41	7.79	6.97	1.03	0.87	1.12	633.266	-2.2179	2.83379e-54	2.07762e-52	Down	RGL1
ENSG00000179918	9.37	10.01	11.18	1.42	1.39	1.66	751.512	-2.12074	3.22257e-54	2.35448e-52	Down	SEPHS2
ENSG00000178951	3.84	3.56	4.46	0.3	0.29	0.24	273.403	-3.19318	3.76881e-54	2.74408e-52	Down	ZBTB7A
ENSG00000224051	17.18	17.54	21.45	2.36	2.36	2.94	882.618	-2.21916	6.57904e-54	4.77376e-52	Down	GLTPD1
ENSG00000130803	3.25	3.17	4	0.21	0.23	0.39	562.86	-2.9732	8.07273e-54	5.83752e-52	Down	ZNF317
ENSG00000146834	5.82	6.37	7.71	0.53	0.43	0.7	465.858	-2.89616	8.97287e-54	6.46629e-52	Down	MEPCE
ENSG00000173120	4.01	4.03	4.71	0.59	0.39	0.49	1301.19	-2.45896	1.01474e-53	7.28781e-52	Down	KDM2A
ENSG00000164045	3.85	3.7	4.44	0.24	0.21	0.26	224.379	-3.38316	1.06187e-53	7.60045e-52	Down	CDC25A
ENSG00000159579	3.14	3.09	2.99	0.33	0.43	0.38	426.361	-2.36601	1.37171e-53	9.78502e-52	Down	RSPRY1
ENSG00000099992	1.49	1.63	1.95	0.1	0.09	0.12	253.324	-3.31421	1.66452e-53	1.18338e-51	Down	TBC1D10A
ENSG00000141026	4.73	4.35	5.26	0.27	0.25	0.21	209.235	-3.60214	1.75838e-53	1.24592e-51	Down	MED9
ENSG00000165655	9.77	10.52	11.31	1.2	0.81	1.33	702.722	-2.57001	2.30451e-53	1.62742e-51	Down	ZNF503
ENSG00000112578	6.22	6.24	7.48	0.64	0.57	0.69	349.717	-2.72054	3.39039e-53	2.38627e-51	Down	BYSL
ENSG00000159140	12.42	12.13	11.03	2.52	2.43	2.47	3594.05	-1.61646	3.79444e-53	2.66178e-51	Down	SON
ENSG00000056972	2.85	2.69	3.44	0.28	0.25	0.34	413.947	-2.6909	4.69572e-53	3.28312e-51	Down	TRAF3IP2
ENSG00000105732	2.73	2.56	2.92	0.26	0.19	0.29	334.47	-2.80526	5.62117e-53	3.91719e-51	Down	ZNF574
ENSG00000109079	34.72	36.16	37.69	7.55	7.57	8.72	2758.07	-1.54467	5.98877e-53	4.15963e-51	Down	TNFAIP1
ENSG00000105617	12.81	13.14	15.44	0.8	0.73	1.04	233.878	-3.30889	1.01171e-52	6.98112e-51	Down	LENG1
ENSG00000099260	5.8	5.65	5.66	0.67	0.84	0.99	684.401	-2.12224	1.15799e-52	7.96451e-51	Down	PALMD
ENSG00000164056	2.23	2.59	2.19	0.01	0.05	0.03	189.562	-5.38777	1.17865e-52	8.08029e-51	Down	SPRY1
ENSG00000116863	29.4	30.88	38.64	3.34	2.22	3.53	630.907	-2.76663	1.28282e-52	8.76594e-51	Down	ADPRHL2
ENSG00000131873	21.79	23.13	21.57	4.05	4.93	4.24	2496.54	-1.68867	1.57008e-52	1.06599e-50	Down	CHSY1
ENSG00000071282	35.08	37.32	42.8	6.84	5.92	6.33	2201.21	-1.94236	1.72578e-52	1.16794e-50	Down	LMCD1
ENSG00000175592	5.82	6.14	6.5	0.58	0.35	0.61	359.338	-2.89808	1.73861e-52	1.17287e-50	Down	FOSL1
ENSG00000132661	39.86	43.96	48.52	5.59	3.89	4.83	581.155	-2.54376	1.84497e-52	1.24065e-50	Down	NXT1
ENSG00000140948	3.37	3.42	3.93	0.47	0.49	0.54	558.591	-2.18572	2.33127e-52	1.56269e-50	Down	ZCCHC14
ENSG00000065970	6.52	6.34	6.16	0.48	0.45	0.81	537.094	-2.76371	2.879e-52	1.92374e-50	Down	FOXJ2
ENSG00000255112	31.36	32.61	32.75	5.76	6.85	7.17	1486.76	-1.6483	2.99455e-52	1.99463e-50	Down	CHMP1B
ENSG00000101191	3.84	3.81	4.72	0.55	0.4	0.57	1248.51	-2.37147	4.2323e-52	2.81022e-50	Down	DIDO1
ENSG00000170836	7.34	7.53	6.86	0.83	0.9	1.11	476.808	-2.27371	4.5215e-52	2.99284e-50	Down	PPM1D
ENSG00000125484	6.18	6.28	5.53	0.58	0.35	0.68	654.139	-2.79715	6.5514e-52	4.3229e-50	Down	GTF3C4
ENSG00000116584	13.1	13.54	15.81	2.36	1.97	2.58	2774.07	-1.9698	7.11263e-52	4.6786e-50	Down	ARHGEF2
ENSG00000133059	3.16	3	3.37	0.43	0.46	0.5	530.582	-2.12005	7.98725e-52	5.2376e-50	Down	DSTYK
ENSG00000033800	6.96	6.62	6.94	0.9	0.94	1.07	466.767	-2.16623	1.11917e-51	7.3162e-50	Down	PIAS1
ENSG00000167258	2.75	2.58	2.58	0.41	0.44	0.49	700.565	-1.90536	1.59906e-51	1.0421e-49	Down	CDK12
ENSG00000164284	5.33	4.85	4.18	0.41	0.35	0.42	289.821	-2.92611	1.80634e-51	1.17356e-49	Down	GRPEL2
ENSG00000197128	1.94	1.89	1.39	0.04	0.05	0.04	188.497	-4.54412	1.95224e-51	1.26446e-49	Down	ZNF772
ENSG00000141582	23.53	22.71	26.96	3.72	2.76	3.67	1215.68	-2.19227	2.25818e-51	1.45815e-49	Down	CBX4
ENSG00000142252	5.53	5.64	6.49	0.44	0.38	0.55	263.378	-2.99138	2.70682e-51	1.74252e-49	Down	GEMIN7
ENSG00000153714	9.15	9.16	10.3	0.49	0.43	0.85	261.294	-3.28417	3.45772e-51	2.21914e-49	Down	LURAP1L
ENSG00000198815	7.01	6.98	6.11	1.08	1.17	1.37	1274.5	-1.8267	3.71933e-51	2.37981e-49	Down	FOXJ3
ENSG00000187189	65.15	67.03	67.08	13.41	15.66	13.57	3652.75	-1.58145	3.98198e-51	2.54017e-49	Down	TSPYL4
ENSG00000179873	6.9	7.23	6.22	0.77	0.9	0.88	417.523	-2.34059	5.31401e-51	3.37968e-49	Down	NLRP11
ENSG00000179933	12.81	11.34	11.05	1.7	1.86	1.92	640.266	-2.03391	5.37056e-51	3.40539e-49	Down	C14orf119
ENSG00000103264	4.14	4.17	5.04	0.41	0.31	0.55	529.451	-2.71649	5.59085e-51	3.53446e-49	Down	FBXO31
ENSG00000180357	4.36	4.08	5.17	0.65	0.55	0.66	774.829	-2.21526	7.13061e-51	4.49442e-49	Down	ZNF609
ENSG00000074590	45.54	46.35	51.83	8.44	6.37	7.14	4723.6	-2.0539	7.39291e-51	4.64587e-49	Down	NUAK1
ENSG00000101407	8.45	8.26	9.9	1.32	1.02	1.28	852.402	-2.22366	7.42483e-51	4.65209e-49	Down	TTI1
ENSG00000159479	17.88	17.88	20.46	3.31	2.89	3.19	1103.68	-1.93003	7.45392e-51	4.65649e-49	Down	MED8
ENSG00000125875	6.78	6.91	7.7	1.21	1.01	1.17	934.226	-2.0048	7.86198e-51	4.89692e-49	Down	TBC1D20
ENSG00000118689	2.99	3.04	3.37	0.38	0.23	0.36	523.363	-2.60535	7.88996e-51	4.8999e-49	Down	FOXO3
ENSG00000213762	7.45	7.89	6.42	0.63	0.3	0.6	410.457	-3.13269	8.78358e-51	5.42296e-49	Down	ZNF134
ENSG00000151576	2.45	2.49	2.28	0.3	0.3	0.37	453.725	-2.23406	1.06953e-50	6.58398e-49	Down	QTRTD1
ENSG00000136715	5.73	5.69	6.3	0.79	0.77	0.93	500.105	-2.1727	1.20801e-50	7.41489e-49	Down	SAP130
ENSG00000149798	4.35	4	4.1	0.07	0.08	0.26	237.36	-4.09476	1.24649e-50	7.62886e-49	Down	CDC42EP2
ENSG00000034152	10.14	10.38	11.59	1.87	1.59	1.71	1033.61	-1.98141	1.29728e-50	7.91676e-49	Down	MAP2K3
ENSG00000152242	4.2	4.04	3.5	0.42	0.22	0.32	482.457	-2.92986	1.72745e-50	1.05115e-48	Down	C18orf25
ENSG00000183864	6.03	6.3	7.62	0.57	0.26	0.46	392.329	-3.24553	1.82825e-50	1.10929e-48	Down	TOB2
ENSG00000172315	5.31	6.02	5.16	0.26	0.32	0.55	337.016	-3.15602	1.95066e-50	1.18018e-48	Down	TP53RK
ENSG00000082516	8.61	8.34	8.89	1.44	1.2	1.3	684.1	-2.06372	2.33563e-50	1.40905e-48	Down	GEMIN5
ENSG00000142444	8.51	9.19	9.89	0.91	0.71	0.82	278.416	-2.83218	2.36223e-50	1.42104e-48	Down	C19orf52
ENSG00000122779	5.83	5.51	5.17	0.73	0.98	0.92	778.034	-2.00596	2.55056e-50	1.52997e-48	Down	TRIM24
ENSG00000173894	8.63	8.39	11.17	1.17	1.13	1.25	689.703	-2.33299	2.92522e-50	1.73989e-48	Down	CBX2
ENSG00000197122	5.4	5.62	7.28	0.79	0.83	0.89	928.421	-2.21075	3.27063e-50	1.93987e-48	Down	SRC
ENSG00000107937	10.74	10.52	10.5	2.11	1.9	2.01	1173.93	-1.75169	3.35248e-50	1.98284e-48	Down	GTPBP4
ENSG00000151702	2.64	2.65	2.42	0.31	0.34	0.24	519.505	-2.46255	5.40233e-50	3.18632e-48	Down	FLI1
ENSG00000174840	2.66	2.7	2.39	0.18	0.31	0.27	352.539	-2.70066	6.51017e-50	3.82903e-48	Down	PDE12
ENSG00000108175	6.56	6.76	8.49	1.08	0.91	1.04	1037.9	-2.19343	6.70099e-50	3.93032e-48	Down	ZMIZ1
ENSG00000169221	6.05	6.49	8.03	0.92	0.86	1.03	858.456	-2.21	9.10269e-50	5.32419e-48	Down	TBC1D10B
ENSG00000218891	10.95	10.92	11.73	1.25	1.2	1.5	350.023	-2.42095	9.68254e-50	5.6477e-48	Down	ZNF579
ENSG00000129460	3.35	3.05	3.11	0.38	0.26	0.33	350.079	-2.63352	1.02257e-49	5.93174e-48	Down	NGDN
ENSG00000122783	2.59	2.69	2.81	0.32	0.34	0.34	354.946	-2.35479	1.05115e-49	6.08085e-48	Down	C7orf49
ENSG00000087448	7.11	6.91	5.97	0.82	1.05	1.15	822.178	-2.07658	1.22087e-49	7.02415e-48	Down	KLHL42
ENSG00000156928	6.79	7.1	6.84	0.8	1.03	0.99	422.993	-2.22987	1.29251e-49	7.4161e-48	Down	MALSU1
ENSG00000171456	10.72	10.35	12.69	2.05	1.74	1.92	2277.75	-1.91286	1.59989e-49	9.15493e-48	Down	ASXL1
ENSG00000159216	5.69	5.91	5.29	0.95	0.7	0.87	1348.72	-2.09201	1.79597e-49	1.02216e-47	Down	RUNX1
ENSG00000196227	5.21	5.19	4.75	0.3	0.59	0.5	362.668	-2.77579	1.82427e-49	1.03547e-47	Down	FAM217B
ENSG00000189241	32.32	32.38	33	6.75	7.27	6.84	1448.29	-1.585	1.9381e-49	1.09713e-47	Down	TSPYL1
ENSG00000197951	3.3	3.39	4.2	0.19	0.31	0.31	276.332	-3.0593	2.04706e-49	1.15571e-47	Down	ZNF71
ENSG00000054598	9.48	9.53	9.43	1.26	1.31	1.18	395.252	-2.27506	2.36492e-49	1.33161e-47	Down	FOXC1
ENSG00000164086	3.6	3.79	4.5	0.47	0.45	0.5	433.272	-2.41166	2.55753e-49	1.43623e-47	Down	DUSP7
ENSG00000154309	3.34	3.41	3.81	0.34	0.3	0.27	258.846	-2.87697	3.36208e-49	1.87805e-47	Down	DISP1
ENSG00000189114	4.12	4.21	5.01	0.31	0.18	0.24	207.146	-3.48856	4.10516e-49	2.28708e-47	Down	BLOC1S3
ENSG00000183475	2.86	2.67	3.05	0.12	0.14	0.26	265.827	-3.31942	4.75982e-49	2.64483e-47	Down	ASB7
ENSG00000159921	3.45	3.6	3.13	0.42	0.45	0.41	389.979	-2.34285	5.17769e-49	2.86947e-47	Down	GNE
ENSG00000003756	2.02	1.87	2.44	0.2	0.11	0.2	453.354	-2.95298	5.23202e-49	2.89199e-47	Down	RBM5
ENSG00000160570	3.7	3.48	4.29	0.42	0.3	0.38	355.966	-2.70836	5.43715e-49	2.99753e-47	Down	DEDD2
ENSG00000109118	1.58	1.62	2.04	0.2	0.15	0.19	437.678	-2.62924	6.22542e-49	3.42317e-47	Down	PHF12
ENSG00000071575	9.73	9.58	8.48	1.41	1.49	1.63	652.603	-1.97073	6.67458e-49	3.66062e-47	Down	TRIB2
ENSG00000100796	4.26	4.4	3.06	0.3	0.42	0.44	573.817	-2.6786	1.33627e-48	7.29079e-47	Down	SMEK1
ENSG00000111252	8.1	7.85	8.72	1.41	1.24	1.49	773.878	-1.92356	1.6577e-48	9.02119e-47	Down	SH2B3
ENSG00000110048	13.13	12.8	11.76	2.32	2.07	2.41	999.276	-1.81898	1.79773e-48	9.75814e-47	Down	OSBP
ENSG00000105325	7.35	7.3	8.82	1.16	1.27	1.17	728.993	-2.05823	1.98781e-48	1.07622e-46	Down	FZR1
ENSG00000182963	1	0.87	0.85	0.06	0.04	0.06	194.691	-3.42797	2.91016e-48	1.57156e-46	Down	GJC1
ENSG00000106144	3.37	3.05	3.37	0.39	0.39	0.52	459.207	-2.25509	3.17089e-48	1.708e-46	Down	CASP2
ENSG00000179837	11.61	12.23	14.32	2.1	2.03	2.35	1065.16	-1.90824	4.19073e-48	2.25159e-46	Down	RBM15B
ENSG00000198853	10.33	9.5	11.96	1.43	0.92	1.25	917.772	-2.47229	4.34097e-48	2.32639e-46	Down	RUSC2
ENSG00000121058	8.91	8.14	6.01	0.42	0.33	0.56	261.484	-3.41913	5.62752e-48	3.00823e-46	Down	COIL
ENSG00000156599	13.33	12.52	14.36	2.15	2.32	2.92	1578.6	-1.79765	5.97035e-48	3.18344e-46	Down	ZDHHC5
ENSG00000100221	9.8	9.99	11.97	1.66	1.7	2.01	1081.49	-1.91652	6.12555e-48	3.25796e-46	Down	JOSD1
ENSG00000107104	3.42	3.28	3.79	0.56	0.43	0.53	732.164	-2.13678	6.22573e-48	3.30292e-46	Down	KANK1
ENSG00000186767	4.9	5.16	4.48	0.32	0.54	0.61	462.224	-2.6434	6.44529e-48	3.41083e-46	Down	SPIN4
ENSG00000086102	5.19	4.92	5.2	0.66	0.49	0.75	480.954	-2.34435	6.57536e-48	3.47097e-46	Down	NFX1
ENSG00000177732	7.25	8.54	9.85	1.09	0.75	0.95	752.626	-2.52527	7.36639e-48	3.87884e-46	Down	SOX12
ENSG00000065883	2.92	2.69	2.52	0.39	0.39	0.39	480.138	-2.14924	8.88604e-48	4.66738e-46	Down	CDK13
ENSG00000010539	0.86	0.96	0.85	0.05	0.05	0.05	173.872	-3.51136	9.81544e-48	5.14276e-46	Down	ZNF200
ENSG00000040633	4.97	4.92	6	0.57	0.34	0.59	553.579	-2.72835	1.16017e-47	6.06362e-46	Down	PHF23
ENSG00000188895	5.04	4.99	4.4	0.84	0.79	0.95	992.955	-1.83426	1.67774e-47	8.74703e-46	Down	MSL1
ENSG00000116604	15.71	16.36	17.46	2.64	1.89	1.84	2658.49	-2.29261	1.69376e-47	8.8088e-46	Down	MEF2D
ENSG00000102554	12.39	12.25	11.97	0.62	0.51	1.29	772.346	-3.22366	1.94616e-47	1.00966e-45	Down	KLF5
ENSG00000160208	8.67	8.39	9.61	1.35	1.28	1.08	639.925	-2.19344	2.1742e-47	1.1252e-45	Down	RRP1B
ENSG00000105556	8.19	7.35	9.87	0.73	0.62	0.98	391.007	-2.7644	2.79054e-47	1.44064e-45	Down	MIER2
ENSG00000170265	6.98	6.7	8.3	0.78	0.49	0.83	453.113	-2.70147	2.91027e-47	1.49879e-45	Down	ZNF282
ENSG00000155034	3.08	2.83	3.42	0.31	0.23	0.25	265.071	-2.87329	3.2856e-47	1.68797e-45	Down	FBXL18
ENSG00000170677	5.4	5.54	4.69	0.76	0.86	0.78	606.33	-2.05817	3.47939e-47	1.78319e-45	Down	SOCS6
ENSG00000031081	16.35	16.79	18.62	3.71	3.56	3.62	2167.68	-1.60372	3.55462e-47	1.81733e-45	Down	ARHGAP31
ENSG00000170191	4.27	4.35	3.31	0.04	0.13	0.1	163.604	-4.68102	4.22141e-47	2.15302e-45	Down	NANP
ENSG00000166025	3.58	3.63	3.51	0.66	0.63	0.73	784.742	-1.76043	5.07693e-47	2.58312e-45	Down	AMOTL1
ENSG00000116062	8.97	8.68	5.09	0.72	0.59	0.76	1430.02	-2.78769	5.1363e-47	2.60704e-45	Down	MSH6
ENSG00000124789	18.71	18.26	14.3	2.05	1.16	1.46	1150.26	-2.77367	5.19777e-47	2.63191e-45	Down	NUP153
ENSG00000171161	6.73	7.14	8.86	0.38	0.24	0.68	467.057	-3.40632	5.68002e-47	2.86238e-45	Down	ZNF672
ENSG00000143363	5.14	5.85	6.12	0.83	0.89	0.98	611.891	-2.01344	5.66793e-47	2.86238e-45	Down	PRUNE
ENSG00000119669	22.29	22.75	23.76	4.12	3.13	3.35	1184.3	-2.04305	6.93801e-47	3.488e-45	Down	IRF2BPL
ENSG00000043143	10.8	10.56	11.59	1.93	1.65	1.42	1983.01	-2.06406	9.50167e-47	4.74297e-45	Down	JADE2
ENSG00000142867	11.43	12.87	9.83	0.84	1.08	1.37	369.662	-2.69905	9.80859e-47	4.88463e-45	Down	BCL10
ENSG00000140320	2.43	2.36	2.97	0.22	0.16	0.29	348.491	-2.84656	1.01164e-46	5.02605e-45	Down	BAHD1
ENSG00000132466	4.08	4.05	4.04	0.75	0.62	0.77	842.048	-1.85725	1.1875e-46	5.88591e-45	Down	ANKRD17
ENSG00000185798	4.02	4.3	4.1	0.23	0.34	0.35	200.906	-3.06421	1.47523e-46	7.29497e-45	Down	WDR53
ENSG00000061273	7.28	7.16	8.16	1.48	1.24	1.33	1731.42	-1.82705	1.67962e-46	8.28624e-45	Down	HDAC7
ENSG00000125430	6.6	6.53	7.16	1.14	1.08	1.23	616.505	-1.90549	2.11541e-46	1.04119e-44	Down	HS3ST3B1
ENSG00000152382	5.5	4.95	4.65	0.22	0.29	0.33	173.998	-3.45735	2.14399e-46	1.0528e-44	Down	TADA1
ENSG00000196639	3.91	3.99	3.83	0.46	0.44	0.67	551.305	-2.24271	2.59383e-46	1.27074e-44	Down	HRH1
ENSG00000125149	2.16	2.21	2.49	0.19	0.21	0.18	223.913	-2.91239	2.60298e-46	1.27227e-44	Down	C16orf70
ENSG00000148296	9.34	9.02	10	1.33	1.06	1.24	391.627	-2.30586	2.7602e-46	1.346e-44	Down	SURF6
ENSG00000105173	6.3	6.69	5.98	0.94	0.82	0.9	437.898	-2.1811	3.31008e-46	1.61042e-44	Down	CCNE1
ENSG00000205138	12.57	14.03	15.07	0.58	0.45	0.85	168.68	-3.7011	3.70376e-46	1.79369e-44	Down	SDHAF1
ENSG00000105229	7.25	6.67	7.71	0.94	0.74	0.82	351.609	-2.44814	3.96052e-46	1.91096e-44	Down	PIAS4
ENSG00000124120	2.91	3.32	3.35	0.4	0.48	0.47	440.853	-2.17405	3.964e-46	1.91096e-44	Down	TTPAL
ENSG00000172466	3.81	3.79	2.45	0.23	0.29	0.39	808.731	-2.79836	4.20179e-46	2.02097e-44	Down	ZNF24
ENSG00000171466	1.49	1.49	1.07	0.08	0.1	0.12	278.172	-3.04669	5.96494e-46	2.86249e-44	Down	ZNF562
ENSG00000144136	7.86	7.95	9.34	1.29	1.21	1.61	978.723	-1.96224	9.16431e-46	4.38786e-44	Down	SLC20A1
ENSG00000149596	17.49	16.85	22.9	2.94	2.47	2.99	1578.33	-2.11265	9.85039e-46	4.70568e-44	Down	JPH2
ENSG00000105245	5.32	5.63	5.96	0.87	0.99	1.06	621.375	-1.88678	1.18948e-45	5.66951e-44	Down	NUMBL
ENSG00000005889	2.38	2.29	1.96	0.33	0.29	0.35	574.112	-2.12093	1.30945e-45	6.22728e-44	Down	ZFX
ENSG00000196428	3.42	3.31	3.42	0.53	0.38	0.38	703.786	-2.32147	1.57808e-45	7.4879e-44	Down	TSC22D2
ENSG00000132467	12.45	13.81	9.93	0.89	1.18	0.96	283.402	-2.91095	1.98192e-45	9.383e-44	Down	UTP3
ENSG00000090470	7.51	7.52	7.08	0.89	0.57	0.71	297.729	-2.68004	1.99038e-45	9.402e-44	Down	PDCD7
ENSG00000159200	12.01	12.34	10.87	1.84	2.52	2.41	1915.13	-1.73662	2.22758e-45	1.0499e-43	Down	RCAN1
ENSG00000142686	9.42	9.99	11.24	1.44	1.13	1.54	531.156	-2.23815	2.37848e-45	1.11852e-43	Down	C1orf216
ENSG00000141664	2.02	1.88	1.88	0.23	0.19	0.28	351.499	-2.37655	3.16066e-45	1.47976e-43	Down	ZCCHC2
ENSG00000136379	5.2	5.79	4.19	0.52	0.64	0.54	446.563	-2.49938	3.81011e-45	1.77988e-43	Down	ABHD17C
ENSG00000111276	17.61	18.16	17.65	3.11	3.64	2.92	990.64	-1.82137	3.85779e-45	1.79817e-43	Down	CDKN1B
ENSG00000068137	4.17	4.06	4.82	0.68	0.57	0.58	587.469	-2.17749	4.01721e-45	1.86836e-43	Down	PLEKHH3
ENSG00000186174	8.7	8.55	10.28	1.48	1	1.21	1522.36	-2.2353	4.27657e-45	1.98461e-43	Down	BCL9L
ENSG00000162419	1.84	1.73	2.07	0.16	0.11	0.1	199.407	-3.25705	4.7446e-45	2.19217e-43	Down	GMEB1
ENSG00000148841	5.8	5.79	6.74	0.79	0.72	1.11	957.226	-2.14991	4.79734e-45	2.2117e-43	Down	ITPRIP
ENSG00000152778	4.49	4.08	3.57	0.15	0.26	0.37	246.765	-3.23318	5.16912e-45	2.37791e-43	Down	IFIT5
ENSG00000138867	5.22	5.02	6.31	0.76	0.82	1	850.111	-2.02923	5.25745e-45	2.41328e-43	Down	GUCD1
ENSG00000108788	4.71	4.23	5.33	0.58	0.73	0.59	498.995	-2.25963	6.72419e-45	3.07985e-43	Down	MLX
ENSG00000125812	4.28	3.93	3.59	0.52	0.56	0.7	591.1	-2.07356	7.08143e-45	3.23646e-43	Down	GZF1
ENSG00000095015	6.06	5.79	4.41	0.65	0.48	0.46	507.827	-2.68966	1.08726e-44	4.94772e-43	Down	MAP3K1
ENSG00000125845	4.64	4.55	4.92	0.18	0.13	0.36	182.306	-3.60938	1.68377e-44	7.62934e-43	Down	BMP2
ENSG00000163545	5.6	6.18	7.11	0.54	0.28	0.5	238.715	-3.13035	1.86393e-44	8.40961e-43	Down	NUAK2
ENSG00000168994	17.54	17.52	22.18	2.12	1.86	3.04	976.8	-2.36341	1.95948e-44	8.82185e-43	Down	PXDC1
ENSG00000156853	2.43	2.44	2.81	0.19	0.08	0.19	206.965	-3.3169	2.50298e-44	1.12209e-42	Down	ZNF689
ENSG00000168802	7.91	8.41	9.27	1.43	1.75	1.56	995.205	-1.79017	2.57311e-44	1.15108e-42	Down	CHTF8
ENSG00000133422	4.03	4.06	4.14	0.62	0.55	0.57	384.703	-2.16683	2.75659e-44	1.23056e-42	Down	MORC2
ENSG00000119574	5.2	5.47	6.08	0.46	0.65	0.74	320.027	-2.51272	3.0631e-44	1.3645e-42	Down	ZBTB45
ENSG00000141564	2.5	2.64	3.37	0.33	0.32	0.4	514.186	-2.35022	3.13822e-44	1.39502e-42	Down	RPTOR
ENSG00000185477	1.26	1.36	0.98	0.08	0.1	0.12	278.426	-2.90337	3.23613e-44	1.43552e-42	Down	GPRIN3
ENSG00000198369	5.08	5.1	4.75	0.77	0.86	0.88	500.359	-1.92195	3.43054e-44	1.51857e-42	Down	SPRED2
ENSG00000182253	4.48	4.21	4.75	0.92	0.8	0.99	1583.22	-1.66316	3.44013e-44	1.51963e-42	Down	SYNM
ENSG00000154447	6.15	6.7	6.18	1.08	1.09	1.14	564.345	-1.87688	3.76922e-44	1.66152e-42	Down	SH3RF1
ENSG00000186480	6.5	6.37	5.66	1.03	1.03	0.94	627.103	-1.9789	4.17828e-44	1.83801e-42	Down	INSIG1
ENSG00000160679	8.45	8.26	8.47	1.66	1.59	1.92	980.732	-1.63931	4.20852e-44	1.84746e-42	Down	CHTOP
ENSG00000140153	0.84	0.88	0.96	0.1	0.09	0.09	255.366	-2.59814	5.47231e-44	2.39229e-42	Down	WDR20
ENSG00000100596	7.55	7.28	7.31	1.41	1.67	1.66	1007.03	-1.57903	7.66068e-44	3.33516e-42	Down	SPTLC2
ENSG00000086589	18.74	18.51	20.3	4.13	4.01	3.83	1462.62	-1.61937	7.96798e-44	3.46181e-42	Down	RBM22
ENSG00000204842	1.63	1.69	1.87	0.27	0.27	0.32	553.325	-1.95042	8.84463e-44	3.83479e-42	Down	ATXN2
ENSG00000136158	9.95	9.94	10.27	1.21	0.6	1.07	497.31	-2.70167	9.8592e-44	4.26592e-42	Down	SPRY2
ENSG00000164244	8.06	7.82	7.98	1.75	1.61	1.6	1371.83	-1.61962	1.01006e-43	4.36142e-42	Down	PRRC1
ENSG00000111737	8.09	8.03	9.88	1.43	1.39	1.6	857.509	-1.90348	1.19308e-43	5.1412e-42	Down	RAB35
ENSG00000120129	63.46	64.5	73.74	12.94	10.14	11.21	1723.99	-1.90186	1.20969e-43	5.20216e-42	Down	DUSP1
ENSG00000124688	5.35	5.51	6.52	0.5	0.38	0.37	201.052	-3.1148	1.5031e-43	6.45079e-42	Down	MAD2L1BP
ENSG00000163166	4.38	4.32	4.42	0.72	0.55	0.67	499.203	-2.09962	1.50684e-43	6.45375e-42	Down	IWS1
ENSG00000116903	1.99	2.1	1.53	0.12	0.12	0.15	212.854	-3.12923	1.82285e-43	7.77564e-42	Down	EXOC8
ENSG00000225973	6.47	6.88	7.24	0.23	0.45	0.34	151.085	-3.62269	2.26019e-43	9.62176e-42	Down	RP11-139H15.1
ENSG00000259943	13.61	14.54	10.88	0.86	1.19	0.99	225.45	-3.00861	2.41657e-43	1.02668e-41	Down	RP1-39G22.7
ENSG00000185219	1.8	1.79	1.94	0.22	0.12	0.23	421.447	-2.59762	2.81305e-43	1.19272e-41	Down	ZNF445
ENSG00000155545	2.69	2.92	1.59	0.13	0.19	0.12	407.906	-3.35453	2.88647e-43	1.2214e-41	Down	MIER3
ENSG00000106261	2.42	2.62	1.93	0.27	0.27	0.32	443.366	-2.36234	2.92712e-43	1.23612e-41	Down	ZKSCAN1
ENSG00000101945	2.98	3.71	3.75	0.33	0.22	0.3	240.784	-2.92124	2.97623e-43	1.25435e-41	Down	SUV39H1
ENSG00000111266	3.16	2.7	3.24	0.3	0.23	0.29	233.108	-2.79784	3.03175e-43	1.27521e-41	Down	DUSP16
ENSG00000148154	19.73	18.55	14.51	2.23	2.64	3.15	1207.75	-2.06609	3.09085e-43	1.29748e-41	Down	UGCG
ENSG00000170234	3	2.76	2.49	0.18	0.15	0.31	285.845	-2.98447	3.66638e-43	1.53602e-41	Down	PWWP2A
ENSG00000117877	4.06	4.1	4.85	0.52	0.46	0.58	336.783	-2.3905	3.75357e-43	1.56944e-41	Down	CD3EAP
ENSG00000183309	2.69	2.99	3.26	0.25	0.21	0.32	231.098	-2.83122	4.18753e-43	1.74398e-41	Down	ZNF623
ENSG00000188786	4.59	4.32	5.1	0.51	0.23	0.42	443.737	-2.90125	4.99108e-43	2.07454e-41	Down	MTF1
ENSG00000102468	1.61	1.67	1.7	0.02	0.01	0.06	140.322	-4.72392	5.22095e-43	2.16582e-41	Down	HTR2A
ENSG00000181938	2.1	2.16	2.17	0.27	0.21	0.26	274.414	-2.45151	5.58463e-43	2.31215e-41	Down	GINS3
ENSG00000172409	2.49	2.38	2.58	0.23	0.26	0.27	223.157	-2.62439	6.19674e-43	2.56055e-41	Down	CLP1
ENSG00000082497	10.59	11.19	8.23	1.39	1.61	1.6	841.306	-2.05402	6.44249e-43	2.6569e-41	Down	SERTAD4
ENSG00000267350	7.26	7.58	9.37	0.28	0.15	0.26	141.813	-4.3212	7.03427e-43	2.89529e-41	Down	RP1-178F10.3
ENSG00000085276	1.23	1.11	1.07	0.11	0.09	0.1	203.243	-2.87611	8.85549e-43	3.63782e-41	Down	MECOM
ENSG00000178567	3.8	3.59	2.59	0.21	0.31	0.28	279.036	-2.96425	9.02344e-43	3.69961e-41	Down	EPM2AIP1
ENSG00000100426	6.7	7.02	8.35	1.09	1.16	1.3	635.557	-1.98636	9.3745e-43	3.8361e-41	Down	ZBED4
ENSG00000153071	25.03	24.04	23.82	5.89	5.91	6.84	3678.32	-1.32575	9.52344e-43	3.88951e-41	Down	DAB2
ENSG00000131043	23.43	22.56	29.15	4.09	4.05	4.63	1003.71	-1.90518	1.16584e-42	4.75225e-41	Down	AAR2
ENSG00000142409	11.54	11.88	14.67	1.97	1.73	1.8	619.934	-2.13619	1.31691e-42	5.35772e-41	Down	ZNF787
ENSG00000101040	3.05	2.86	3.1	0.48	0.4	0.39	437.668	-2.174	1.53568e-42	6.22376e-41	Down	ZMYND8
ENSG00000100425	1.59	1.76	1.96	0.19	0.19	0.19	269.658	-2.54821	2.04262e-42	8.26244e-41	Down	BRD1
ENSG00000184384	4.46	3.89	2.96	0.22	0.21	0.37	298.064	-3.10188	2.11746e-42	8.54877e-41	Down	MAML2
ENSG00000155592	1.08	1.06	1.05	0.02	0.02	0.04	129.417	-4.35958	2.25131e-42	9.07185e-41	Down	ZKSCAN2
ENSG00000100056	3.57	3.09	3.88	0.38	0.24	0.39	315.062	-2.68516	2.35116e-42	9.45616e-41	Down	DGCR14
ENSG00000150510	4.32	4.01	5.24	0.3	0.41	0.56	348.188	-2.73903	2.55987e-42	1.0276e-40	Down	FAM124A
ENSG00000064703	4.49	4.31	2.5	0.18	0.22	0.32	422.367	-3.26159	2.61379e-42	1.04725e-40	Down	DDX20
ENSG00000116731	2.09	1.87	2.12	0.32	0.25	0.3	446.659	-2.13977	3.02981e-42	1.21164e-40	Down	PRDM2
ENSG00000076984	2.97	3.15	3.76	0.44	0.31	0.45	479.777	-2.37423	3.10667e-42	1.24003e-40	Down	MAP2K7
ENSG00000177427	1.45	1.46	1.86	0.11	0.1	0.07	179.258	-3.40885	3.49496e-42	1.39238e-40	Down	MIEF2
ENSG00000138231	5.3	5.32	4.29	0.58	0.53	0.46	302.616	-2.59157	3.61893e-42	1.43905e-40	Down	DBR1
ENSG00000185115	16.78	20.56	18.44	2.3	1.75	2.55	371.471	-2.40533	4.09938e-42	1.62704e-40	Down	NDNL2
ENSG00000143457	8.92	9.09	6.38	0.8	0.99	0.99	450.113	-2.46758	5.39649e-42	2.13384e-40	Down	GOLPH3L
ENSG00000168496	34.92	35.32	35.76	8.02	9.23	8.54	1876.72	-1.3987	6.17865e-42	2.43855e-40	Down	FEN1
ENSG00000151065	3.2	3.38	3.2	0.14	0.13	0.29	181.453	-3.3592	7.63509e-42	3.00214e-40	Down	DCP1B
ENSG00000176994	5.74	6.35	7.25	0.44	0.21	0.57	243.315	-3.24828	7.62221e-42	3.00214e-40	Down	SMCR8
ENSG00000178988	11.25	10.81	8.59	1.33	1.43	1.44	462.797	-2.21019	7.96439e-42	3.1258e-40	Down	MRFAP1L1
ENSG00000100441	3.02	2.91	3.16	0.46	0.34	0.36	387.676	-2.29791	8.08753e-42	3.16824e-40	Down	KHNYN
ENSG00000136720	7.8	7.91	10.11	1.18	0.84	1.16	583.069	-2.35207	8.63493e-42	3.37642e-40	Down	HS6ST1
ENSG00000166860	2.74	2.77	3.06	0.28	0.17	0.22	198.588	-2.97375	9.40004e-42	3.6688e-40	Down	ZBTB39
ENSG00000163788	1.57	1.64	1.5	0.21	0.17	0.21	296.74	-2.344	9.80028e-42	3.81795e-40	Down	SNRK
ENSG00000186834	16.07	16.84	18.25	3.34	2.69	3.25	1050.55	-1.81046	9.8338e-42	3.82395e-40	Down	HEXIM1
ENSG00000233137	4.92	4.79	3.71	0.36	0.49	0.64	525.397	-2.50692	9.97708e-42	3.87254e-40	Down	RP11-220I1.1
ENSG00000133884	3.72	3.65	4.39	0.61	0.55	0.74	742.415	-1.98003	1.10537e-41	4.28254e-40	Down	DPF2
ENSG00000215012	1.45	1.57	1.98	0.13	0.05	0.13	283.078	-3.27523	1.1104e-41	4.29415e-40	Down	C22orf29
ENSG00000162290	1.6	1.69	1.67	0.17	0.2	0.2	243.564	-2.44864	1.40901e-41	5.439e-40	Down	DCP1A
ENSG00000183665	3.55	3.71	3.94	0.18	0.06	0.2	143.184	-3.85635	1.5639e-41	6.02585e-40	Down	TRMT12
ENSG00000122557	2.08	2.21	2.16	0.17	0.13	0.16	162.451	-3.11759	1.67553e-41	6.44423e-40	Down	HERPUD2
ENSG00000149503	10.49	10.14	11.79	1.58	0.98	1.03	835.515	-2.50275	1.74123e-41	6.68473e-40	Down	INCENP
ENSG00000178033	5.12	5.07	4.86	0.84	1.02	1.02	638.988	-1.74005	1.78405e-41	6.8367e-40	Down	FAM26E
ENSG00000135392	6.54	6.83	7.97	1.09	0.88	1.08	491.38	-2.14902	2.42301e-41	9.26845e-40	Down	DNAJC14
ENSG00000132604	2.89	2.75	3.22	0.39	0.38	0.48	380.251	-2.1656	2.52706e-41	9.64897e-40	Down	TERF2
ENSG00000160785	5.36	5.19	5.68	0.79	0.46	0.52	775.319	-2.52493	2.97135e-41	1.13045e-39	Down	SLC25A44
ENSG00000170633	4.22	4.6	4.76	0.79	0.72	0.8	524.289	-1.90274	3.0109e-41	1.14344e-39	Down	RNF34
ENSG00000075856	4.63	4.91	5.29	0.85	0.98	0.82	765.717	-1.83893	3.09515e-41	1.17332e-39	Down	SART3
ENSG00000112584	3.78	3.93	3.81	0.59	0.48	0.62	391.088	-2.10595	3.31588e-41	1.25475e-39	Down	FAM120B
ENSG00000103343	2.43	2.32	2.9	0.1	0.15	0.2	170.099	-3.34434	3.58112e-41	1.35269e-39	Down	ZNF174
ENSG00000157184	5.74	6.52	7.19	0.38	0.75	0.66	278.159	-2.77806	3.67046e-41	1.38396e-39	Down	CPT2
ENSG00000118263	3.5	3.37	4.04	0.54	0.37	0.56	665.738	-2.21729	3.85652e-41	1.45152e-39	Down	KLF7
ENSG00000198113	19.78	23.01	24.77	4.34	4.13	4.53	1218.35	-1.72926	4.5569e-41	1.71208e-39	Down	TOR4A
ENSG00000196396	25.39	25.78	28.08	5.23	4.16	5.48	1380.84	-1.7626	5.58399e-41	2.09424e-39	Down	PTPN1
ENSG00000176692	13.25	15.34	18.35	1.49	1.06	1.72	301.589	-2.76988	6.49282e-41	2.43078e-39	Down	FOXC2
ENSG00000081019	2.16	2.04	1.61	0.12	0.13	0.18	206.704	-3.03746	7.40192e-41	2.76622e-39	Down	RSBN1
ENSG00000108375	0.96	1.03	0.96	0.06	0.03	0.06	141.46	-3.56788	7.46284e-41	2.78406e-39	Down	RNF43
ENSG00000001167	6.27	6.09	5.6	0.82	0.78	0.92	329.556	-2.17843	7.76385e-41	2.89125e-39	Down	NFYA
ENSG00000171169	2.36	2.45	3.06	0.22	0.19	0.22	199.777	-2.97479	8.25324e-41	3.06808e-39	Down	NAIF1
ENSG00000173848	4.19	4.4	4.19	0.5	0.64	0.6	302.288	-2.22244	8.2981e-41	3.07934e-39	Down	NET1
ENSG00000112343	2.52	2.29	2.18	0.23	0.22	0.23	202.28	-2.71747	1.14636e-40	4.24656e-39	Down	TRIM38
ENSG00000142751	3.18	3.52	3.61	0.35	0.27	0.43	250.729	-2.60792	1.4683e-40	5.42012e-39	Down	GPN2
ENSG00000175931	2.27	2.09	2.58	0.21	0.15	0.28	270.97	-2.73554	1.68293e-40	6.20158e-39	Down	UBE2O
ENSG00000197037	0.64	0.62	0.69	0.05	0.04	0.05	163.446	-3.06762	1.79573e-40	6.60572e-39	Down	ZSCAN25
ENSG00000148426	2.65	2.79	2.77	0.18	0.18	0.25	163.342	-3.04588	2.08825e-40	7.66843e-39	Down	PROSER2
ENSG00000169047	4.14	4.02	4.71	0.32	0.27	0.59	501.577	-2.75204	2.25475e-40	8.26545e-39	Down	IRS1
ENSG00000172977	4.43	4.14	4.76	0.65	0.41	0.61	462.033	-2.32829	2.26367e-40	8.28378e-39	Down	KAT5
ENSG00000147457	4.27	3.97	4.67	0.72	0.73	0.81	543.76	-1.86738	2.38791e-40	8.72329e-39	Down	CHMP7
ENSG00000158156	4.6	4.59	5.63	0.34	0.25	0.35	164.038	-3.24474	2.67191e-40	9.74393e-39	Down	XKR8
ENSG00000196588	6.26	6.05	7.68	0.95	0.55	0.66	924.074	-2.53177	2.75305e-40	1.00225e-38	Down	MKL1
ENSG00000103111	3.06	2.76	3.12	0.47	0.49	0.59	550.232	-1.87014	2.93258e-40	1.06577e-38	Down	MON1B
ENSG00000168675	4.02	4.11	4.45	0.91	1.07	1.04	1776.62	-1.41689	2.96861e-40	1.07701e-38	Down	LDLRAD4
ENSG00000083168	1.91	1.62	1.68	0.12	0.08	0.2	261.251	-2.99866	2.97406e-40	1.07714e-38	Down	KAT6A
ENSG00000034677	3.85	3.41	2.43	0.17	0.26	0.35	463.239	-2.94616	3.39899e-40	1.22893e-38	Down	RNF19A
ENSG00000215251	15.56	15.89	16.41	2.74	3.24	3.3	598.508	-1.7219	4.35996e-40	1.57368e-38	Down	FASTKD5
ENSG00000153487	5.62	5.8	5.04	0.84	0.65	0.92	499.108	-2.10925	4.38624e-40	1.58047e-38	Down	ING1
ENSG00000127666	4.67	4.6	6.23	0.23	0.15	0.27	147.82	-3.7893	4.99133e-40	1.79543e-38	Down	TICAM1
ENSG00000070495	4.4	4.14	4.88	0.62	0.52	0.75	443.179	-2.15801	5.11167e-40	1.8356e-38	Down	JMJD6
ENSG00000167383	1.47	1.43	1.18	0.08	0.07	0.14	221.183	-3.06518	5.39674e-40	1.93467e-38	Down	ZNF229
ENSG00000114541	3.45	3.39	2.87	0.49	0.47	0.63	645.39	-1.9532	6.11881e-40	2.18981e-38	Down	FRMD4B
ENSG00000236287	1.35	1.31	0.93	0.03	0.06	0.09	203.23	-3.58254	6.38234e-40	2.28025e-38	Down	ZBED5
ENSG00000107815	3.69	3.84	4.47	0.2	0.25	0.41	196.424	-3.07031	6.68355e-40	2.38384e-38	Down	C10orf2
ENSG00000084090	10.36	10.79	12.6	2.15	2.09	2.46	1162.1	-1.6833	6.72947e-40	2.39617e-38	Down	STARD7
ENSG00000166188	4.52	4.65	5.72	0.31	0.33	0.58	265.919	-2.89719	7.69706e-40	2.73609e-38	Down	ZNF319
ENSG00000084652	18.08	17.19	21.37	3.41	2.62	2.67	1245.91	-2.04527	7.85639e-40	2.78803e-38	Down	TXLNA
ENSG00000067082	10.4	10.39	11.67	1.66	0.94	1.14	1734.66	-2.43813	9.42656e-40	3.33963e-38	Down	KLF6
ENSG00000140259	17.46	16.06	17.76	2.73	1.7	2.38	601.477	-2.24576	1.02385e-39	3.61514e-38	Down	MFAP1
ENSG00000019144	6.49	6.31	7.84	1.41	1.16	1.29	2950.35	-1.76579	1.0347e-39	3.64735e-38	Down	PHLDB1
ENSG00000157240	25.36	26.89	27.29	6.34	6.58	6.58	1595.88	-1.38536	1.04481e-39	3.67684e-38	Down	FZD1
ENSG00000179431	9.01	10.48	10.68	1.55	1.18	1.2	429.436	-2.28401	1.07467e-39	3.77566e-38	Down	FJX1
ENSG00000230733	4.86	5.08	6.02	0.51	0.28	0.38	193.56	-3.07657	1.27807e-39	4.47537e-38	Down	AC092171.4
ENSG00000168916	2.59	2.39	2.6	0.31	0.15	0.19	427.666	-2.84428	1.52616e-39	5.32642e-38	Down	ZNF608
ENSG00000225778	8.35	7.94	8.64	1.22	1.28	1.35	348.146	-2.03887	1.65212e-39	5.75651e-38	Down	PROSER2-AS1
ENSG00000184661	5.05	4.71	4.3	0.64	0.61	0.74	345.015	-2.1562	1.81595e-39	6.31692e-38	Down	CDCA2
ENSG00000156675	1.55	1.42	1.61	0.2	0.2	0.26	364.671	-2.11298	1.97258e-39	6.85049e-38	Down	RAB11FIP1
ENSG00000060491	12.08	11.16	15.18	2	1.46	1.84	819.125	-2.19495	1.9763e-39	6.85215e-38	Down	OGFR
ENSG00000139263	8.72	8.1	7.8	1.76	1.64	1.73	925.296	-1.61309	2.50278e-39	8.63499e-38	Down	LRIG3
ENSG00000117360	10.33	9.3	9.97	2.07	1.77	1.92	895.603	-1.70931	2.8071e-39	9.66917e-38	Down	PRPF3
ENSG00000116580	2.28	2.14	2.5	0.38	0.33	0.45	668.298	-1.91802	2.83418e-39	9.74653e-38	Down	GON4L
ENSG00000175376	5.57	5.3	5.93	0.75	0.38	0.64	458.236	-2.56105	2.87089e-39	9.85673e-38	Down	EIF1AD
ENSG00000169499	1.45	1.56	1.54	0.2	0.15	0.22	316.917	-2.32423	2.99938e-39	1.02811e-37	Down	PLEKHA2
ENSG00000197312	3.07	3.4	2.81	0.5	0.51	0.59	574.5	-1.87445	3.45548e-39	1.18254e-37	Down	DDI2
ENSG00000117036	4.25	4.3	3.94	0.63	0.46	0.62	361.576	-2.19982	3.69959e-39	1.26403e-37	Down	ETV3
ENSG00000179456	22.44	21.72	21.4	5.07	5.23	5.45	1159.99	-1.41479	3.81102e-39	1.3e-37	Down	ZBTB18
ENSG00000167034	3.07	2.6	3.17	0.06	0.13	0.12	124.075	-4.08035	4.18261e-39	1.42445e-37	Down	NKX3-1
ENSG00000131351	1.88	1.63	1.94	0.12	0.11	0.15	156.107	-3.12924	4.63979e-39	1.57507e-37	Down	HAUS8
ENSG00000111961	5.24	4.96	5.7	0.89	0.66	0.91	573.717	-2.03089	4.91302e-39	1.66247e-37	Down	SASH1
ENSG00000169188	10.5	10.92	12.3	1.88	1.74	2.11	523.631	-1.9029	5.21571e-39	1.76208e-37	Down	APEX2
ENSG00000110851	5.33	5.88	5.83	1	1.08	1.06	520.951	-1.79698	5.3609e-39	1.80823e-37	Down	PRDM4
ENSG00000108296	2.99	3.37	3.43	0.36	0.29	0.39	225.623	-2.5562	5.75099e-39	1.93672e-37	Down	CWC25
ENSG00000165861	2.94	3.04	3.29	0.36	0.17	0.31	279.866	-2.78408	6.58849e-39	2.21522e-37	Down	ZFYVE1
ENSG00000067798	2.67	2.37	2.17	0.42	0.34	0.36	597.473	-2.03596	6.70053e-39	2.24931e-37	Down	NAV3
ENSG00000081913	4.26	4.16	4.51	0.81	0.61	0.69	635.444	-1.96114	7.03096e-39	2.35401e-37	Down	PHLPP1
ENSG00000025293	3.52	3.7	3.71	0.65	0.65	0.81	643.608	-1.72069	7.40704e-39	2.47468e-37	Down	PHF20
ENSG00000166484	1.62	1.59	2.05	0.16	0.15	0.24	335.692	-2.57129	8.54201e-39	2.84936e-37	Down	MAPK7
ENSG00000184436	2.49	2.56	3.25	0.27	0.2	0.33	279.647	-2.66834	1.00446e-38	3.3453e-37	Down	THAP7
ENSG00000177303	4.96	5	6.55	0.63	0.64	0.88	503.309	-2.27818	1.07043e-38	3.55939e-37	Down	CASKIN2
ENSG00000130695	3.68	3.53	4.26	0.49	0.34	0.59	495.321	-2.33482	1.23985e-38	4.11626e-37	Down	CEP85
ENSG00000125630	1.41	1.37	1.25	0.17	0.12	0.18	276.932	-2.42239	1.32159e-38	4.38075e-37	Down	POLR1B
ENSG00000151458	8.39	9.2	4.84	0.51	0.65	0.81	762.047	-2.83323	1.40506e-38	4.64286e-37	Down	ANKRD50
ENSG00000124459	4.35	4.28	3.71	0.4	0.63	0.59	353.98	-2.2758	1.5472e-38	5.10454e-37	Down	ZNF45
ENSG00000167657	19.84	20.59	22.76	4.85	4.24	4.83	1909.39	-1.53547	1.58905e-38	5.23444e-37	Down	DAPK3
ENSG00000110906	7.48	7.73	7.66	1.97	1.99	2.08	2045.49	-1.27869	1.68035e-38	5.52658e-37	Down	KCTD10
ENSG00000162413	3.62	4.07	5.04	0.4	0.3	0.59	573.467	-2.61922	1.71408e-38	5.62875e-37	Down	KLHL21
ENSG00000140464	3.82	3.79	4.64	0.73	0.54	0.75	1272.99	-1.94311	1.7855e-38	5.85418e-37	Down	PML
ENSG00000165659	4.43	4.68	3.96	0.59	0.7	0.71	378.585	-2.05166	1.88568e-38	6.17304e-37	Down	DACH1
ENSG00000163064	4.78	4.9	5.73	0.42	0.23	0.4	165.692	-3.15509	1.98589e-38	6.49103e-37	Down	EN1
ENSG00000134686	10.7	10.7	12.24	2.42	2.23	2.69	1475.57	-1.54925	2.43893e-38	7.95951e-37	Down	PHC2
ENSG00000116514	6.47	6.53	7.56	0.56	0.51	0.97	329.005	-2.63838	2.73257e-38	8.90405e-37	Down	RNF19B
ENSG00000184056	3.63	3.41	4.37	0.29	0.36	0.5	276.961	-2.62049	2.8773e-38	9.36121e-37	Down	VPS33B
ENSG00000101152	20.6	22.21	27.37	3.53	3.61	4.88	1620.79	-1.89696	2.9797e-38	9.67531e-37	Down	DNAJC5
ENSG00000173517	5.44	5.06	5.01	1.29	1.17	1.27	2312.13	-1.41129	2.98301e-38	9.67531e-37	Down	PEAK1
ENSG00000182255	2.17	2.49	2.78	0.07	0.01	0.06	120.717	-4.81933	3.30791e-38	1.07126e-36	Down	KCNA4
ENSG00000143970	1.27	1.14	1.15	0.12	0.16	0.19	331.938	-2.25927	3.41931e-38	1.10565e-36	Down	ASXL2
ENSG00000070047	6.22	5.4	7.22	0.94	0.63	0.77	543.154	-2.33733	3.46561e-38	1.1189e-36	Down	PHRF1
ENSG00000176845	14.1	14.29	16.46	2.98	2.86	2.59	941.181	-1.76349	3.78786e-38	1.22108e-36	Down	METRNL
ENSG00000177370	8.27	8.17	11.03	1	0.83	1.2	343.775	-2.50261	3.79994e-38	1.2231e-36	Down	TIMM22
ENSG00000167394	1.31	1.31	1.66	0.12	0.05	0.09	172.342	-3.35352	4.05739e-38	1.30399e-36	Down	ZNF668
ENSG00000123395	8.05	8.83	9.64	1.53	1.7	1.54	599.603	-1.82762	4.12588e-38	1.32398e-36	Down	C12orf44
ENSG00000168137	3.62	3.45	4.16	0.72	0.58	0.73	972.888	-1.81103	4.40024e-38	1.40988e-36	Down	SETD5
ENSG00000179119	5.82	5.45	4.52	0.73	0.65	0.85	431.636	-2.15423	4.51762e-38	1.4453e-36	Down	SPTY2D1
ENSG00000100065	3.74	3.47	4.43	0.45	0.35	0.59	419.817	-2.38935	5.02796e-38	1.60371e-36	Down	CARD10
ENSG00000169016	1.37	1.37	1.32	0.07	0.03	0.09	131.78	-3.56439	5.03883e-38	1.60475e-36	Down	E2F6
ENSG00000135900	13.87	15.06	15.21	1.94	1.48	2.25	309.614	-2.28639	5.54379e-38	1.76291e-36	Down	MRPL44
ENSG00000164970	1.6	1.57	2.09	0.2	0.14	0.19	279.111	-2.64899	5.76061e-38	1.8291e-36	Down	FAM219A
ENSG00000136504	4.68	4.65	4.52	0.99	0.98	0.94	757	-1.60342	5.97545e-38	1.89163e-36	Down	KAT7
ENSG00000173846	2.73	3.09	3.02	0.34	0.31	0.33	213.044	-2.51466	6.13116e-38	1.93801e-36	Down	PLK3
ENSG00000177302	4.32	4.42	5.56	0.75	0.7	0.91	807.646	-1.94355	7.61826e-38	2.40089e-36	Down	TOP3A
ENSG00000164051	4.92	4.54	5.41	0.72	0.65	0.68	310.456	-2.20221	7.66626e-38	2.41241e-36	Down	CCDC51
ENSG00000128607	5.64	5.85	5.02	0.89	0.98	1.05	494.955	-1.84572	7.75859e-38	2.43784e-36	Down	KLHDC10
ENSG00000204439	8.92	9.23	11.24	0.99	0.37	0.74	270.625	-3.09379	7.82635e-38	2.45548e-36	Down	C6orf47
ENSG00000196196	13.64	15.4	17.17	1.24	1.02	1.26	164.235	-3.01554	7.91939e-38	2.48098e-36	Down	HRCT1
ENSG00000080802	0.94	1.02	1.05	0.08	0.1	0.1	175.52	-2.7281	9.86816e-38	3.08691e-36	Down	CNOT4
ENSG00000204438	2	2.06	2.39	0.11	0.14	0.22	170.509	-3.04977	1.0811e-37	3.37685e-36	Down	GPANK1
ENSG00000168398	0.71	0.77	0.84	0.05	0.06	0.05	141.104	-3.22904	1.20405e-37	3.75532e-36	Down	BDKRB2
ENSG00000141568	5.39	5.45	6.74	1.11	1	1.14	966.006	-1.78429	1.27024e-37	3.9559e-36	Down	FOXK2
ENSG00000165219	1.83	1.78	1.48	0.27	0.3	0.28	511.668	-1.93292	1.69046e-37	5.25687e-36	Down	GAPVD1
ENSG00000198142	5	5.25	5.17	0.69	0.82	0.78	295.351	-2.10103	1.80839e-37	5.61531e-36	Down	SOWAHC
ENSG00000158445	4.23	3.88	4.08	0.83	0.77	0.78	630.331	-1.71369	2.03235e-37	6.27384e-36	Down	KCNB1
ENSG00000137574	4.16	3.66	3.46	0.4	0.37	0.49	232.263	-2.48414	2.23512e-37	6.88972e-36	Down	TGS1
ENSG00000014164	5.37	5.66	6.51	0.68	0.53	0.79	264.237	-2.45152	2.30667e-37	7.09991e-36	Down	ZC3H3
ENSG00000182319	2.09	2.06	3.11	0.15	0.09	0.15	178.346	-3.45515	2.63663e-37	8.09193e-36	Down	SGK223
ENSG00000180011	2.79	2.98	2.49	0.44	0.36	0.32	406.136	-2.23224	2.68258e-37	8.20908e-36	Down	ZADH2
ENSG00000224149	11.27	11.21	12.95	1.56	1.61	1.92	319.321	-2.13568	2.84235e-37	8.68542e-36	Down	RP11-510C10.3
ENSG00000118518	1.52	1.54	1.15	0.11	0.11	0.13	190.699	-2.89471	3.25951e-37	9.93141e-36	Down	RNF146
ENSG00000083817	5.13	4.85	4.07	0.18	0.26	0.29	129.972	-3.52724	3.32651e-37	1.01209e-35	Down	ZNF416
ENSG00000149532	7.62	7.35	8.3	1.22	0.66	0.9	1318.69	-2.39122	4.0701e-37	1.23655e-35	Down	CPSF7
ENSG00000013503	3.66	3.79	3.31	0.4	0.41	0.52	250.631	-2.33509	4.54719e-37	1.37951e-35	Down	POLR3B
ENSG00000179562	4.05	4	4.18	0.59	0.46	0.6	276.575	-2.22296	4.67542e-37	1.41638e-35	Down	GCC1
ENSG00000099381	4.95	4.96	6.42	0.7	0.4	0.64	457.155	-2.54836	4.78921e-37	1.44877e-35	Down	SETD1A
ENSG00000188242	3.93	4.53	5.37	0.39	0.33	0.48	204.023	-2.83411	4.99691e-37	1.50944e-35	Down	CTD-2228K2.5
ENSG00000166886	5.12	5.33	6.24	0.89	0.69	0.82	409.029	-2.13988	5.32558e-37	1.60642e-35	Down	NAB2
ENSG00000177602	3.9	4.21	5.35	0.28	0.18	0.14	137.588	-3.77131	5.74545e-37	1.7306e-35	Down	GSG2
ENSG00000163481	4.1	4.09	5.11	0.43	0.42	0.55	230.17	-2.56185	5.88815e-37	1.77106e-35	Down	RNF25
ENSG00000168813	2.63	2.27	1.82	0.25	0.24	0.33	425.488	-2.36219	5.93743e-37	1.78334e-35	Down	ZNF507
ENSG00000197461	5.33	5.09	5.83	0.81	0.49	0.69	367.762	-2.35595	6.14579e-37	1.8433e-35	Down	PDGFA
ENSG00000149474	3.1	2.67	3.53	0.17	0.21	0.37	248.499	-2.90489	7.17971e-37	2.14427e-35	Down	CSRP2BP
ENSG00000148606	2.71	2.61	3.32	0.29	0.31	0.42	295.272	-2.40506	7.17724e-37	2.14427e-35	Down	POLR3A
ENSG00000163811	7.22	7.26	5.45	0.9	0.87	0.85	367.736	-2.27264	7.75646e-37	2.30673e-35	Down	WDR43
ENSG00000144460	4.97	4.81	6.36	0.69	0.42	0.54	329.783	-2.61171	8.41247e-37	2.4983e-35	Down	NYAP2
ENSG00000164002	1.39	1.59	1.67	0.13	0.16	0.17	192.164	-2.64737	8.6243e-37	2.55762e-35	Down	EXO5
ENSG00000074047	1.45	1.36	1.7	0.21	0.14	0.17	329.737	-2.43039	9.19737e-37	2.72374e-35	Down	GLI2
ENSG00000177951	6.44	6.44	7.7	1.29	1.3	1.42	733.834	-1.71184	9.47488e-37	2.80199e-35	Down	BET1L
ENSG00000161526	2.96	2.94	3.61	0.61	0.56	0.59	790.419	-1.78417	9.684e-37	2.85983e-35	Down	SAP30BP
ENSG00000143479	2.78	3	2.63	0.38	0.44	0.39	296.72	-2.14121	9.94118e-37	2.93168e-35	Down	DYRK3
ENSG00000168310	3.07	3.08	3.13	0.22	0.14	0.26	138.34	-3.17891	1.00306e-36	2.95393e-35	Down	IRF2
ENSG00000137040	5.84	5.28	3.27	0.12	0.22	0.38	288.784	-3.5786	1.05028e-36	3.08868e-35	Down	RANBP6
ENSG00000139651	5.06	5.11	6.02	0.7	0.59	0.9	383.479	-2.21143	1.20265e-36	3.53184e-35	Down	ZNF740
ENSG00000139437	2.08	2.2	2.29	0.34	0.28	0.39	370.927	-2.03645	1.39028e-36	4.07719e-35	Down	TCHP
ENSG00000149639	9.7	9.6	12.45	2.09	1.65	1.9	2466.8	-1.83868	1.44654e-36	4.23631e-35	Down	SOGA1
ENSG00000162624	9.98	9.95	10.48	1.38	1.99	2.06	612.601	-1.83836	1.66699e-36	4.87513e-35	Down	LHX8
ENSG00000006114	1.67	1.64	1.75	0.31	0.21	0.24	528.59	-2.08304	1.73952e-36	5.08022e-35	Down	SYNRG
ENSG00000198824	15.8	15.32	12.64	2.66	2.88	3.17	930.163	-1.68239	1.80934e-36	5.26956e-35	Down	CHAMP1
ENSG00000157542	1.18	1.22	1.2	0.18	0.18	0.19	298.305	-2.04053	2.00207e-36	5.82281e-35	Down	KCNJ6
ENSG00000160799	1.85	2.02	2.16	0.19	0.23	0.24	198.706	-2.5282	2.30861e-36	6.69593e-35	Down	CCDC12
ENSG00000116350	9.53	9.58	11.44	1.97	1.62	2.05	911.9	-1.7855	2.33349e-36	6.75881e-35	Down	SRSF4
ENSG00000111725	2.34	2.23	2.88	0.31	0.23	0.37	373.426	-2.35078	2.57492e-36	7.43767e-35	Down	PRKAB1
ENSG00000079308	14.97	14.49	19.19	3.23	2.6	3.15	4880.16	-1.78421	2.57374e-36	7.43767e-35	Down	TNS1
ENSG00000037637	2.51	2.91	3.76	0.34	0.2	0.33	358.657	-2.69671	2.72864e-36	7.87094e-35	Down	FBXO42
ENSG00000166902	6.98	7.13	7.84	0.97	1.03	1.1	270.295	-2.16592	2.81636e-36	8.11288e-35	Down	MRPL16
ENSG00000166133	5.26	5.79	6.28	0.65	0.7	0.58	213.224	-2.50991	3.16853e-36	9.10253e-35	Down	RPUSD2
ENSG00000171681	1.61	1.6	1.39	0.24	0.28	0.25	402.828	-1.94336	3.99346e-36	1.14412e-34	Down	ATF7IP
ENSG00000184486	3.24	3.03	2.4	0.03	0.14	0.15	124.971	-3.96037	4.77468e-36	1.36609e-34	Down	POU3F2
ENSG00000085185	0.86	0.78	1.06	0.08	0.07	0.06	181.122	-2.95773	5.10625e-36	1.45898e-34	Down	BCORL1
ENSG00000186141	17.67	16.31	18.53	3.53	2.97	3.87	861.486	-1.68958	5.22518e-36	1.49094e-34	Down	POLR3C
ENSG00000204576	3.49	3.1	3.82	0.41	0.39	0.38	219.64	-2.47564	5.7901e-36	1.64991e-34	Down	PRR3
ENSG00000148572	6.95	6.58	6.86	0.78	1.07	1.08	282.201	-2.14252	5.98886e-36	1.70424e-34	Down	NRBF2
ENSG00000110395	7.86	7.39	7.64	1.78	1.96	2.06	1223.45	-1.33984	6.36487e-36	1.8088e-34	Down	CBL
ENSG00000198890	7.19	7.55	6.73	1.15	1.44	1.38	485.695	-1.789	6.38697e-36	1.81265e-34	Down	PRMT6
ENSG00000078699	2.02	1.93	2.26	0.36	0.28	0.39	527.194	-1.93316	6.40941e-36	1.81657e-34	Down	CBFA2T2
ENSG00000078401	50.85	51.27	52.95	10.42	8.35	7.38	1333.12	-1.90989	6.65075e-36	1.88245e-34	Down	EDN1
ENSG00000164093	1.3	1.19	1.25	0.12	0.11	0.15	187.352	-2.58864	6.69313e-36	1.89191e-34	Down	PITX2
ENSG00000126814	2.68	2.53	1.84	0.13	0.17	0.2	175.599	-3.09272	6.71544e-36	1.89568e-34	Down	TRMT5
ENSG00000131779	5.52	5.08	5.03	0.52	0.66	0.76	231.716	-2.34131	8.06321e-36	2.27309e-34	Down	PEX11B
ENSG00000181894	1.35	1.35	1.1	0.13	0.12	0.12	188.682	-2.69112	9.13883e-36	2.57288e-34	Down	ZNF329
ENSG00000148331	8.15	9.02	10.36	1.37	1.08	1.48	407.148	-2.14251	9.85338e-36	2.77036e-34	Down	ASB6
ENSG00000040199	0.67	0.65	0.66	0.08	0.07	0.09	204.979	-2.40597	1.04568e-35	2.93611e-34	Down	PHLPP2
ENSG00000110047	6.66	6.66	7.46	1.55	1.56	1.4	1242.91	-1.55957	1.08188e-35	3.03373e-34	Down	EHD1
ENSG00000183150	3	2.67	2.54	0.15	0.21	0.26	150.278	-2.99544	1.12244e-35	3.14327e-34	Down	GPR19
ENSG00000181915	11.1	11.25	8.87	0.65	1.16	1.47	451.383	-2.58	1.15125e-35	3.21968e-34	Down	ADO
ENSG00000135083	1.48	1.49	1.71	0.15	0.13	0.14	160.842	-2.79291	1.20004e-35	3.35169e-34	Down	CCNJL
ENSG00000161021	5.64	5.51	6.69	1.15	0.86	1	883.876	-1.90682	1.22069e-35	3.40488e-34	Down	MAML1
ENSG00000100603	12.73	12.11	11.27	2.47	2.73	2.76	766.814	-1.5372	1.38136e-35	3.84287e-34	Down	SNW1
ENSG00000100461	4.2	4.07	4.68	0.95	0.88	0.87	921.24	-1.61723	1.45978e-35	4.05037e-34	Down	RBM23
ENSG00000007168	18.41	18.59	15.11	3.2	4.19	3.98	2850.83	-1.55486	1.46173e-35	4.05046e-34	Down	PAFAH1B1
ENSG00000183691	37.63	40.85	39.62	6.56	5.78	4.08	910.406	-2.18442	1.52142e-35	4.21032e-34	Down	NOG
ENSG00000271122	5.87	6.25	6.43	0.81	0.99	1.09	323.57	-2.02303	1.5891e-35	4.39186e-34	Down	RP11-379H18.1
ENSG00000166851	25.15	24.62	28.95	6.52	6.49	6.53	3115.28	-1.36636	1.71058e-35	4.72142e-34	Down	PLK1
ENSG00000013619	4.81	4.81	5.5	1.03	1.02	1.11	721.185	-1.61064	1.97334e-35	5.43247e-34	Down	MAMLD1
ENSG00000117222	10.72	10.06	8.56	1.34	1.75	1.89	579.427	-1.90619	2.0269e-35	5.57265e-34	Down	RBBP5
ENSG00000135372	3.45	3.71	4.25	0.56	0.34	0.45	347.774	-2.40536	2.05406e-35	5.63997e-34	Down	NAT10
ENSG00000134644	6.33	6.02	7.08	1.13	0.74	0.74	1154.35	-2.22349	2.15425e-35	5.9074e-34	Down	PUM1
ENSG00000099308	2.59	2.37	3.05	0.32	0.3	0.31	239.464	-2.42521	2.20772e-35	6.04617e-34	Down	MAST3
ENSG00000141098	1.34	1.41	1.7	0.09	0.13	0.19	219.368	-2.73766	2.31287e-35	6.32593e-34	Down	GFOD2
ENSG00000120334	4.34	4.49	3.6	0.59	0.68	0.65	373.149	-2.0417	2.63881e-35	7.19876e-34	Down	CENPL
ENSG00000185220	1.79	1.5	1.83	0.05	0.1	0.14	136.584	-3.38453	2.79074e-35	7.6034e-34	Down	PGBD2
ENSG00000103550	2.95	3.14	3.82	0.45	0.4	0.48	316.355	-2.22952	3.05803e-35	8.32092e-34	Down	KNOP1
ENSG00000139132	1.55	1.6	1.31	0.22	0.18	0.22	329.566	-2.15787	3.37339e-35	9.16719e-34	Down	FGD4
ENSG00000081189	1.78	1.71	1.49	0.28	0.35	0.33	659.209	-1.73072	3.40205e-35	9.2332e-34	Down	MEF2C
ENSG00000163155	4.37	3.52	5.12	0.18	0.34	0.15	146.505	-3.58271	3.55077e-35	9.62447e-34	Down	LYSMD1
ENSG00000116044	7.01	7.23	5.92	1.02	1.11	1.5	1018.1	-1.81979	3.65803e-35	9.90249e-34	Down	NFE2L2
ENSG00000213079	5.32	5.11	5.36	1.07	0.85	0.98	556.397	-1.79368	3.7396e-35	1.01103e-33	Down	SCAF8
ENSG00000168092	10.01	10.44	7.15	1.29	1.69	1.49	1204.94	-1.97663	3.84228e-35	1.03747e-33	Down	PAFAH1B2
ENSG00000140332	2.69	2.72	3.2	0.53	0.36	0.37	1168.48	-2.10673	4.40698e-35	1.18842e-33	Down	TLE3
ENSG00000126822	1.64	1.72	2.29	0.23	0.16	0.23	338.585	-2.51021	4.56758e-35	1.23016e-33	Down	PLEKHG3
ENSG00000168286	15.04	15.27	17.86	2.6	1.86	2.31	370.506	-2.16604	4.58314e-35	1.23121e-33	Down	THAP11
ENSG00000172379	7.2	7.9	8.79	1.8	1.72	1.89	1470.99	-1.4967	4.65156e-35	1.248e-33	Down	ARNT2
ENSG00000103194	8.89	8.79	9.95	2.14	2.1	1.96	1290.21	-1.51015	6.06231e-35	1.62444e-33	Down	USP10
ENSG00000162396	4.11	4.62	5.04	0.06	0.06	0.04	110.232	-5.35318	6.5373e-35	1.74949e-33	Down	PARS2
ENSG00000130921	1.22	1.26	1.48	0.13	0.14	0.12	176.253	-2.68116	7.52168e-35	2.01038e-33	Down	C12orf65
ENSG00000139718	2	2.18	2.66	0.32	0.22	0.24	309.157	-2.45694	8.49959e-35	2.26888e-33	Down	SETD1B
ENSG00000185650	14.28	13.68	13.53	3.37	2.67	3.01	2413.65	-1.54624	8.57519e-35	2.28618e-33	Down	ZFP36L1
ENSG00000105656	2.63	2.66	2.89	0.38	0.2	0.28	263.707	-2.55709	8.61451e-35	2.29376e-33	Down	ELL
ENSG00000171522	1.68	1.8	1.95	0.08	0.1	0.15	128.504	-3.25792	8.71617e-35	2.31791e-33	Down	PTGER4
ENSG00000080603	3.87	3.65	4.97	0.72	0.52	0.68	1107.36	-2.04081	9.20373e-35	2.44289e-33	Down	SRCAP
ENSG00000132603	3.83	4.17	4.18	0.58	0.8	0.67	396.37	-1.92475	9.20928e-35	2.44289e-33	Down	NIP7
ENSG00000179981	1.84	1.95	1.96	0.31	0.27	0.38	417.969	-1.91871	9.73543e-35	2.57922e-33	Down	TSHZ1
ENSG00000109756	2.27	2.21	1.98	0.33	0.36	0.42	393.669	-1.88011	1.33055e-34	3.52062e-33	Down	RAPGEF2
ENSG00000185019	2.19	2.61	3.3	0.11	0.12	0.21	148.712	-3.4269	1.41754e-34	3.7461e-33	Down	UBOX5
ENSG00000082701	12.53	12.87	10.18	2.51	2.58	2.56	1415.8	-1.57031	1.5373e-34	4.05751e-33	Down	GSK3B
ENSG00000198746	4.64	5.13	6.51	0.46	0.37	0.51	176.835	-2.90162	1.55592e-34	4.10154e-33	Down	GPATCH3
ENSG00000153250	3.41	3.56	2.59	0.51	0.38	0.52	676.371	-2.09235	1.57143e-34	4.13726e-33	Down	RBMS1
ENSG00000181026	6.18	6.28	7.73	0.86	0.47	0.95	945.31	-2.46334	1.61151e-34	4.2375e-33	Down	AEN
ENSG00000240857	7.04	7.33	6.17	0.26	0.35	0.73	175.627	-3.17669	1.64424e-34	4.31817e-33	Down	RDH14
ENSG00000158246	4.62	4.77	5.8	0.22	0.39	0.37	132.195	-3.25103	1.66753e-34	4.37391e-33	Down	FAM46B
ENSG00000113812	4.76	4.59	4.55	0.62	0.7	0.91	363.992	-1.98138	1.69902e-34	4.45096e-33	Down	ACTR8
ENSG00000160633	6.82	6.61	7.83	1.51	1.17	1.29	1208.82	-1.76461	1.78234e-34	4.66347e-33	Down	SAFB
ENSG00000134058	8.24	7.33	7.84	1.45	1.58	1.35	504.343	-1.77311	1.79888e-34	4.7009e-33	Down	CDK7
ENSG00000151929	25.66	27.03	29.71	6.11	5.46	6.6	1106.18	-1.53332	1.91208e-34	4.9844e-33	Down	BAG3
ENSG00000139722	6.71	7.43	7.99	1.49	1.4	1.32	682.278	-1.74536	2.24204e-34	5.83733e-33	Down	VPS37B
ENSG00000198455	3.3	3.3	2.57	0.24	0.3	0.37	199.444	-2.65036	2.41542e-34	6.28098e-33	Down	ZXDB
ENSG00000180917	2.19	2.13	1.08	0.05	0.08	0.13	283.097	-3.5911	2.7402e-34	7.10801e-33	Down	CMTR2
ENSG00000100207	3.28	3.47	4.38	0.64	0.57	0.69	709.141	-1.89351	2.86662e-34	7.42684e-33	Down	TCF20
ENSG00000187772	6.32	6.53	4.01	0.61	0.34	0.44	350.496	-2.89913	3.11942e-34	8.06574e-33	Down	LIN28B
ENSG00000091073	1.51	1.59	2.03	0.17	0.09	0.17	218.876	-2.87247	3.42181e-34	8.82192e-33	Down	DTX2
ENSG00000124201	6.17	5.73	7.71	1.04	0.77	1.21	1233.04	-2.04162	4.03598e-34	1.03926e-32	Down	ZNFX1
ENSG00000197019	10.1	11.9	12.26	1.54	1.18	1.75	291.362	-2.26544	4.62238e-34	1.18737e-32	Down	SERTAD1
ENSG00000089902	4.39	4.62	4.7	0.88	0.74	1.02	656.699	-1.72266	4.72632e-34	1.21259e-32	Down	RCOR1
ENSG00000111641	3.33	3.23	3.71	0.67	0.67	0.69	528.393	-1.69286	4.82475e-34	1.23484e-32	Down	NOP2
ENSG00000196652	1.38	1.43	1.09	0.12	0.14	0.16	214.381	-2.51538	5.10185e-34	1.30418e-32	Down	ZKSCAN5
ENSG00000144597	9.09	9.86	10.15	1.96	1.43	1.67	644.61	-1.86765	5.8028e-34	1.48157e-32	Down	EAF1
ENSG00000187678	2.28	2.25	2.39	0.27	0.1	0.19	234.412	-2.92426	6.244e-34	1.5923e-32	Down	SPRY4
ENSG00000236104	3.18	3.42	3.81	0.44	0.49	0.5	248.414	-2.202	6.33261e-34	1.61294e-32	Down	ZBTB22
ENSG00000132773	4.13	4.21	4.89	0.48	0.31	0.63	290.511	-2.52854	7.10667e-34	1.80574e-32	Down	TOE1
ENSG00000116285	10.97	12.45	10.74	2.35	2.77	2.73	1043.26	-1.47928	7.39984e-34	1.87572e-32	Down	ERRFI1
ENSG00000167106	0.96	1.14	1.35	0.12	0.09	0.1	184.884	-2.79105	7.82875e-34	1.98206e-32	Down	FAM102A
ENSG00000093000	4.97	5.21	4.84	1.19	1.2	1.1	1060.39	-1.46181	9.20999e-34	2.32897e-32	Down	NUP50
ENSG00000204519	1.8	2.01	1.51	0.21	0.2	0.21	226.405	-2.44409	9.25894e-34	2.33855e-32	Down	ZNF551
ENSG00000139977	2.06	2.07	1.29	0.09	0.19	0.15	264.603	-2.97093	9.43773e-34	2.38086e-32	Down	NAA30
ENSG00000101236	6.61	6.86	7.07	1.63	1.63	1.93	1341.91	-1.34173	9.76902e-34	2.45563e-32	Down	RNF24
ENSG00000054523	4.2	4.3	4.6	1.1	1	1.15	1636.32	-1.36421	9.90323e-34	2.4864e-32	Down	KIF1B
ENSG00000124813	1.68	1.88	1.67	0.28	0.19	0.27	359.467	-2.15471	1.04167e-33	2.61221e-32	Down	RUNX2
ENSG00000224470	8.97	9.13	11.16	1.88	1.71	2.22	1112.86	-1.68482	1.15483e-33	2.89255e-32	Down	ATXN1L
ENSG00000214357	6.53	7.16	8.72	1.33	1.04	1.13	622.198	-2.01714	1.24817e-33	3.12265e-32	Down	NEURL1B
ENSG00000162222	5.51	5.41	6.48	0.96	1.02	0.95	388.902	-1.92137	1.26745e-33	3.16712e-32	Down	TTC9C
ENSG00000125945	3.27	3.39	1.93	0.18	0.14	0.26	245.661	-3.14927	1.33898e-33	3.34191e-32	Down	ZNF436
ENSG00000146833	1.97	2.17	1.93	0.18	0.18	0.19	144.991	-2.77481	1.34082e-33	3.34255e-32	Down	TRIM4
ENSG00000134262	1.7	1.8	2.2	0.2	0.29	0.27	302.985	-2.23771	1.36141e-33	3.38988e-32	Down	AP4B1
ENSG00000106459	2.5	2.34	2.72	0.37	0.24	0.31	258.182	-2.34624	1.36659e-33	3.39877e-32	Down	NRF1
ENSG00000149308	1.84	1.67	0.99	0.08	0.09	0.1	191.486	-3.32098	1.56198e-33	3.87102e-32	Down	NPAT
ENSG00000120690	2.08	2.26	1.96	0.24	0.26	0.31	221.034	-2.28608	1.59335e-33	3.94416e-32	Down	ELF1
ENSG00000105204	2.83	3.04	3.09	0.21	0.34	0.4	193.847	-2.54847	1.65666e-33	4.09605e-32	Down	DYRK1B
ENSG00000163485	2.53	2.49	2.78	0.47	0.46	0.44	375.46	-1.86692	1.69581e-33	4.18796e-32	Down	ADORA1
ENSG00000181830	4.19	4.08	5.27	0.75	0.77	0.65	524.578	-1.98857	1.70381e-33	4.20281e-32	Down	SLC35C1
ENSG00000180914	9.63	9.3	9.47	1.77	2.36	2.16	783.921	-1.53419	1.91884e-33	4.72219e-32	Down	OXTR
ENSG00000132825	2.8	3.1	3.01	0.2	0.15	0.18	112.755	-3.33195	1.95519e-33	4.80603e-32	Down	PPP1R3D
ENSG00000162630	6.5	6.92	3.15	0.24	0.25	0.25	194.168	-3.71113	2.355e-33	5.78206e-32	Down	B3GALT2
ENSG00000137185	1.9	1.99	2.02	0.21	0.16	0.15	146.148	-2.80524	2.62449e-33	6.43625e-32	Down	ZSCAN9
ENSG00000168495	5.34	5.07	6.01	0.95	0.84	1.14	527.662	-1.82837	2.84188e-33	6.96128e-32	Down	POLR3D
ENSG00000124782	0.69	0.72	0.81	0.09	0.1	0.1	222.701	-2.26149	3.18037e-33	7.78139e-32	Down	RREB1
ENSG00000147324	2.98	3.07	2.79	0.46	0.41	0.48	275.888	-2.04353	3.29461e-33	8.03299e-32	Down	MFHAS1
ENSG00000164151	8.95	8.42	7.06	1.3	1.5	1.86	956.409	-1.74028	3.29085e-33	8.03299e-32	Down	KIAA0947
ENSG00000137504	1.39	1.41	1.54	0.25	0.23	0.28	363.783	-1.87066	3.40449e-33	8.29132e-32	Down	CREBZF
ENSG00000135213	3.89	3.85	4.89	0.79	0.69	0.77	627.359	-1.84234	3.673e-33	8.93495e-32	Down	POM121C
ENSG00000036672	1.29	1.17	1.47	0.1	0.06	0.08	118.861	-3.33884	3.75668e-33	9.12799e-32	Down	USP2
ENSG00000034063	6	5.52	6.51	1.27	0.97	1.09	866.108	-1.78147	4.04419e-33	9.80402e-32	Down	UHRF1
ENSG00000005100	3.62	3.29	4.27	0.56	0.48	0.67	429.751	-2.03951	4.15931e-33	1.006e-31	Down	DHX33
ENSG00000167513	13.78	14.21	16.66	1.98	1.71	2.94	699.983	-2.08904	4.34592e-33	1.04993e-31	Down	CDT1
ENSG00000205476	7.78	7.78	8.9	1.66	1.56	2.06	1145.37	-1.56327	4.99017e-33	1.2042e-31	Down	CCDC85C
ENSG00000113658	4.29	4.2	3.1	0.51	0.73	0.65	813.092	-1.9591	5.30091e-33	1.27773e-31	Down	SMAD5
ENSG00000113916	2.65	2.75	2.99	0.39	0.22	0.41	334.638	-2.34927	5.34827e-33	1.28767e-31	Down	BCL6
ENSG00000089876	3.91	3.99	3.52	0.52	0.31	0.5	238.932	-2.42153	5.45588e-33	1.31208e-31	Down	DHX32
ENSG00000128944	6.18	5.71	4.77	0.93	1.13	1.02	629.105	-1.78775	5.51852e-33	1.32564e-31	Down	KNSTRN
ENSG00000259758	3.16	3.06	3.7	0.58	0.44	0.47	382.43	-2.08279	5.91204e-33	1.41855e-31	Down	CASC7
ENSG00000107554	3.62	3.37	3.89	0.52	0.24	0.41	430.284	-2.53669	6.19059e-33	1.4837e-31	Down	DNMBP
ENSG00000105778	1.25	1.19	1.07	0.14	0.21	0.21	362.384	-1.99876	6.42536e-33	1.53648e-31	Down	AVL9
ENSG00000107362	4.01	4.41	4.04	0.43	0.33	0.47	157.472	-2.65182	6.93841e-33	1.65542e-31	Down	ABHD17B
ENSG00000123444	1.07	1.09	1.05	0.08	0.08	0.12	138.812	-2.80674	6.97409e-33	1.66205e-31	Down	KBTBD4
ENSG00000145868	2.58	2.57	2.4	0.35	0.44	0.54	455.069	-1.85157	7.34072e-33	1.74746e-31	Down	FBXO38
ENSG00000076650	2.59	2.18	2.76	0.22	0.12	0.26	160.997	-2.94866	7.40375e-33	1.76047e-31	Down	GPATCH1
ENSG00000215421	0.83	0.78	0.75	0.12	0.11	0.12	248.217	-2.10654	7.47139e-33	1.77456e-31	Down	ZNF407
ENSG00000141378	2.61	2.38	2.79	0.4	0.35	0.38	263.78	-2.11994	7.506e-33	1.78078e-31	Down	PTRH2
ENSG00000162711	0.93	0.95	0.92	0.07	0.01	0.02	112.112	-3.92876	7.52161e-33	1.78248e-31	Down	NLRP3
ENSG00000173011	1.87	1.86	2.45	0.26	0.2	0.27	260.068	-2.39956	1.0098e-32	2.38768e-31	Down	TADA2B
ENSG00000135148	4.26	4.44	5.27	0.64	0.69	0.89	389.237	-1.99293	1.06097e-32	2.50586e-31	Down	TRAFD1
ENSG00000104221	2.29	2.11	2.91	0.11	0.06	0.15	112.473	-3.71972	1.14718e-32	2.70644e-31	Down	BRF2
ENSG00000182149	7.71	7.43	8.76	1.92	1.89	2.14	1692.49	-1.36272	1.22986e-32	2.89826e-31	Down	IST1
ENSG00000174282	14.61	13.88	20.12	2.61	1.95	2.81	1210.88	-2.06006	1.31162e-32	3.0875e-31	Down	ZBTB4
ENSG00000111913	3.61	3.18	3.21	0.6	0.47	0.42	410.717	-2.08807	1.42569e-32	3.35229e-31	Down	FAM65B
ENSG00000183155	13.09	15.36	13.97	2.66	2.66	2.71	446.412	-1.75307	1.54827e-32	3.63241e-31	Down	RABIF
ENSG00000117751	7.39	7.8	6.82	1.14	1.37	1.71	685.768	-1.73234	1.69503e-32	3.9723e-31	Down	PPP1R8
ENSG00000011114	2.21	2.44	2.06	0.41	0.45	0.42	478.655	-1.74221	1.76875e-32	4.14049e-31	Down	BTBD7
ENSG00000254726	1.36	1.36	1.52	0.07	0.1	0.05	104.094	-3.56264	1.81027e-32	4.23297e-31	Down	MEX3A
ENSG00000256060	5.05	4.68	4.95	0.48	0.47	0.4	139.038	-2.76877	1.81682e-32	4.2436e-31	Down	TRAPPC2P1
ENSG00000122140	7.89	7.67	8.87	1.78	1.63	1.81	704.371	-1.57935	1.99052e-32	4.64418e-31	Down	MRPS2
ENSG00000151474	3.24	2.98	3.19	0.66	0.54	0.73	785.893	-1.63218	2.05261e-32	4.78375e-31	Down	FRMD4A
ENSG00000198315	2.62	2.71	2.02	0.18	0.25	0.36	293.832	-2.53656	2.08007e-32	4.83707e-31	Down	ZKSCAN8
ENSG00000122257	2.52	2.24	1.88	0.36	0.3	0.36	404.85	-2.0406	2.0792e-32	4.83707e-31	Down	RBBP6
ENSG00000161204	3.67	3.66	4.09	0.79	0.62	0.78	614.918	-1.72547	2.77012e-32	6.42053e-31	Down	ABCF3
ENSG00000183161	3.3	3.83	3.2	0.31	0.22	0.23	127.534	-3.06582	2.7985e-32	6.47921e-31	Down	FANCF
ENSG00000156273	6.24	6.39	4.5	0.89	0.96	1.05	711.076	-1.90407	2.85953e-32	6.61325e-31	Down	BACH1
ENSG00000184675	1.36	1.26	1.36	0.08	0.14	0.19	221.22	-2.59202	2.98338e-32	6.89213e-31	Down	AMER1
ENSG00000171823	5.16	5.04	5.9	0.51	0.57	0.48	149.467	-2.69612	3.01394e-32	6.95513e-31	Down	FBXL14
ENSG00000135457	4.43	4.52	4.6	0.9	0.97	0.95	467.238	-1.61741	3.0384e-32	7.0039e-31	Down	TFCP2
ENSG00000145780	6.05	5.83	3.45	0.35	0.46	0.58	340.009	-2.7654	3.07484e-32	7.08018e-31	Down	FEM1C
ENSG00000267575	4.15	4.33	4.2	0.89	0.73	0.8	477.662	-1.7425	3.19353e-32	7.34546e-31	Down	CTC-459F4.3
ENSG00000115363	8.55	8.74	8.9	1.88	2.27	2.18	829.264	-1.40489	3.87494e-32	8.8934e-31	Down	EVA1A
ENSG00000151014	4.03	3.93	4.33	0.19	0.14	0.35	111.675	-3.38765	4.2779e-32	9.79696e-31	Down	CCRN4L
ENSG00000104228	2.23	2.64	2.88	0.16	0.09	0.27	168.574	-3.14238	4.40725e-32	1.00822e-30	Down	TRIM35
ENSG00000176396	12.52	14.04	13.48	1.29	2.36	1.97	322.713	-2.18162	4.52138e-32	1.03321e-30	Down	EID2
ENSG00000103126	2.71	2.76	3.33	0.49	0.44	0.5	363.892	-1.96034	5.12987e-32	1.171e-30	Down	AXIN1
ENSG00000254535	2.13	2.29	1.99	0.1	0.06	0.18	115.016	-3.40022	5.8543e-32	1.33204e-30	Down	PABPC4L
ENSG00000168061	4.36	4.58	4.37	0.78	0.93	0.79	390.323	-1.76738	7.5452e-32	1.71124e-30	Down	SAC3D1
ENSG00000213380	3.16	3.08	3.83	0.49	0.36	0.5	279.51	-2.22076	8.31972e-32	1.88488e-30	Down	COG8
ENSG00000162757	5.32	5.62	5.41	0.24	0.16	0.19	91.0699	-3.99122	9.10565e-32	2.06073e-30	Down	C1orf74
ENSG00000181220	1.28	1.4	1.61	0.08	0.07	0.18	188.93	-2.94679	1.00684e-31	2.27617e-30	Down	ZNF746
ENSG00000075420	17.43	17.17	15.24	4.48	4.09	4.55	4035.03	-1.28139	1.0133e-31	2.28832e-30	Down	FNDC3B
ENSG00000102606	4.27	4.25	4.9	1.02	0.79	0.86	1334.29	-1.6755	1.06111e-31	2.38863e-30	Down	ARHGEF7
ENSG00000138311	1.45	1.37	1.44	0.11	0.12	0.19	160.835	-2.63189	1.08467e-31	2.43907e-30	Down	ZNF365
ENSG00000101216	6.44	6.19	7.46	1.13	0.78	0.74	405.299	-2.25301	1.10695e-31	2.48652e-30	Down	GMEB2
ENSG00000166619	10.91	11.21	12.58	2.86	2.41	2.65	1571.31	-1.48414	1.1387e-31	2.55511e-30	Down	BLCAP
ENSG00000174804	2.42	2.52	2.11	0.31	0.19	0.18	200.884	-2.68633	1.26278e-31	2.83052e-30	Down	FZD4
ENSG00000095787	4.9	4.75	3.67	0.62	0.79	0.97	1188.46	-1.83475	1.3096e-31	2.93238e-30	Down	WAC
ENSG00000172765	4.71	4.68	4.38	0.98	1.15	1.23	903.622	-1.39338	1.45976e-31	3.26167e-30	Down	TMCC1
ENSG00000213588	4.26	3.65	3.77	0.21	0.24	0.36	117.457	-3.11259	1.475e-31	3.29225e-30	Down	ZBTB9
ENSG00000163870	6.44	7.1	7.97	1.38	1.21	1.63	790.467	-1.69506	1.49546e-31	3.33438e-30	Down	TPRA1
ENSG00000163026	1.41	1.66	1.43	0.02	0	0.03	95.5926	-5.30123	1.70349e-31	3.79022e-30	Down	C2orf44
ENSG00000254470	2.59	2.69	3.39	0.29	0.16	0.26	157.608	-2.88874	1.71767e-31	3.81776e-30	Down	AP5B1
ENSG00000188021	11.41	12.32	12.9	2	2.69	2.67	549.196	-1.67017	1.86673e-31	4.14469e-30	Down	UBQLN2
ENSG00000139531	1.23	1.29	1.56	0.16	0.16	0.1	202.588	-2.6132	1.94454e-31	4.3084e-30	Down	SUOX
ENSG00000143878	23.69	25.45	33.36	4.66	3.93	5.26	823.451	-1.9164	2.10666e-31	4.65782e-30	Down	RHOB
ENSG00000188070	3	3.25	4.03	0.32	0.32	0.53	283.012	-2.43983	2.19248e-31	4.8425e-30	Down	C11orf95
ENSG00000186566	4.51	4.24	4.5	0.99	0.78	1.03	855.637	-1.58822	2.2124e-31	4.88139e-30	Down	GPATCH8
ENSG00000145555	10.23	10.54	11.02	2.94	2.91	3.18	2090.34	-1.17239	2.48345e-31	5.47369e-30	Down	MYO10
ENSG00000149289	1.21	1.3	0.92	0.13	0.16	0.15	269.526	-2.31448	2.53573e-31	5.58311e-30	Down	ZC3H12C
ENSG00000112837	5.07	5.29	4.7	0.77	1.03	1.15	588.341	-1.70233	2.57283e-31	5.65888e-30	Down	TBX18
ENSG00000010818	2.64	2.58	2.31	0.49	0.46	0.55	484.857	-1.67266	2.65178e-31	5.82647e-30	Down	HIVEP2
ENSG00000148158	3.76	3.86	3.77	0.83	0.9	0.93	606.724	-1.45585	2.78829e-31	6.12005e-30	Down	SNX30
ENSG00000138675	3.48	3.66	3.31	0.62	0.84	0.7	631.612	-1.63291	3.33034e-31	7.29462e-30	Down	FGF5
ENSG00000162851	13.85	13.46	11.12	2.09	2.14	2.37	371.868	-1.88685	3.34454e-31	7.31813e-30	Down	TFB2M
ENSG00000140450	13.55	14.15	9.45	1.36	2.07	2.04	772.493	-2.10887	3.65174e-31	7.97379e-30	Down	ARRDC4
ENSG00000156804	5.64	6.61	5.93	1.14	1.18	1.51	765.95	-1.59943	3.72746e-31	8.13072e-30	Down	FBXO32
ENSG00000198894	2.1	1.93	1.95	0.21	0.24	0.24	159.82	-2.44496	3.80757e-31	8.29689e-30	Down	CIPC
ENSG00000166068	5.02	4.69	3.15	0.51	0.63	0.58	452.133	-2.24346	3.89651e-31	8.48193e-30	Down	SPRED1
ENSG00000111596	2.08	1.96	1.44	0.27	0.25	0.31	492.136	-2.04482	4.17016e-31	9.06032e-30	Down	CNOT2
ENSG00000165724	12.36	12.61	14.19	2.17	2.59	1.87	435.987	-1.91837	4.38495e-31	9.50598e-30	Down	ZMYND19
ENSG00000006194	2.04	1.97	2.42	0.35	0.4	0.42	433.887	-1.79084	4.52983e-31	9.80999e-30	Down	ZNF263
ENSG00000154124	5.32	5.34	5.55	1.13	1.15	1.44	768.762	-1.47646	4.84289e-31	1.04665e-29	Down	FAM105B
ENSG00000078246	6.18	6.08	6.87	1.29	1.19	1.31	447.416	-1.68755	5.58004e-31	1.20104e-29	Down	TULP3
ENSG00000166579	5.05	5.04	5.18	1.25	1.03	1.08	961.926	-1.53671	5.57798e-31	1.20104e-29	Down	NDEL1
ENSG00000171606	1.81	1.6	1.7	0.18	0.15	0.3	371.183	-2.33731	6.22367e-31	1.33822e-29	Down	ZNF274
ENSG00000129315	3.74	3.33	2.13	0.34	0.34	0.31	345.752	-2.53597	6.26467e-31	1.34566e-29	Down	CCNT1
ENSG00000134222	4.54	4.56	4.75	0.96	0.71	0.79	477.112	-1.8413	6.29029e-31	1.34979e-29	Down	PSRC1
ENSG00000138802	6.73	6.85	3.89	0.34	0.43	0.71	402.979	-2.85714	6.9298e-31	1.48551e-29	Down	SEC24B
ENSG00000150457	11.78	10.99	12.22	2.77	2.17	2.53	1018.79	-1.57532	7.02671e-31	1.50476e-29	Down	LATS2
ENSG00000146676	13.56	14.57	7.83	1.2	1.77	1.52	1301.33	-2.33708	7.25343e-31	1.55173e-29	Down	PURB
ENSG00000137502	1.97	1.88	1.17	0.16	0.21	0.21	386.447	-2.43823	7.94969e-31	1.69896e-29	Down	RAB30
ENSG00000080845	15.73	15.59	19.76	3.91	3.14	3.71	3484.46	-1.59538	9.17731e-31	1.95342e-29	Down	DLGAP4
ENSG00000185909	13.01	14.12	15.43	2.95	3.46	3.41	821.702	-1.47209	9.30377e-31	1.97834e-29	Down	KLHDC8B
ENSG00000205808	4.21	3.79	2.89	0.19	0.14	0.27	117.022	-3.40576	9.43271e-31	2.00374e-29	Down	PPAPDC2
ENSG00000198841	14.25	12.54	14.67	1.98	1.33	1.01	276.761	-2.58744	9.66219e-31	2.05042e-29	Down	KTI12
ENSG00000185298	7.59	7.2	9.07	1.4	1.14	1.61	537.713	-1.86734	9.75367e-31	2.06776e-29	Down	CCDC137
ENSG00000111671	3.62	3.54	3.96	0.52	0.35	0.47	192.059	-2.36665	1.01438e-30	2.14832e-29	Down	SPSB2
ENSG00000140650	2.26	2.57	1.97	0.34	0.38	0.44	426.923	-1.87932	1.0351e-30	2.18999e-29	Down	PMM2
ENSG00000143315	6.4	6.26	6.11	0.72	1.23	1.01	337.59	-2.01437	1.04105e-30	2.20038e-29	Down	PIGM
ENSG00000175895	3.24	3.46	2.83	0.09	0.19	0.33	140.864	-3.18833	1.17605e-30	2.47828e-29	Down	PLEKHF2
ENSG00000136709	3	2.87	3.19	0.62	0.46	0.64	602.764	-1.73759	1.2676e-30	2.66588e-29	Down	WDR33
ENSG00000020256	3.76	3.52	4.47	0.7	0.66	0.75	432.151	-1.82144	1.28719e-30	2.70169e-29	Down	ZFP64
ENSG00000073614	3.56	3.66	3.35	0.82	0.74	0.87	740.003	-1.46744	1.32976e-30	2.78828e-29	Down	KDM5A
ENSG00000221869	13.26	16.3	14.57	2.47	1.59	2.38	394.742	-2.1072	1.35031e-30	2.82855e-29	Down	CEBPD
ENSG00000204103	4.81	5.38	6.35	0.84	0.47	0.58	339.552	-2.45155	1.38166e-30	2.89135e-29	Down	MAFB
ENSG00000135547	4.97	5.46	4.43	0.15	0.46	0.5	151.892	-3.01404	1.39394e-30	2.91416e-29	Down	HEY2
ENSG00000166439	1.98	2.01	1.75	0.24	0.24	0.26	188.424	-2.27542	1.40554e-30	2.93552e-29	Down	RNF169
ENSG00000226752	1.3	1.23	1.08	0.12	0.1	0.15	160.53	-2.58222	1.41756e-30	2.95769e-29	Down	PSMD5-AS1
ENSG00000258655	10.53	12.22	10.86	1.23	1.55	1.48	185.036	-2.31442	1.46823e-30	3.06039e-29	Down	ARHGAP5-AS1
ENSG00000182541	2.1	2.13	2.66	0.35	0.31	0.41	330.814	-2.03181	1.71402e-30	3.56216e-29	Down	LIMK2
ENSG00000120149	6.32	6.83	8.2	0.68	1	1.07	244.766	-2.29174	1.72693e-30	3.58546e-29	Down	MSX2
ENSG00000174791	2.16	2.27	2.61	0.4	0.36	0.36	300.291	-1.99994	1.81098e-30	3.75628e-29	Down	RIN1
ENSG00000250899	4.06	4.08	4.79	0.51	0.3	0.53	176.568	-2.56677	2.0646e-30	4.27811e-29	Down	RP11-253E3.3
ENSG00000165355	2.85	2.77	2.59	0.3	0.35	0.27	154.476	-2.50409	2.23652e-30	4.62982e-29	Down	FBXO33
ENSG00000189184	0.9	1.01	0.67	0.06	0.06	0.08	138.132	-3.02063	2.24138e-30	4.63533e-29	Down	PCDH18
ENSG00000107581	30.83	30.06	28.69	8.18	8.97	9.72	3044.55	-1.09784	2.27887e-30	4.70825e-29	Down	EIF3A
ENSG00000188997	1.34	1.37	1.62	0.06	0.05	0.08	93.3839	-3.66116	2.30175e-30	4.75088e-29	Down	KCTD21
ENSG00000206532	193.07	201.79	167.09	45.78	48.13	41.28	4332.49	-1.40813	2.33204e-30	4.80869e-29	Down	RP11-553A10.1
ENSG00000243364	2.9	2.92	3.6	0.03	0.08	0.06	87.4471	-4.80597	2.34702e-30	4.83486e-29	Down	EFNA4
ENSG00000173875	1.91	1.85	1.34	0.13	0.15	0.23	226.758	-2.64048	2.49102e-30	5.1265e-29	Down	ZNF791
ENSG00000181827	2.03	2.08	1.6	0.25	0.28	0.37	411.129	-1.99994	2.51433e-30	5.16943e-29	Down	RFX7
ENSG00000170260	1.62	1.94	1.99	0.11	0.08	0.14	103.934	-3.32529	2.73797e-30	5.61283e-29	Down	ZNF212
ENSG00000221886	3.97	3.8	1.6	0.07	0.15	0.12	176.712	-3.95274	2.82846e-30	5.79272e-29	Down	C5orf54
ENSG00000143633	1.8	1.6	1.92	0.17	0.15	0.23	156.643	-2.55628	3.03225e-30	6.19206e-29	Down	C1orf131
ENSG00000102034	14.4	14.22	17.53	3.64	3.28	3.7	1498.53	-1.4734	3.03769e-30	6.19718e-29	Down	ELF4
ENSG00000100036	1.85	1.88	2.05	0.24	0.23	0.29	190.466	-2.24084	3.26531e-30	6.65512e-29	Down	SLC35E4
ENSG00000138767	1.01	0.93	0.65	0.05	0.07	0.06	134.091	-3.15338	3.82506e-30	7.78093e-29	Down	CNOT6L
ENSG00000068097	2.23	2.61	2.6	0.42	0.37	0.42	286.044	-1.96918	3.88814e-30	7.88647e-29	Down	HEATR6
ENSG00000155858	1.79	1.9	1.58	0.12	0.12	0.2	130.91	-2.86848	3.9686e-30	8.03423e-29	Down	LSM11
ENSG00000130449	8.7	8.33	8.93	1.77	1.17	1.28	599.314	-1.95751	4.18101e-30	8.45613e-29	Down	ZSWIM6
ENSG00000151553	6.14	5.67	4.05	0.68	0.82	0.88	464.124	-2.08373	4.46383e-30	9.0195e-29	Down	FAM160B1
ENSG00000197483	3.11	3.24	3.39	0.39	0.25	0.42	164.473	-2.50821	4.69282e-30	9.47314e-29	Down	ZNF628
ENSG00000167562	1.15	1.22	0.76	0.04	0.06	0.08	131.882	-3.36805	4.78189e-30	9.64371e-29	Down	ZNF701
ENSG00000186260	0.89	0.92	0.9	0.16	0.12	0.18	385.295	-1.87633	5.00299e-30	1.00704e-28	Down	MKL2
ENSG00000165424	12.59	13.23	14.54	3.21	3.49	3.45	1028.09	-1.34768	5.18191e-30	1.04107e-28	Down	ZCCHC24
ENSG00000092978	1.8	1.8	1.55	0.22	0.21	0.24	187.478	-2.26643	5.52942e-30	1.10877e-28	Down	GPATCH2
ENSG00000170365	1.51	1.5	1.69	0.09	0.1	0.22	198.737	-2.8018	6.5941e-30	1.32101e-28	Down	SMAD1
ENSG00000136463	6.31	6.86	8.07	1.09	1	1.29	324.862	-1.98806	7.71906e-30	1.54345e-28	Down	TACO1
ENSG00000169981	1.67	1.7	1.43	0.16	0.1	0.16	132.727	-2.80585	7.88096e-30	1.57284e-28	Down	ZNF35
ENSG00000173914	3.56	3.78	3.65	0.63	0.73	0.74	329.452	-1.74506	8.0257e-30	1.60021e-28	Down	RBM4B
ENSG00000146373	2.61	2.67	2.26	0.45	0.58	0.46	586.286	-1.689	8.20913e-30	1.63524e-28	Down	RNF217
ENSG00000172059	6.63	7.17	7.69	1.07	1.17	1.62	482.396	-1.81908	9.58761e-30	1.90624e-28	Down	KLF11
ENSG00000160201	5.83	5.61	6.33	1.48	1.26	1.24	1278.73	-1.50659	1.24552e-29	2.47404e-28	Down	U2AF1
ENSG00000131023	2.03	2.12	1.74	0.31	0.38	0.35	343.506	-1.85783	1.26078e-29	2.50201e-28	Down	LATS1
ENSG00000168906	24.89	26.21	21.62	5.85	4.6	5.63	2099.13	-1.52568	1.26586e-29	2.50973e-28	Down	MAT2A
ENSG00000066654	5.72	5.39	3.38	0.39	0.67	0.67	651.835	-2.40041	1.28406e-29	2.54342e-28	Down	THUMPD1
ENSG00000174106	2.94	3.01	1.96	0.08	0.13	0.28	233.127	-3.28584	1.28606e-29	2.54501e-28	Down	LEMD3
ENSG00000175137	6.78	6.37	8.11	1.63	1.59	1.61	1152.97	-1.49246	1.29089e-29	2.55217e-28	Down	SH3BP5L
ENSG00000112941	7.65	7.84	9.07	1.75	1.26	1.64	779.005	-1.74392	1.38391e-29	2.73351e-28	Down	PAPD7
ENSG00000114648	3.08	3.35	3.53	0.56	0.68	0.7	391.532	-1.71025	1.42891e-29	2.81977e-28	Down	KLHL18
ENSG00000119906	3.53	3.4	2.27	0.35	0.47	0.39	378.72	-2.2685	1.43083e-29	2.82092e-28	Down	FAM178A
ENSG00000139620	3	3.29	2.77	0.54	0.49	0.62	378.668	-1.80328	1.47376e-29	2.90284e-28	Down	KANSL2
ENSG00000136875	13.56	13.39	14.55	3.61	3.54	3.53	1049.74	-1.31555	1.68964e-29	3.32185e-28	Down	PRPF4
ENSG00000188785	1.67	1.46	1.3	0.16	0.18	0.15	162.488	-2.49687	1.794e-29	3.52376e-28	Down	ZNF548
ENSG00000204315	7.64	7.69	9.43	0.81	0.34	0.64	124.032	-3.05961	1.98584e-29	3.89693e-28	Down	FKBPL
ENSG00000005339	4.98	4.96	6.04	1.17	0.83	0.97	1399.51	-1.7655	2.17956e-29	4.26915e-28	Down	CREBBP
ENSG00000023171	1.02	0.88	0.99	0.15	0.11	0.11	192.306	-2.31976	2.18558e-29	4.27697e-28	Down	GRAMD1B
ENSG00000171873	4.16	4.87	4.43	0.35	0.4	0.56	138.676	-2.65253	2.22355e-29	4.34322e-28	Down	ADRA1D
ENSG00000083093	2.72	3.01	2.39	0.29	0.32	0.43	214.41	-2.27688	2.49487e-29	4.86419e-28	Down	PALB2
ENSG00000160214	4.05	4.01	5.02	0.72	0.68	0.77	322.906	-1.93252	2.57389e-29	5.009e-28	Down	RRP1
ENSG00000175073	1.49	1.41	1.21	0.12	0.06	0.16	153.827	-2.88674	2.66204e-29	5.17102e-28	Down	VCPIP1
ENSG00000234616	1.01	1.14	1.38	0.15	0.06	0.1	226.865	-2.77062	2.70652e-29	5.25259e-28	Down	JRK
ENSG00000244045	2.47	2.38	2.46	0.36	0.24	0.4	227.229	-2.19661	2.88289e-29	5.58461e-28	Down	TMEM199
ENSG00000105248	12.33	11.17	13.64	1.98	2.01	1.85	258.364	-2.0165	3.48659e-29	6.74169e-28	Down	CCDC94
ENSG00000185049	1.45	1.44	1.77	0.2	0.15	0.22	194.534	-2.35251	3.80424e-29	7.32906e-28	Down	NELFA
ENSG00000170525	3.77	3.91	4.85	0.85	0.79	0.84	620.079	-1.68663	3.82849e-29	7.36906e-28	Down	PFKFB3
ENSG00000183741	4.77	4.75	6.03	1.06	0.85	0.81	744.593	-1.85894	4.01181e-29	7.71488e-28	Down	CBX6
ENSG00000159399	15.88	16.9	17.31	4.45	3.75	4.22	1472.24	-1.36409	4.14041e-29	7.95494e-28	Down	HK2
ENSG00000186532	2.87	2.76	3.27	0.46	0.41	0.59	325.634	-1.93596	4.16562e-29	7.9961e-28	Down	SMYD4
ENSG00000163257	4.4	4.13	3.59	0.74	0.77	0.83	404.707	-1.72235	4.30992e-29	8.25807e-28	Down	DCAF16
ENSG00000022556	2.4	2.41	2.76	0.49	0.43	0.48	367.448	-1.77388	4.34782e-29	8.32313e-28	Down	NLRP2
ENSG00000133121	3.69	3.37	3.93	0.55	0.25	0.29	518.819	-2.63629	4.4636e-29	8.53704e-28	Down	STARD13
ENSG00000104356	3.15	3.02	3.69	0.49	0.36	0.53	246.384	-2.16851	5.12783e-29	9.78086e-28	Down	POP1
ENSG00000135912	0.8	0.66	0.96	0.06	0.06	0.1	169.111	-2.68925	5.86106e-29	1.11593e-27	Down	TTLL4
ENSG00000143376	1.89	1.85	1.92	0.35	0.36	0.26	438.059	-1.89491	5.9071e-29	1.12368e-27	Down	SNX27
ENSG00000182580	2.08	2.66	2.91	0.27	0.22	0.25	153.454	-2.67046	6.82329e-29	1.29679e-27	Down	EPHB3
ENSG00000086544	4.23	4.13	4.87	0.44	0.31	0.66	195.188	-2.52801	6.95875e-29	1.32135e-27	Down	ITPKC
ENSG00000105879	2.38	2.17	2	0.29	0.3	0.4	240.86	-2.06591	7.03761e-29	1.33512e-27	Down	CBLL1
ENSG00000197024	0.77	0.91	0.7	0.02	0.08	0.06	138.629	-3.16074	7.46935e-29	1.41449e-27	Down	ZNF398
ENSG00000101255	12.67	12.72	16.92	1.67	1.39	2.67	700.674	-2.21621	7.79122e-29	1.47412e-27	Down	TRIB3
ENSG00000160688	3.5	3.63	4.45	0.74	0.72	0.82	524.25	-1.69409	7.84174e-29	1.48235e-27	Down	FLAD1
ENSG00000167716	1.71	1.76	2.02	0.3	0.22	0.35	410.735	-1.98614	8.3564e-29	1.57681e-27	Down	WDR81
ENSG00000171574	1.4	1.4	1.58	0.22	0.17	0.16	183.63	-2.33297	8.44137e-29	1.59142e-27	Down	ZNF584
ENSG00000171425	4.02	3.59	4.51	0.49	0.3	0.43	152.179	-2.61347	9.38365e-29	1.76749e-27	Down	ZNF581
ENSG00000196449	20.47	20	23.3	4.57	4.06	4.7	516.336	-1.60651	1.12649e-28	2.11995e-27	Down	YRDC
ENSG00000182168	3.36	3.03	2.89	0.67	0.57	0.62	468.981	-1.67104	1.13685e-28	2.13755e-27	Down	UNC5C
ENSG00000198783	3.8	4.09	3.59	0.28	0.26	0.27	99.2038	-3.09478	1.1957e-28	2.24619e-27	Down	ZNF830
ENSG00000105072	1.1	1.22	1.41	0.09	0.09	0.09	104.745	-3.0838	1.21812e-28	2.28628e-27	Down	C19orf44
ENSG00000141570	2.41	2.5	2.45	0.31	0.16	0.29	152.419	-2.5626	1.23943e-28	2.3242e-27	Down	CBX8
ENSG00000198799	1.32	1.25	1.23	0.22	0.24	0.24	284.662	-1.79057	1.49702e-28	2.7973e-27	Down	LRIG2
ENSG00000174197	1.01	0.91	0.64	0.12	0.08	0.1	317.927	-2.40942	1.51372e-28	2.82601e-27	Down	MGA
ENSG00000121406	1.45	1.18	0.92	0.06	0.11	0.14	185.609	-2.82503	1.51622e-28	2.82818e-27	Down	ZNF549
ENSG00000006062	2.53	2.64	2.78	0.38	0.18	0.39	316.663	-2.37322	1.56707e-28	2.91788e-27	Down	MAP3K14
ENSG00000179151	5.76	5.93	6.71	1.47	1.35	1.25	921.769	-1.5262	1.60348e-28	2.98304e-27	Down	EDC3
ENSG00000264247	1.68	1.67	1.88	0.13	0.13	0.17	110.332	-2.86668	1.71234e-28	3.17995e-27	Down	LINC00909
ENSG00000147789	0.8	0.82	0.89	0.12	0.07	0.08	157.347	-2.54747	1.71232e-28	3.17995e-27	Down	ZNF7
ENSG00000177981	1.21	1.22	1.37	0.17	0.1	0.17	171.086	-2.42499	1.77927e-28	3.30133e-27	Down	ASB8
ENSG00000118655	7.99	7.71	8.97	0.12	0.12	0.33	595.649	-4.51093	1.98788e-28	3.68517e-27	Down	DCLRE1B
ENSG00000141569	3.86	3.82	4.98	0.66	0.65	0.58	285.727	-2.08041	2.22094e-28	4.1064e-27	Down	TRIM65
ENSG00000107372	20.12	20.86	11.6	1.62	2.7	2.66	2392.78	-2.25294	2.27143e-28	4.19242e-27	Down	ZFAND5
ENSG00000132823	32.56	31	30.57	7.74	7.66	8.55	752.328	-1.32966	2.30099e-28	4.24327e-27	Down	OSER1
ENSG00000132819	4.42	4.1	5.91	0.45	0.64	0.71	254.514	-2.33045	2.42583e-28	4.46959e-27	Down	RBM38
ENSG00000129911	14.89	15.3	16.43	3.56	3.3	4.33	969.484	-1.41201	2.43025e-28	4.47382e-27	Down	KLF16
ENSG00000204304	7.73	7.81	8.88	1.74	1.17	1.49	639.169	-1.8125	2.5399e-28	4.66754e-27	Down	PBX2
ENSG00000094804	31.63	32.81	30.67	8.64	9.47	10.36	2135.02	-1.10083	2.81722e-28	5.16368e-27	Down	CDC6
ENSG00000146112	21.07	21	25.68	5.64	4.72	5.27	2035.1	-1.46583	2.87913e-28	5.268e-27	Down	PPP1R18
ENSG00000147883	37.99	40.05	39.47	11.29	12.84	12.7	3551.46	-1.03506	2.92902e-28	5.35466e-27	Down	CDKN2B
ENSG00000137656	5.58	5.1	6.1	0.86	0.47	0.68	208.838	-2.38055	3.22199e-28	5.88515e-27	Down	BUD13
ENSG00000115568	1.44	1.36	1.9	0.15	0.12	0.22	193.838	-2.58069	3.41896e-28	6.23414e-27	Down	ZNF142
ENSG00000204859	2	2.09	2.46	0.29	0.23	0.31	184.286	-2.29468	3.49044e-28	6.35898e-27	Down	ZBTB48
ENSG00000104611	5.38	5	5.04	0.84	0.84	1.19	387.395	-1.76862	3.71411e-28	6.76064e-27	Down	SH2D4A
ENSG00000171302	9.8	10.35	12.44	2.65	2.63	2.69	1606.67	-1.38554	3.79731e-28	6.90614e-27	Down	CANT1
ENSG00000181315	2.04	1.78	1.54	0.06	0.14	0.19	135.689	-3.04463	3.83948e-28	6.97682e-27	Down	ZNF322
ENSG00000150712	7.69	8.01	8.08	1.73	2.2	2.3	1216.62	-1.29294	3.91685e-28	7.11129e-27	Down	MTMR12
ENSG00000178252	6.32	6.43	7.16	1.8	1.53	1.7	1950.19	-1.33718	3.93355e-28	7.13547e-27	Down	WDR6
ENSG00000171467	3.47	3.53	3.68	0.76	0.7	0.89	506.646	-1.53772	4.09099e-28	7.4147e-27	Down	ZNF318
ENSG00000132275	1.11	1.03	1.3	0.08	0.13	0.11	130.936	-2.70494	4.16551e-28	7.54329e-27	Down	RRP8
ENSG00000266962	3.13	3.86	3.72	0.2	0.24	0.14	89.9686	-3.46871	4.32687e-28	7.82878e-27	Down	RP11-400F19.6
ENSG00000111846	0.59	0.57	0.51	0.04	0.07	0.06	130.625	-2.61393	4.87697e-28	8.80147e-27	Down	GCNT2
ENSG00000164949	2.33	2.46	3.18	0.34	0.28	0.29	176.91	-2.46572	5.00246e-28	9.01253e-27	Down	GEM
ENSG00000100647	6.79	6.79	7.67	1.49	1.08	1.52	593.312	-1.71801	5.18121e-28	9.31075e-27	Down	KIAA0247
ENSG00000139131	7.16	5.76	6.45	1.03	1.01	1.21	279.477	-1.91445	5.61663e-28	1.00675e-26	Down	YARS2
ENSG00000114796	1.98	2.24	1.4	0.21	0.28	0.25	329.372	-2.25431	5.97726e-28	1.06957e-26	Down	KLHL24
ENSG00000163866	4	4.48	4.86	0.94	0.83	1.08	676.808	-1.5751	6.02831e-28	1.0778e-26	Down	SMIM12
ENSG00000112658	28.14	29.94	36.49	7.6	6.48	7.47	1969.34	-1.48434	6.37137e-28	1.13817e-26	Down	SRF
ENSG00000173598	9.3	10.56	8.92	2.35	2.69	2.51	1511.12	-1.28859	6.40702e-28	1.14357e-26	Down	NUDT4
ENSG00000164296	1.3	1.27	1.33	0.05	0.06	0.13	101.006	-3.24325	7.5433e-28	1.34524e-26	Down	TIGD6
ENSG00000167074	1.02	1.18	1.41	0.11	0.08	0.09	114.564	-2.98303	7.8064e-28	1.38982e-26	Down	TEF
ENSG00000169951	1.14	1.28	1.61	0.06	0.05	0.1	95.2746	-3.46859	7.94207e-28	1.41159e-26	Down	ZNF764
ENSG00000176142	5.54	4.99	4.61	1.01	1.2	1	575.614	-1.59042	9.02231e-28	1.59687e-26	Down	TMEM39A
ENSG00000103429	9.68	9.64	10.5	2.68	2.4	2.75	1215.53	-1.283	9.23454e-28	1.63169e-26	Down	BFAR
ENSG00000178409	0.71	0.8	0.76	0.07	0.05	0.07	108.337	-2.84591	1.04444e-27	1.84085e-26	Down	BEND3
ENSG00000187257	1.29	1.22	0.99	0.1	0.07	0.13	122.481	-2.84169	1.09698e-27	1.93023e-26	Down	RSBN1L
ENSG00000155868	3.75	3.85	2.31	0.3	0.33	0.25	179.658	-2.80663	1.12579e-27	1.97762e-26	Down	MED7
ENSG00000179546	5.94	6.01	6.24	1.04	1.32	1.11	318.483	-1.74387	1.17783e-27	2.06732e-26	Down	HTR1D
ENSG00000173653	2.21	2.28	2.59	0.37	0.24	0.24	196.949	-2.39149	1.20167e-27	2.10566e-26	Down	RCE1
ENSG00000139517	2.91	2.87	3.29	0.3	0.32	0.47	166.422	-2.36393	1.31386e-27	2.29844e-26	Down	LNX2
ENSG00000091732	2.46	2.48	2.53	0.34	0.37	0.38	176.471	-2.11687	1.37699e-27	2.40688e-26	Down	ZC3HC1
ENSG00000168016	1.56	1.32	1.81	0.23	0.22	0.18	229.533	-2.22816	1.42688e-27	2.48997e-26	Down	TRANK1
ENSG00000178999	11.14	10.98	12.13	2.95	3.05	2.89	955.033	-1.30352	1.4957e-27	2.60791e-26	Down	AURKB
ENSG00000174013	4.83	4.68	2.65	0.31	0.41	0.57	436.869	-2.55137	1.5226e-27	2.65262e-26	Down	FBXO45
ENSG00000065328	2.63	2.8	2.36	0.44	0.42	0.52	297.55	-1.83528	1.62384e-27	2.82665e-26	Down	MCM10
ENSG00000162073	7.14	7.18	8.44	1.43	1.45	1.95	729.132	-1.58563	1.67591e-27	2.91489e-26	Down	PAQR4
ENSG00000091527	36.88	35.57	20.16	3.96	5.02	5.39	3621.06	-2.03243	1.9008e-27	3.29518e-26	Down	CDV3
ENSG00000123080	27.77	29.4	32.78	7.89	8.64	9.13	2313.84	-1.16939	2.07325e-27	3.5912e-26	Down	CDKN2C
ENSG00000060688	7.03	6.75	8.09	1.63	1.72	1.81	684.203	-1.43894	2.11941e-27	3.66513e-26	Down	SNRNP40
ENSG00000122687	3.71	3.5	4.01	0.57	0.55	0.82	345.637	-1.86971	2.26924e-27	3.91783e-26	Down	FTSJ2
ENSG00000120868	2.15	2.07	1.63	0.33	0.3	0.37	347.179	-1.88846	2.52908e-27	4.35576e-26	Down	APAF1
ENSG00000166261	1.3	1.13	1.25	0.14	0.07	0.15	134.845	-2.63466	2.63563e-27	4.53556e-26	Down	ZNF202
ENSG00000108599	4.91	5.12	4.59	0.77	1.02	1.17	486.127	-1.65025	2.73091e-27	4.6957e-26	Down	AKAP10
ENSG00000196371	1.98	1.95	1.83	0.24	0.18	0.24	137.21	-2.44897	2.89403e-27	4.97212e-26	Down	FUT4
ENSG00000259877	2.71	2.82	3.4	0.04	0.1	0.08	75.1866	-4.39011	2.97879e-27	5.11358e-26	Down	RP11-46C24.7
ENSG00000168502	4.69	4.5	5.28	1.04	0.64	0.83	1099.62	-1.86131	3.52875e-27	6.04785e-26	Down	SOGA2
ENSG00000213694	2.15	2.23	2.18	0.43	0.44	0.52	370.402	-1.59598	3.67004e-27	6.2849e-26	Down	S1PR3
ENSG00000108557	4.51	4.11	4.89	0.86	0.53	0.48	1038.31	-2.17675	3.76052e-27	6.43464e-26	Down	RAI1
ENSG00000141040	1.73	1.83	1.51	0.09	0.11	0.19	112.006	-2.94114	3.9771e-27	6.79972e-26	Down	ZNF287
ENSG00000168386	11.69	10.82	9.05	1.15	1.7	2.35	1915.79	-1.95275	4.18697e-27	7.14696e-26	Down	FILIP1L
ENSG00000167566	2.17	2.01	2.33	0.42	0.27	0.36	369.889	-1.96457	4.31587e-27	7.36104e-26	Down	NCKAP5L
ENSG00000145685	6.18	6.89	5.89	1.43	1.52	1.85	1230.88	-1.34034	4.66803e-27	7.94882e-26	Down	LHFPL2
ENSG00000102738	4.49	4.43	3.76	0.33	0.46	0.55	134.959	-2.54536	5.14169e-27	8.73425e-26	Down	MRPS31
ENSG00000033030	1.04	0.95	0.98	0.09	0.09	0.16	161.931	-2.41069	5.1872e-27	8.80447e-26	Down	ZCCHC8
ENSG00000177045	3.55	3.26	3.99	0.66	0.41	0.51	315.518	-2.10132	5.53521e-27	9.37987e-26	Down	SIX5
ENSG00000070444	2.44	2.58	2.8	0.53	0.35	0.46	379.795	-1.8903	5.53952e-27	9.37987e-26	Down	MNT
ENSG00000177000	0.48	0.57	0.69	0.06	0.03	0.07	168.118	-2.67801	5.91802e-27	9.98873e-26	Down	MTHFR
ENSG00000204120	1.17	1.15	1.4	0.26	0.18	0.2	467.157	-1.87035	5.94885e-27	1.00327e-25	Down	GIGYF2
ENSG00000245060	4.05	4.47	4.71	0.86	0.78	0.71	314.763	-1.84106	6.10743e-27	1.0292e-25	Down	LINC00847
ENSG00000152147	2.22	1.95	1.92	0.22	0.25	0.18	130.374	-2.56663	6.13853e-27	1.03361e-25	Down	GEMIN6
ENSG00000083896	6.58	6.24	4.84	1.22	1.23	1.29	795.786	-1.58819	6.14762e-27	1.03432e-25	Down	YTHDC1
ENSG00000134508	6.39	6.89	8.47	1.56	1.49	1.81	1088.61	-1.51293	7.49806e-27	1.25952e-25	Down	CABLES1
ENSG00000198042	3.16	3.02	2.48	0.34	0.32	0.47	193.967	-2.25233	8.29872e-27	1.38959e-25	Down	MAK16
ENSG00000125834	2.48	2.52	2.94	0.41	0.17	0.26	427.061	-2.54463	9.6281e-27	1.60643e-25	Down	STK35
ENSG00000047056	2.29	2.39	2.6	0.35	0.5	0.4	269.613	-1.89488	1.02581e-26	1.7082e-25	Down	WDR37
ENSG00000125898	2.84	2.73	2.95	0.12	0.2	0.41	220.178	-2.82242	1.04098e-26	1.7321e-25	Down	FAM110A
ENSG00000160094	4.76	4.79	6.1	0.79	0.91	0.8	268.787	-1.98779	1.06869e-26	1.77541e-25	Down	ZNF362
ENSG00000041988	2.63	2.37	3.41	0.35	0.3	0.44	232.919	-2.26513	1.16437e-26	1.92678e-25	Down	THAP3
ENSG00000188807	5.92	5.69	7.02	1.49	1.39	1.61	1002.92	-1.40681	1.1781e-26	1.94644e-25	Down	TMEM201
ENSG00000270170	32.18	33.1	34.99	7.4	7.03	7.61	413.284	-1.53717	1.18371e-26	1.95419e-25	Down	NCBP2-AS2
ENSG00000135845	5	5.04	5.18	1.06	1.39	1.2	637.928	-1.41799	1.20218e-26	1.98312e-25	Down	PIGC
ENSG00000104447	0.46	0.48	0.49	0.05	0.03	0.04	107.546	-2.78094	1.20669e-26	1.98902e-25	Down	TRPS1
ENSG00000178235	2.77	2.53	2.56	0.31	0.43	0.33	165.19	-2.22685	1.2174e-26	2.00354e-25	Down	SLITRK1
ENSG00000171421	10.32	12.4	13.24	2.18	2.53	2.37	425.505	-1.69646	1.23736e-26	2.03321e-25	Down	MRPL36
ENSG00000140471	0.85	0.81	0.66	0.05	0.09	0.06	117.718	-2.81041	1.26008e-26	2.06894e-25	Down	LINS
ENSG00000167981	5.37	5.49	5.12	0.41	0.39	0.65	111.637	-2.72601	1.36992e-26	2.24754e-25	Down	ZNF597
ENSG00000108651	8.32	8.05	7.85	2.19	1.92	2	938.665	-1.34013	1.39209e-26	2.28214e-25	Down	UTP6
ENSG00000253797	6.28	6.74	5.84	1.11	1.28	1.55	461.634	-1.60773	1.40838e-26	2.30527e-25	Down	UTP14C
ENSG00000239306	9.63	9.59	11.06	2.07	1.17	1.44	1017.71	-2.02223	1.52098e-26	2.48764e-25	Down	RBM14
ENSG00000170385	9.97	9.96	6.97	0.97	1.69	1.5	610.404	-2.03713	1.71204e-26	2.79796e-25	Down	SLC30A1
ENSG00000156030	1.18	1.11	1.33	0.17	0.06	0.1	354.518	-2.73444	1.72227e-26	2.8125e-25	Down	ELMSAN1
ENSG00000172216	23.32	26.74	30.03	5.01	2.79	4.18	607.385	-2.06748	1.746e-26	2.84906e-25	Down	CEBPB
ENSG00000095383	2.67	2.54	3.2	0.27	0.31	0.49	221.116	-2.29177	1.91821e-26	3.12524e-25	Down	TBC1D2
ENSG00000144120	1.86	1.6	2.22	0.14	0.09	0.16	99.0142	-3.13829	1.92736e-26	3.13771e-25	Down	TMEM177
ENSG00000155252	5.17	5.28	6.45	1.12	0.9	1.05	376.876	-1.80471	2.15183e-26	3.49775e-25	Down	PI4K2A
ENSG00000171940	7.27	7.05	7.02	0.32	0.12	0.25	871.867	-4.07782	2.38509e-26	3.86206e-25	Down	ZNF217
ENSG00000089234	3.83	4.23	4.22	0.74	0.84	0.92	335.467	-1.64724	2.43893e-26	3.9462e-25	Down	BRAP
ENSG00000137947	7.56	7.16	5.72	0.69	0.82	1.28	301.119	-2.1941	2.57722e-26	4.16357e-25	Down	GTF2B
ENSG00000148297	2.39	2.34	3.13	0.48	0.54	0.45	518.488	-1.77304	2.83737e-26	4.56987e-25	Down	MED22
ENSG00000115325	7.75	7.55	9.04	2.09	2.03	2.33	1443.78	-1.27243	2.87438e-26	4.62595e-25	Down	DOK1
ENSG00000175505	3.28	3.14	3.6	0.43	0.37	0.41	136.328	-2.37771	3.20444e-26	5.15322e-25	Down	CLCF1
ENSG00000067596	5.4	5.27	6.01	1.43	1.27	1.45	855.846	-1.35901	3.23017e-26	5.19065e-25	Down	DHX8
ENSG00000086712	4.72	4.36	3.65	0.83	0.85	0.89	436.294	-1.65458	3.51844e-26	5.64263e-25	Down	TXLNG
ENSG00000085872	8.7	8.42	9.46	2.37	2.1	2.03	1156.92	-1.38455	3.51946e-26	5.64263e-25	Down	CHERP
ENSG00000112983	7.05	6.88	7.74	1.65	1.16	1.11	1163.01	-1.80295	3.69337e-26	5.91696e-25	Down	BRD8
ENSG00000121067	4.09	3.96	4.15	0.89	1.05	0.77	757.415	-1.52543	3.87695e-26	6.20635e-25	Down	SPOP
ENSG00000180035	2.03	1.93	2.6	0.16	0.14	0.26	125.309	-2.80083	4.00278e-26	6.39808e-25	Down	ZNF48
ENSG00000133111	4.08	3.94	2.4	0.2	0.14	0.25	107.544	-3.36055	4.03822e-26	6.44986e-25	Down	RFXAP
ENSG00000065802	4.07	3.98	5.01	0.95	0.85	0.99	609.271	-1.57693	4.05602e-26	6.47338e-25	Down	ASB1
ENSG00000174606	2.93	3.29	2.37	0.52	0.47	0.52	366.701	-1.8588	4.09546e-26	6.52647e-25	Down	ANGEL2
ENSG00000155438	8.67	7.89	5.67	1.05	1.33	1.25	427.285	-1.95922	4.181e-26	6.65775e-25	Down	NIFK
ENSG00000187866	1.9	2.25	2.26	0.08	0.08	0.18	84.6618	-3.39217	4.70095e-26	7.4632e-25	Down	FAM122A
ENSG00000113194	18.31	19.05	18.59	5.57	5.54	5.32	1893.66	-1.12576	4.73947e-26	7.5187e-25	Down	FAF2
ENSG00000197562	2.4	2.56	3.3	0.43	0.45	0.46	283.201	-1.9724	5.05456e-26	8.00053e-25	Down	RAB40C
ENSG00000139832	5.32	4.94	8.31	0.19	0.4	0.37	101.509	-3.49267	5.1659e-26	8.16452e-25	Down	RAB20
ENSG00000168876	0.71	0.63	0.43	0	0.03	0.02	81.8724	-4.1625	5.33793e-26	8.43009e-25	Down	ANKRD49
ENSG00000175606	5.81	5.74	4.92	0.83	0.91	1.27	384.259	-1.79406	5.94819e-26	9.338e-25	Down	TMEM70
ENSG00000196290	4.06	3.74	3.05	0.62	0.57	0.61	275.213	-1.93308	6.10084e-26	9.57052e-25	Down	NIF3L1
ENSG00000175595	1.34	1.31	0.97	0.05	0.16	0.11	160.245	-2.81501	6.57277e-26	1.02803e-24	Down	ERCC4
ENSG00000146232	3.34	3.82	5.1	0.35	0.24	0.53	177.527	-2.71893	6.98101e-26	1.09107e-24	Down	NFKBIE
ENSG00000164902	7.12	7.12	5.5	1.21	1.54	1.39	639.24	-1.60652	7.64815e-26	1.19153e-24	Down	PHAX
ENSG00000164011	1.17	1.19	1.11	0.07	0.06	0.09	82.1153	-3.18967	7.77026e-26	1.20854e-24	Down	ZNF691
ENSG00000101452	2.93	3.07	3.24	0.6	0.52	0.67	311.42	-1.71199	7.77266e-26	1.20854e-24	Down	DHX35
ENSG00000112996	6.37	6.27	4.52	0.75	1.09	1.1	499.142	-1.88831	8.24261e-26	1.27597e-24	Down	MRPS30
ENSG00000146426	1.27	1.28	1.5	0.28	0.2	0.25	376.361	-1.81829	8.39958e-26	1.29932e-24	Down	TIAM2
ENSG00000196544	5.51	5.18	6.48	0.64	0.24	0.57	124.431	-2.8282	8.75846e-26	1.35384e-24	Down	C17orf59
ENSG00000140382	5.69	6.02	4.92	1.42	1.22	1.33	1099	-1.41849	8.77676e-26	1.35568e-24	Down	HMG20A
ENSG00000133639	10.56	12.01	7.84	1.6	1.69	1.62	375.799	-1.97294	8.90122e-26	1.37189e-24	Down	BTG1
ENSG00000100410	22.53	22.34	26.67	5.26	4.77	4.39	479.538	-1.66085	1.02444e-25	1.57661e-24	Down	PHF5A
ENSG00000167333	1.6	1.5	2.36	0.1	0.12	0.23	169.509	-2.87438	1.11771e-25	1.7139e-24	Down	TRIM68
ENSG00000007968	1.6	1.79	2.22	0.15	0.04	0.17	118.48	-3.18194	1.12129e-25	1.71814e-24	Down	E2F2
ENSG00000149636	8.39	8.91	8.51	2.2	2.14	2.52	788.491	-1.26861	1.26801e-25	1.93874e-24	Down	DSN1
ENSG00000110497	0.92	0.86	1.31	0.11	0.07	0.11	157.762	-2.65826	1.33955e-25	2.04516e-24	Down	AMBRA1
ENSG00000165572	1.17	1.01	1.22	0.09	0.09	0.1	95.5104	-2.87632	1.39374e-25	2.12329e-24	Down	KBTBD6
ENSG00000174306	1.79	1.61	1.89	0.38	0.31	0.45	751.134	-1.56691	1.40923e-25	2.14412e-24	Down	ZHX3
ENSG00000117153	10.57	10.63	9.65	2.74	2.63	2.68	810.437	-1.29395	1.40944e-25	2.14412e-24	Down	KLHL12
ENSG00000105287	3.75	4.03	4.99	0.84	0.64	0.94	680.324	-1.74432	1.4358e-25	2.18107e-24	Down	PRKD2
ENSG00000013588	9.58	9.3	9.2	2.52	2.38	2.04	1471.9	-1.36743	1.57952e-25	2.3925e-24	Down	GPRC5A
ENSG00000260604	14.7	15.1	14.44	4.32	4.62	4.51	1541.29	-1.07666	1.74729e-25	2.63717e-24	Down	RP1-140K8.5
ENSG00000186130	3.11	3.2	1.5	0.08	0.16	0.11	114.815	-3.67711	1.7636e-25	2.65989e-24	Down	ZBTB6
ENSG00000105939	5.24	5.04	5.39	1.3	1.41	1.6	910.383	-1.21781	1.81675e-25	2.73809e-24	Down	ZC3HAV1
ENSG00000160439	0.69	0.68	0.69	0.09	0.04	0.09	137.426	-2.52968	1.8181e-25	2.73817e-24	Down	RDH13
ENSG00000204070	3.48	3.67	3.86	0.72	0.75	0.95	457.681	-1.53519	1.92384e-25	2.89536e-24	Down	SYS1
ENSG00000165506	3.53	3.33	2.65	0.32	0.26	0.26	107.229	-2.81281	2.00811e-25	3.01574e-24	Down	DNAAF2
ENSG00000215784	6.95	6.31	4.67	0.67	0.79	0.67	169.92	-2.40586	2.59689e-25	3.88613e-24	Down	FAM72D
ENSG00000052795	7.3	7.51	6.56	1.63	2.01	2.16	1478.3	-1.24221	2.83131e-25	4.22795e-24	Down	FNIP2
ENSG00000167378	1.21	1.27	1.39	0.24	0.14	0.14	259.339	-2.20538	2.90699e-25	4.33789e-24	Down	IRGQ
ENSG00000040487	4.08	3.66	4.76	0.53	0.77	0.72	252.342	-1.97291	3.12216e-25	4.6524e-24	Down	PQLC2
ENSG00000198551	1.98	2.19	1.4	0.16	0.17	0.23	154.003	-2.60337	3.12488e-25	4.65316e-24	Down	ZNF627
ENSG00000146826	1.81	2.04	2.12	0.31	0.24	0.33	185.965	-2.08283	3.21141e-25	4.77528e-24	Down	C7orf43
ENSG00000118900	3.94	4.04	4.59	0.9	0.77	1.12	846.058	-1.51862	3.5159e-25	5.21702e-24	Down	UBN1
ENSG00000143033	2.3	2.37	1.56	0.31	0.25	0.33	317.024	-2.13318	3.61209e-25	5.35599e-24	Down	MTF2
ENSG00000135211	12.34	11.5	8.3	0.69	1.04	1.17	125.275	-2.75353	4.12243e-25	6.07858e-24	Down	TMEM60
ENSG00000251369	1.39	1.25	1.25	0.15	0.15	0.2	140.432	-2.27599	4.64778e-25	6.81513e-24	Down	ZNF550
ENSG00000100739	1.8	1.88	2.11	0.1	0.14	0.11	77.4034	-3.30393	4.98709e-25	7.30253e-24	Down	BDKRB1
ENSG00000108219	1.8	1.8	2.29	0.44	0.42	0.46	690.505	-1.50771	5.21974e-25	7.63261e-24	Down	TSPAN14
ENSG00000111011	2.45	2.22	1.75	0.34	0.35	0.47	456.441	-1.80836	5.71185e-25	8.34642e-24	Down	RSRC2
ENSG00000157557	6.91	6.74	7.85	1.46	1.15	1.68	462.976	-1.66816	5.78288e-25	8.43936e-24	Down	ETS2
ENSG00000010072	2.63	2.43	1.6	0.2	0.27	0.33	254.946	-2.37744	5.89768e-25	8.58825e-24	Down	SPRTN
ENSG00000057294	10.21	10.08	10.62	3.06	3.12	3.29	1437.63	-1.06508	6.16812e-25	8.96969e-24	Down	PKP2
ENSG00000167987	5.31	5.45	6.73	1	0.79	1.19	334.835	-1.88724	7.97137e-25	1.15522e-23	Down	VPS37C
ENSG00000198680	11.63	13.59	13.83	1.88	2.77	2.92	417.622	-1.71688	8.25891e-25	1.19525e-23	Down	TUSC1
ENSG00000197062	2.51	2.4	1.81	0.16	0.09	0.22	100.984	-3.053	8.31455e-25	1.20248e-23	Down	RP5-874C20.3
ENSG00000135482	1.32	1.14	1.65	0.06	0.04	0.07	73.8611	-3.74793	8.78022e-25	1.26896e-23	Down	ZC3H10
ENSG00000143093	3.1	3.5	4.08	0.78	0.73	0.73	540.012	-1.60509	9.0042e-25	1.30044e-23	Down	STRIP1
ENSG00000147679	1.92	1.9	1.19	0.05	0.13	0.18	153.224	-3.03664	1.15743e-24	1.6614e-23	Down	UTP23
ENSG00000159082	1.07	1.18	0.85	0.12	0.16	0.17	217.935	-2.1053	1.1831e-24	1.69708e-23	Down	SYNJ1
ENSG00000145779	0.54	0.42	0.34	0.02	0.02	0.02	76.6972	-3.71477	1.18944e-24	1.70502e-23	Down	TNFAIP8
ENSG00000133193	6.11	6.07	4.87	1.01	1.19	1.24	380.655	-1.65932	1.24771e-24	1.78613e-23	Down	FAM104A
ENSG00000185730	1.46	1.58	1.83	0.09	0.08	0.21	118.468	-2.92321	1.31826e-24	1.88329e-23	Down	ZNF696
ENSG00000137878	1.51	1.53	1.3	0.2	0.21	0.25	174.908	-2.05612	1.35719e-24	1.93629e-23	Down	GCOM1
ENSG00000136940	8.34	8	8.59	1.53	2.03	1.95	386.182	-1.53151	1.38089e-24	1.96877e-23	Down	PDCL
ENSG00000134780	1	1.04	1.21	0.14	0.08	0.11	118.843	-2.60546	1.39614e-24	1.98917e-23	Down	DAGLA
ENSG00000124788	4.69	4.89	4.54	1.24	1.03	0.93	1255.67	-1.48913	1.47138e-24	2.09496e-23	Down	ATXN1
ENSG00000174579	4.54	4.51	2.89	0.65	0.41	0.52	416.609	-2.23611	1.5488e-24	2.20073e-23	Down	MSL2
ENSG00000196372	1.49	1.59	1.75	0.02	0.11	0.07	69.4813	-3.77947	1.55529e-24	2.20847e-23	Down	ASB13
ENSG00000163719	3.49	3.57	3.89	0.9	0.89	0.82	559.067	-1.42521	1.61853e-24	2.29519e-23	Down	MTMR14
ENSG00000034533	1.38	1.44	1	0.06	0.09	0.08	84.776	-3.26062	1.66179e-24	2.35495e-23	Down	ASTE1
ENSG00000165898	5.81	6.38	5.38	1.07	1.34	1.26	356.713	-1.60989	1.66653e-24	2.36008e-23	Down	ISCA2
ENSG00000197323	4.76	4.48	3.96	0.94	1.15	1.16	678.35	-1.38004	1.6726e-24	2.3655e-23	Down	TRIM33
ENSG00000112739	3.07	2.89	2.06	0.42	0.48	0.55	509.351	-1.81102	1.70757e-24	2.41172e-23	Down	PRPF4B
ENSG00000160993	1.79	1.8	2.19	0.17	0.08	0.15	86.8669	-3.1052	1.76498e-24	2.48948e-23	Down	ALKBH4
ENSG00000108854	6.64	6.78	4.36	0.96	0.94	1.22	701.017	-1.8494	1.85011e-24	2.60433e-23	Down	SMURF2
ENSG00000151093	1.44	1.48	1.27	0.1	0.07	0.17	99.4982	-2.86435	1.88266e-24	2.64663e-23	Down	OXSM
ENSG00000172840	0.96	1.03	0.87	0.05	0.09	0.09	89.0392	-2.94341	1.89233e-24	2.65845e-23	Down	PDP2
ENSG00000099910	1.98	1.91	2.28	0.34	0.27	0.39	230.429	-1.94737	1.97971e-24	2.77383e-23	Down	KLHL22
ENSG00000204977	0.63	0.73	0.53	0.06	0.06	0.07	116.789	-2.60502	2.01545e-24	2.82016e-23	Down	TRIM13
ENSG00000130522	26.73	29.35	36.53	6.85	7.38	7.46	1001.42	-1.44884	2.09286e-24	2.92653e-23	Down	JUND
ENSG00000228223	4.02	3.77	2.92	0.29	0.6	0.34	199.777	-2.45361	2.11701e-24	2.95836e-23	Down	HCG11
ENSG00000169155	0.82	1.08	1.07	0.13	0.12	0.13	151.017	-2.30217	2.12845e-24	2.97237e-23	Down	ZBTB43
ENSG00000144580	5.39	5.51	5.92	1.48	1.55	1.62	802.874	-1.20967	2.20125e-24	3.06997e-23	Down	RQCD1
ENSG00000170185	2.08	2.24	1.3	0.18	0.21	0.27	239.319	-2.41534	2.34634e-24	3.26369e-23	Down	USP38
ENSG00000165660	6.23	6.48	4.77	0.88	0.85	0.95	216.571	-2.03976	2.36606e-24	3.28896e-23	Down	FAM175B
ENSG00000103199	0.59	0.49	0.75	0.04	0.04	0.05	89.8292	-3.15284	2.60444e-24	3.61557e-23	Down	ZNF500
ENSG00000105771	7.19	6.48	8.4	1.61	1.59	1.97	829.757	-1.44651	2.6411e-24	3.66405e-23	Down	SMG9
ENSG00000166167	1.93	1.81	1.77	0.36	0.4	0.37	288.427	-1.63334	2.66258e-24	3.6914e-23	Down	BTRC
ENSG00000107882	1.97	2.07	2.75	0.36	0.23	0.3	210.571	-2.25262	2.7312e-24	3.77912e-23	Down	SUFU
ENSG00000140326	3.88	3.84	4.88	0.87	0.72	0.93	473.619	-1.66185	2.76752e-24	3.82686e-23	Down	CDAN1
ENSG00000204209	9.59	9.51	11.38	2.7	2.31	2.51	1126.19	-1.36849	2.79595e-24	3.86364e-23	Down	DAXX
ENSG00000054967	0.76	0.78	0.96	0.1	0.09	0.11	132.31	-2.36666	2.80798e-24	3.87773e-23	Down	RELT
ENSG00000116497	3.32	3.07	2.18	0.54	0.49	0.54	565.001	-1.78921	2.93995e-24	4.05203e-23	Down	S100PBP
ENSG00000116205	1.77	1.66	1.68	0.24	0.19	0.27	142.831	-2.19148	2.97378e-24	4.09597e-23	Down	TCEANC2
ENSG00000158480	2.15	2.34	2.49	0.47	0.35	0.45	281.799	-1.79341	3.11897e-24	4.29036e-23	Down	SPATA2
ENSG00000164053	3	3.09	3.3	0.17	0.24	0.48	142.613	-2.6647	3.12536e-24	4.29635e-23	Down	ATRIP
ENSG00000198934	3.02	2.76	4.03	0.33	0.4	0.38	142.6	-2.46434	3.15539e-24	4.33482e-23	Down	MAGEE1
ENSG00000116138	2.11	2.13	1.97	0.46	0.41	0.46	334.637	-1.57694	3.19113e-24	4.37537e-23	Down	DNAJC16
ENSG00000165526	1.81	1.94	2.31	0.32	0.33	0.22	219.799	-2.14862	3.20999e-24	4.39838e-23	Down	RPUSD4
ENSG00000140950	2.63	2.54	2.83	0.47	0.61	0.57	315.789	-1.62333	3.35161e-24	4.58647e-23	Down	TLDC1
ENSG00000154035	1.37	1.64	2.1	0.18	0.13	0.25	191.587	-2.48331	3.4476e-24	4.71172e-23	Down	C17orf103
ENSG00000109787	2.43	2.37	2.09	0.37	0.34	0.43	200.841	-1.9191	3.67349e-24	5.01395e-23	Down	KLF3
ENSG00000170989	1.89	1.75	2.09	0.19	0.13	0.16	90.6622	-2.84857	3.88663e-24	5.29801e-23	Down	S1PR1
ENSG00000180667	4.5	4.26	2.04	0.25	0.39	0.35	277.818	-2.74689	4.0582e-24	5.52475e-23	Down	YOD1
ENSG00000179922	1.9	2.08	2.71	0.18	0.11	0.16	88.5523	-3.12503	4.10747e-24	5.58822e-23	Down	ZNF784
ENSG00000241852	1.43	1.34	1.82	0.11	0.05	0.14	91.6946	-3.13688	4.16547e-24	5.65984e-23	Down	C8orf58
ENSG00000125398	25.12	25.1	27.51	5.35	2.63	3.81	1266.9	-2.04196	4.28631e-24	5.82028e-23	Down	SOX9
ENSG00000106346	1.32	1.29	1.37	0.2	0.1	0.09	149.995	-2.62685	4.46407e-24	6.05777e-23	Down	USP42
ENSG00000173559	1.01	0.93	0.67	0.13	0.09	0.08	225.594	-2.40224	4.53652e-24	6.15212e-23	Down	NABP1
ENSG00000225190	0.97	0.95	1.27	0.19	0.18	0.17	265.682	-1.93472	4.71346e-24	6.38388e-23	Down	PLEKHM1
ENSG00000107341	13.51	14.26	12.77	3.38	3.7	4.01	787.33	-1.22669	4.72932e-24	6.40126e-23	Down	UBE2R2
ENSG00000196182	4.07	4.43	4.95	1.08	0.86	0.89	584.149	-1.59504	5.29519e-24	7.158e-23	Down	STK40
ENSG00000134077	5.42	5.73	4.02	0.84	1.07	1.13	635.303	-1.67133	5.46406e-24	7.37212e-23	Down	THUMPD3
ENSG00000179886	3.59	3.96	4.76	0.51	0.23	0.36	113.206	-2.77039	5.81799e-24	7.83963e-23	Down	TIGD5
ENSG00000188549	4.23	3.7	4.74	0.95	0.64	0.72	589.461	-1.79472	6.024e-24	8.10171e-23	Down	C15orf52
ENSG00000076108	3.67	3.76	4.24	1.04	0.82	0.98	1070.56	-1.39072	6.22278e-24	8.3563e-23	Down	BAZ2A
ENSG00000182372	0.9	1.02	1.3	0.12	0.11	0.14	140.365	-2.43291	6.42396e-24	8.61765e-23	Down	CLN8
ENSG00000132623	3.5	3.45	2.98	0.58	0.64	0.58	235.188	-1.80974	6.70757e-24	8.9867e-23	Down	ANKEF1
ENSG00000205060	4.07	3.99	3.71	0.89	0.76	1	452.79	-1.49794	6.78826e-24	9.08904e-23	Down	SLC35B4
ENSG00000185252	0.48	0.52	0.69	0.07	0.06	0.07	157.534	-2.38261	7.63863e-24	1.01889e-22	Down	ZNF74
ENSG00000185278	0.7	0.7	0.55	0.07	0.11	0.08	173.167	-2.23247	7.73063e-24	1.03051e-22	Down	ZBTB37
ENSG00000139636	0.58	0.51	0.67	0.08	0.05	0.04	118.989	-2.76103	9.33899e-24	1.24255e-22	Down	LMBR1L
ENSG00000150907	1.88	1.87	1.21	0.06	0.17	0.13	109.184	-3.04093	9.90856e-24	1.3175e-22	Down	FOXO1
ENSG00000161326	17.58	16.31	19.27	4.71	4.8	5.2	990.288	-1.20896	1.01787e-23	1.35257e-22	Down	DUSP14
ENSG00000164338	5.34	4.57	3.06	0.55	0.51	0.74	359.449	-2.1749	1.02411e-23	1.35915e-22	Down	UTP15
ENSG00000162139	1.13	1.2	0.94	0.15	0.12	0.1	123.578	-2.51111	1.0852e-23	1.43842e-22	Down	NEU3
ENSG00000205423	1.79	1.74	1.09	0.16	0.19	0.22	211.89	-2.34618	1.09598e-23	1.45179e-22	Down	CNEP1R1
ENSG00000133703	5.16	5.61	3.67	0.61	0.97	0.85	543.395	-1.91907	1.13869e-23	1.50649e-22	Down	KRAS
ENSG00000186185	5.07	4.98	6.68	0.89	0.36	0.7	482.075	-2.39466	1.20064e-23	1.58249e-22	Down	KIF18B
ENSG00000101413	8	8.59	8.04	1.74	1.49	2.31	817.878	-1.5018	1.2e-23	1.58249e-22	Down	RPRD1B
ENSG00000005483	1.41	1.2	1.28	0.21	0.29	0.27	314.689	-1.67385	1.20526e-23	1.5876e-22	Down	KMT2E
ENSG00000081692	2.53	2.45	2.76	0.56	0.43	0.52	304.182	-1.70472	1.26561e-23	1.66604e-22	Down	JMJD4
ENSG00000135476	4.55	4.27	4.84	1.24	1.08	1.09	818.115	-1.35399	1.26979e-23	1.6705e-22	Down	ESPL1
ENSG00000100815	2.6	2.22	1.91	0.37	0.47	0.4	331.476	-1.7905	1.2848e-23	1.68814e-22	Down	TRIP11
ENSG00000179021	6.07	5.88	2.97	0.32	0.61	0.48	267.265	-2.70162	1.35099e-23	1.77181e-22	Down	C3orf38
ENSG00000116525	1.34	1.54	1.89	0.12	0.12	0.18	101.68	-2.79427	1.43264e-23	1.87773e-22	Down	TRIM62
ENSG00000171227	2.28	2.46	2.4	0.22	0.33	0.17	105.908	-2.63561	1.44038e-23	1.8867e-22	Down	TMEM37
ENSG00000196470	1.12	1.17	0.96	0.08	0.15	0.16	137.066	-2.41341	1.50171e-23	1.96581e-22	Down	SIAH1
ENSG00000085840	5.02	4.85	5.42	1.02	0.89	1.08	262.732	-1.6966	1.50336e-23	1.96675e-22	Down	ORC1
ENSG00000136869	9.02	9.28	5.58	0.94	1.58	1.33	1184.21	-1.97841	1.51373e-23	1.97909e-22	Down	TLR4
ENSG00000181284	1.95	1.55	2	0.11	0.1	0.16	79.9235	-3.11115	1.60568e-23	2.09802e-22	Down	TMEM102
ENSG00000179943	2.34	2.43	2.76	0.51	0.41	0.51	290.453	-1.73424	1.6242e-23	2.11959e-22	Down	FIZ1
ENSG00000166925	3.19	3.32	4.28	0.66	0.59	0.7	312.375	-1.81018	1.7531e-23	2.27935e-22	Down	TSC22D4
ENSG00000152518	5.53	5.62	6.05	1.1	1.18	1.31	281.496	-1.60975	1.81417e-23	2.35585e-22	Down	ZFP36L2
ENSG00000198646	4.67	4.53	5.45	1.09	0.84	1.24	745.748	-1.55538	2.00329e-23	2.59506e-22	Down	NCOA6
ENSG00000259426	2.77	3.29	3.9	0.4	0.3	0.38	123.813	-2.50783	2.06219e-23	2.66972e-22	Down	RP11-253M7.1
ENSG00000125319	1.58	1.42	2.2	0.14	0.11	0.18	106.559	-2.85959	2.41309e-23	3.11446e-22	Down	C17orf53
ENSG00000111077	3.29	3.11	3.06	0.83	0.64	0.65	779.173	-1.49818	2.49042e-23	3.21229e-22	Down	TENC1
ENSG00000120899	1.52	1.47	1.67	0.25	0.3	0.19	209.734	-2.00623	2.65227e-23	3.40442e-22	Down	PTK2B
ENSG00000115368	5.87	6.2	3.85	0.75	0.7	1.02	439.778	-2.01738	2.66614e-23	3.42014e-22	Down	WDR75
ENSG00000112624	0.83	0.82	0.89	0.08	0.09	0.11	105.609	-2.45738	2.80127e-23	3.58695e-22	Down	GLTSCR1L
ENSG00000167747	8.24	8.27	9.97	2.31	2.56	2.48	1436.98	-1.2063	2.86015e-23	3.65791e-22	Down	C19orf48
ENSG00000204498	6.03	5.2	7.17	0.84	0.88	1.08	197.472	-2.04814	3.02789e-23	3.87009e-22	Down	NFKBIL1
ENSG00000204231	7.03	7.28	8.34	1.87	1.35	1.72	762.84	-1.54119	3.18823e-23	4.06764e-22	Down	RXRB
ENSG00000146950	2.36	2.47	2.36	0.5	0.54	0.58	328.095	-1.49465	3.57659e-23	4.55212e-22	Down	SHROOM2
ENSG00000163376	2.37	2.21	0.9	0.09	0.12	0.09	139.467	-3.44346	3.72643e-23	4.73715e-22	Down	KBTBD8
ENSG00000168785	4.17	4.47	4.45	0.95	0.9	1.25	600.08	-1.42564	3.94858e-23	5.01197e-22	Down	TSPAN5
ENSG00000063169	2.44	2.26	2.72	0.53	0.43	0.42	297.144	-1.77507	4.04148e-23	5.12528e-22	Down	GLTSCR1
ENSG00000135245	1.17	1.37	1.56	0.04	0.07	0.06	64.3216	-3.74066	4.35539e-23	5.51013e-22	Down	HILPDA
ENSG00000145041	5.35	5.12	5.38	1.41	1.35	1.25	611.519	-1.33919	4.41597e-23	5.58343e-22	Down	VPRBP
ENSG00000120616	1.45	1.34	1.46	0.29	0.2	0.28	256.882	-1.79701	5.13523e-23	6.46574e-22	Down	EPC1
ENSG00000111859	1.49	1.45	1.54	0.33	0.26	0.34	331.928	-1.615	5.29555e-23	6.65965e-22	Down	NEDD9
ENSG00000125347	1.19	1.28	1.85	0.19	0.16	0.23	233.543	-2.20941	5.4442e-23	6.84252e-22	Down	IRF1
ENSG00000183421	2.07	2.14	2.39	0.35	0.14	0.3	219.903	-2.36016	5.67136e-23	7.12378e-22	Down	RIPK4
ENSG00000188827	1.74	1.63	2.03	0.36	0.24	0.31	257.261	-1.90489	5.67964e-23	7.12995e-22	Down	SLX4
ENSG00000100722	3.77	3.82	3.3	0.9	1.01	1.11	992.858	-1.206	5.77235e-23	7.24202e-22	Down	ZC3H14
ENSG00000130962	1.2	1.2	0.73	0.1	0.15	0.13	203.929	-2.3713	5.89895e-23	7.39206e-22	Down	PRRG1
ENSG00000170631	0.71	0.85	0.96	0.07	0.04	0.09	92.6323	-2.91316	5.9459e-23	7.44648e-22	Down	ZNF16
ENSG00000143374	5.79	5.62	6.65	1.47	1.49	1.68	660.296	-1.31233	6.08848e-23	7.61151e-22	Down	TARS2
ENSG00000137460	0.85	0.71	0.77	0.1	0.08	0.08	111.747	-2.46193	6.09858e-23	7.61962e-22	Down	FHDC1
ENSG00000171408	1.74	1.9	1.47	0.19	0.22	0.21	119.793	-2.37354	6.69394e-23	8.33388e-22	Down	PDE7B
ENSG00000187266	1.35	1.39	1.6	0.21	0.21	0.17	137.715	-2.22175	6.8095e-23	8.46776e-22	Down	EPOR
ENSG00000100124	2.99	3.1	3.81	0.63	0.68	0.78	395.5	-1.5891	7.4995e-23	9.30387e-22	Down	ANKRD54
ENSG00000134909	1.02	1.04	1.04	0.24	0.24	0.28	418.778	-1.3764	7.52029e-23	9.32419e-22	Down	ARHGAP32
ENSG00000267041	2.69	2.45	1.55	0.21	0.29	0.3	210.618	-2.36088	7.67032e-23	9.50462e-22	Down	ZNF850
ENSG00000132388	10.22	10.92	7.79	2.07	2.16	2.38	834.648	-1.48021	8.0414e-23	9.94694e-22	Down	UBE2G1
ENSG00000178397	5.29	6.14	4.55	0.51	0.85	1.02	266.771	-2.07809	8.14819e-23	1.00672e-21	Down	FAM220A
ENSG00000196204	0.99	0.98	1.21	0.15	0.14	0.19	168.882	-2.05565	8.65135e-23	1.06826e-21	Down	RNF216P1
ENSG00000175573	8.64	8.53	10.2	2.11	1.89	2.43	588.296	-1.43719	8.88431e-23	1.09639e-21	Down	C11orf68
ENSG00000221944	4.65	4.63	2.65	0.13	0.15	0.38	105.942	-3.33915	9.19892e-23	1.13455e-21	Down	TIGD1
ENSG00000042088	2.14	2.17	2.1	0.49	0.49	0.54	363.993	-1.42739	9.34791e-23	1.15225e-21	Down	TDP1
ENSG00000136381	8.45	8.79	4.88	0.86	1.33	1.31	1166.43	-2.00595	9.75854e-23	1.20147e-21	Down	IREB2
ENSG00000136997	6.52	6.18	7.46	1.5	0.94	1.4	644.214	-1.72694	1.01715e-22	1.25158e-21	Down	MYC
ENSG00000213638	2.87	2.89	2.87	0.14	0.33	0.29	86.1172	-2.78259	1.04836e-22	1.28923e-21	Down	ADAT3
ENSG00000198205	1.53	1.42	1.37	0.09	0.17	0.04	83.4603	-3.17083	1.07906e-22	1.32621e-21	Down	ZXDA
ENSG00000124134	2.45	2.43	2.89	0.46	0.38	0.4	180.432	-1.98052	1.09571e-22	1.34512e-21	Down	KCNS1
ENSG00000261609	1.06	1.13	0.92	0.19	0.14	0.19	202.709	-1.92625	1.09747e-22	1.34649e-21	Down	GAN
ENSG00000130299	1.69	1.62	2.2	0.36	0.2	0.26	390.027	-2.07027	1.14064e-22	1.39865e-21	Down	GTPBP3
ENSG00000152443	2.83	2.83	1.83	0.39	0.33	0.39	269.373	-2.08621	1.18641e-22	1.45392e-21	Down	ZNF776
ENSG00000225206	3.89	4.1	3.52	0.77	1.02	0.89	473.429	-1.45766	1.1999e-22	1.4696e-21	Down	MIR137HG
ENSG00000243725	1.85	1.9	1.94	0.22	0.25	0.27	116.78	-2.25146	1.23229e-22	1.50665e-21	Down	TTC4
ENSG00000132436	0.76	0.71	0.58	0.04	0.03	0.09	103.52	-2.85452	1.26071e-22	1.5405e-21	Down	FIGNL1
ENSG00000069345	13.66	13.52	14.2	4.18	3.98	4.57	1381.56	-1.05818	1.33742e-22	1.63329e-21	Down	DNAJA2
ENSG00000140987	1.06	1.01	1.11	0.19	0.2	0.22	209.594	-1.74549	1.36114e-22	1.66034e-21	Down	ZSCAN32
ENSG00000116128	2.95	2.83	3.14	0.61	0.53	0.67	271.28	-1.64147	1.51799e-22	1.8474e-21	Down	BCL9
ENSG00000153207	8.73	7.9	4.21	0.94	0.97	1.22	1205.03	-2.07039	1.56439e-22	1.90277e-21	Down	AHCTF1
ENSG00000111785	1.89	1.99	1.35	0.3	0.33	0.29	351.715	-1.84425	1.56626e-22	1.90395e-21	Down	RIC8B
ENSG00000171806	3.64	3.36	2.25	0.12	0.23	0.22	82.2018	-3.25911	1.5949e-22	1.93542e-21	Down	METTL18
ENSG00000170425	6.08	5.48	6.86	1.02	0.83	1.35	282.176	-1.85561	1.61427e-22	1.95668e-21	Down	ADORA2B
ENSG00000197299	2.73	2.73	1.75	0.28	0.29	0.42	259.776	-2.18124	1.6827e-22	2.03612e-21	Down	BLM
ENSG00000169955	0.71	0.87	1.03	0.06	0.11	0.08	103.624	-2.72808	1.71276e-22	2.07012e-21	Down	ZNF747
ENSG00000168612	1.22	1.26	1.35	0.11	0.01	0.06	68.1302	-3.54131	1.73625e-22	2.0973e-21	Down	ZSWIM1
ENSG00000197329	2.73	3.07	2.32	0.21	0.26	0.46	162.746	-2.40377	1.74672e-22	2.10875e-21	Down	PELI1
ENSG00000134748	9.73	10.22	7.89	2.31	2.32	2.22	863.544	-1.3756	1.8063e-22	2.17695e-21	Down	PRPF38A
ENSG00000180626	1.11	1.06	0.87	0.1	0.1	0.15	119.296	-2.42286	1.91236e-22	2.30345e-21	Down	ZNF594
ENSG00000083838	1.3	1.34	1.56	0.21	0.17	0.17	128.557	-2.26276	1.99816e-22	2.40543e-21	Down	ZNF446
ENSG00000178996	11.76	12.4	11.19	3.04	3.91	3.48	1797.94	-1.12307	2.0345e-22	2.44639e-21	Down	SNX18
ENSG00000168769	0.79	0.75	0.58	0.12	0.09	0.13	242.775	-1.95776	2.15991e-22	2.59275e-21	Down	TET2
ENSG00000013392	1.94	1.83	1.65	0.24	0.27	0.25	131.27	-2.15984	2.28541e-22	2.74029e-21	Down	RWDD2A
ENSG00000167065	0.43	0.53	0.58	0.03	0.02	0.05	74.2619	-3.17643	2.32148e-22	2.78195e-21	Down	DUSP18
ENSG00000090061	4.24	4.21	4.13	1.17	1	1.01	673.392	-1.33594	2.32519e-22	2.78482e-21	Down	CCNK
ENSG00000134815	5.76	5.89	7.17	1.52	1.13	1.3	593.962	-1.59695	2.39877e-22	2.86969e-21	Down	DHX34
ENSG00000184209	1.34	1.25	1.59	0.1	0.05	0.19	112.398	-2.86122	2.44669e-22	2.92536e-21	Down	SNRNP35
ENSG00000113580	6.17	5.94	3.89	1.01	1.06	1.25	1431.27	-1.6183	2.47692e-22	2.95982e-21	Down	NR3C1
ENSG00000138593	6.24	6.2	4.25	0.88	1.18	1.33	1126.42	-1.65348	2.51779e-22	3.00696e-21	Down	SECISBP2L
ENSG00000100650	4.98	4.96	5.18	1.55	1.44	1.62	1303.23	-1.07099	2.54008e-22	3.03187e-21	Down	SRSF5
ENSG00000142544	3.2	3.88	3.58	0.38	0.1	0.27	82.6833	-3.05797	2.54274e-22	3.03333e-21	Down	CTU1
ENSG00000112855	8.81	8.54	9.58	2.62	2.26	2.37	1064.71	-1.24752	2.62231e-22	3.12649e-21	Down	HARS2
ENSG00000196628	2.91	2.96	2.37	0.69	0.8	0.78	1480.75	-1.21728	2.78825e-22	3.31871e-21	Down	TCF4
ENSG00000185024	0.99	0.89	1.18	0.2	0.16	0.24	475.464	-1.69461	2.85043e-22	3.39081e-21	Down	BRF1
ENSG00000103319	5.11	4.69	5.21	1.31	1.2	1.26	507.154	-1.34643	2.93776e-22	3.49076e-21	Down	EEF2K
ENSG00000152219	4.69	4.33	2.57	0.24	0.38	0.59	299.699	-2.55754	3.06412e-22	3.63476e-21	Down	ARL14EP
ENSG00000266242	11.72	11.85	14.61	2.07	2.1	2.35	199.067	-1.88644	3.16011e-22	3.74654e-21	Down	GRAMD4P7
ENSG00000171428	0.92	0.75	0.64	0.02	0.02	0.05	63.3802	-3.73884	3.55838e-22	4.20455e-21	Down	NAT1
ENSG00000141219	4.1	3.79	3.44	0.67	0.59	0.96	415.814	-1.68917	3.78883e-22	4.46934e-21	Down	C17orf80
ENSG00000204568	13.87	14.27	17.14	3.84	3.85	3.93	744.726	-1.31723	4.43332e-22	5.20342e-21	Down	MRPS18B
ENSG00000125449	1.63	1.9	2.12	0.26	0.24	0.24	127.305	-2.26846	4.45315e-22	5.2238e-21	Down	ARMC7
ENSG00000181852	11.12	11.49	12.46	3.52	3.29	3.69	1390.29	-1.09549	4.54532e-22	5.32896e-21	Down	RNF41
ENSG00000000457	1.18	1.01	1.18	0.15	0.16	0.18	134.16	-2.12117	4.55125e-22	5.33295e-21	Down	SCYL3
ENSG00000166225	2.47	2.82	1.9	0.3	0.47	0.5	479.366	-1.83904	5.4915e-22	6.41689e-21	Down	FRS2
ENSG00000132664	7.28	6.25	5.68	1.12	1.37	1.54	369.272	-1.59921	5.81667e-22	6.78933e-21	Down	POLR3F
ENSG00000178718	12.07	11.66	15.16	3.22	2.75	3.06	750.083	-1.45604	5.99371e-22	6.98439e-21	Down	RPP25
ENSG00000148308	7.06	6.87	8.56	1.91	1.9	2.02	796.391	-1.30316	6.32429e-22	7.36148e-21	Down	GTF3C5
ENSG00000244291	3.48	3.18	3.35	0.29	0.18	0.42	87.2923	-2.7366	6.73394e-22	7.82107e-21	Down	C7orf13
ENSG00000118707	1.84	1.54	2.46	0.21	0.29	0.24	161.77	-2.323	6.8575e-22	7.9602e-21	Down	TGIF2
ENSG00000108861	6.18	6.78	8.2	1.69	1.76	2.04	1242.52	-1.30196	6.96801e-22	8.08404e-21	Down	DUSP3
ENSG00000104866	1.96	1.83	2.29	0.46	0.33	0.4	365.972	-1.69542	7.38062e-22	8.54864e-21	Down	PPP1R37
ENSG00000125686	7.17	6.59	5.88	1.69	1.88	1.99	1050.55	-1.17986	7.45778e-22	8.63328e-21	Down	MED1
ENSG00000002919	2.1	2.19	2.65	0.49	0.44	0.49	318.475	-1.632	7.79687e-22	9.01593e-21	Down	SNX11
ENSG00000133107	5.41	4.92	4.07	1.1	1.17	1.14	604.287	-1.43097	7.83231e-22	9.05195e-21	Down	TRPC4
ENSG00000170100	1.56	1.57	2.11	0.26	0.13	0.2	142.128	-2.4357	7.94724e-22	9.17975e-21	Down	ZNF778
ENSG00000131944	1.73	1.92	2.48	0.23	0.18	0.29	128.179	-2.42045	8.14253e-22	9.39505e-21	Down	C19orf40
ENSG00000113368	28.78	28.97	25.38	8.76	8.69	8.53	3387.19	-1.03451	8.77819e-22	1.01009e-20	Down	LMNB1
ENSG00000090447	0.46	0.45	0.55	0.03	0.01	0.02	59.2378	-3.69075	9.12126e-22	1.049e-20	Down	TFAP4
ENSG00000135108	3.41	3.73	3.88	0.92	0.95	0.9	480.008	-1.35021	9.20913e-22	1.05852e-20	Down	FBXO21
ENSG00000136802	11.87	12.07	13.99	3.63	3.78	3.37	1810.11	-1.1703	1.02527e-21	1.17336e-20	Down	LRRC8A
ENSG00000182810	5.47	5	6.02	0.95	0.39	0.63	169.801	-2.37137	1.04139e-21	1.19117e-20	Down	DDX28
ENSG00000136141	2.88	2.75	2.56	0.63	0.5	0.67	366.558	-1.53304	1.07744e-21	1.23174e-20	Down	LRCH1
ENSG00000108448	3.79	3.54	4.34	0.8	1.02	1.01	538.006	-1.39852	1.09095e-21	1.24651e-20	Down	TRIM16L
ENSG00000077684	3.72	3.5	3.9	0.85	0.87	1.16	764.553	-1.30341	1.15255e-21	1.31475e-20	Down	JADE1
ENSG00000163637	3.39	3.41	3.42	0.74	0.37	0.48	477.883	-2.006	1.16714e-21	1.32996e-20	Down	PRICKLE2
ENSG00000182986	1.69	1.34	0.99	0.18	0.23	0.2	281.38	-2.05488	1.18698e-21	1.35184e-20	Down	ZNF320
ENSG00000121848	8.72	8.67	7.76	2.35	2.64	2.69	1217.31	-1.07146	1.20957e-21	1.37682e-20	Down	RNF115
ENSG00000155287	4.53	4.64	5.43	0.67	0.59	0.9	155.458	-2.06873	1.2511e-21	1.42333e-20	Down	SLC25A28
ENSG00000137094	0.86	0.94	1.23	0.12	0.16	0.17	193.422	-2.07834	1.28275e-21	1.45855e-20	Down	DNAJB5
ENSG00000249471	0.64	0.57	0.78	0.05	0.05	0.06	78.535	-2.90498	1.37075e-21	1.55443e-20	Down	ZNF324B
ENSG00000171992	7.02	6.86	8.67	1.61	1.57	2.29	2281.88	-1.40065	1.39366e-21	1.57956e-20	Down	SYNPO
ENSG00000132109	2.59	3.31	4.3	0.27	0.15	0.45	142.206	-2.78963	1.468e-21	1.66113e-20	Down	TRIM21
ENSG00000196455	6.23	5.83	4.42	1.13	1.22	1.28	557.02	-1.5286	1.48627e-21	1.68091e-20	Down	PIK3R4
ENSG00000135093	1.35	1.64	1.45	0.21	0.3	0.27	193.725	-1.86543	1.51263e-21	1.70889e-20	Down	USP30
ENSG00000120071	0.78	0.81	1.01	0.17	0.09	0.1	315.112	-2.16928	1.53042e-21	1.72807e-20	Down	KANSL1
ENSG00000119431	1.55	1.61	1.77	0.02	0.05	0.05	53.5063	-4.34811	1.5476e-21	1.74559e-20	Down	HDHD3
ENSG00000141034	3.25	3.38	3.43	0.71	0.76	0.84	302.04	-1.47574	1.62473e-21	1.83064e-20	Down	GID4
ENSG00000070159	2.12	2	2.12	0.51	0.33	0.42	426.521	-1.63886	1.70831e-21	1.92276e-20	Down	PTPN3
ENSG00000136485	9.8	9.93	10.96	3.28	3.09	3.24	2265.05	-1.0324	1.74143e-21	1.95899e-20	Down	DCAF7
ENSG00000213859	6.57	5.63	8.45	1.17	1.01	1.41	329.649	-1.85783	1.75525e-21	1.97349e-20	Down	KCTD11
ENSG00000162236	10.1	9.95	11.83	2.81	3.03	2.66	928.367	-1.26324	1.78582e-21	2.00679e-20	Down	STX5
ENSG00000166750	1.54	1.26	2.1	0.11	0.1	0.26	247.131	-2.68084	1.94363e-21	2.18181e-20	Down	SLFN5
ENSG00000107371	4.05	3.67	3.01	0.53	0.76	0.58	249.716	-1.8613	1.96865e-21	2.20872e-20	Down	EXOSC3
ENSG00000103044	1.87	1.73	2.16	0.34	0.23	0.25	158.326	-2.14359	2.01658e-21	2.26129e-20	Down	HAS3
ENSG00000179523	1.85	2.28	2.21	0.21	0.22	0.38	143.828	-2.2718	2.09256e-21	2.3439e-20	Down	EIF3J-AS1
ENSG00000154127	7.73	7.79	6.67	1.76	2.28	2.15	1115.53	-1.20315	2.09358e-21	2.3439e-20	Down	UBASH3B
ENSG00000178096	2.35	2.16	2.87	0.15	0.28	0.31	99.905	-2.60761	2.11756e-21	2.36823e-20	Down	BOLA1
ENSG00000110060	2.26	1.96	1.64	0.07	0.14	0.17	71.1612	-3.15093	2.30134e-21	2.57105e-20	Down	PUS3
ENSG00000178229	1.45	1.76	1.41	0.1	0.08	0.05	60.9309	-3.55358	2.33146e-21	2.60332e-20	Down	ZNF543
ENSG00000189298	1.69	1.49	1.55	0.26	0.16	0.15	118.086	-2.37332	2.3537e-21	2.62676e-20	Down	ZKSCAN3
ENSG00000106689	5.1	5.53	6.65	0.87	0.94	1.34	296.618	-1.79073	2.50805e-21	2.79312e-20	Down	LHX2
ENSG00000140006	1.85	1.73	0.84	0.07	0.04	0.09	86.0028	-3.60374	2.71516e-21	3.01899e-20	Down	WDR89
ENSG00000137135	0.95	1.14	1.25	0.19	0.13	0.16	158.082	-2.11918	2.7287e-21	3.03085e-20	Down	ARHGEF39
ENSG00000090776	21.74	21.36	26.61	6.32	6.2	6.01	1092.93	-1.26571	2.94571e-21	3.26331e-20	Down	EFNB1
ENSG00000134057	85.88	88.07	70.37	23.07	24.77	22.02	4604.99	-1.16093	3.03587e-21	3.35966e-20	Down	CCNB1
ENSG00000164916	1.54	1.68	2.08	0.3	0.11	0.15	301.165	-2.5222	3.07235e-21	3.39825e-20	Down	FOXK1
ENSG00000198466	0.9	0.86	0.99	0.12	0.18	0.1	173.979	-2.1434	3.07767e-21	3.40236e-20	Down	ZNF587
ENSG00000109381	2.32	2.31	1.62	0.32	0.44	0.44	426.425	-1.73279	3.13955e-21	3.46895e-20	Down	ELF2
ENSG00000172432	5.94	5.8	7.37	1.13	1.35	1.77	736.962	-1.51837	3.15403e-21	3.48312e-20	Down	GTPBP2
ENSG00000141448	2.95	3	3.73	0.26	0.15	0.53	199.119	-2.61918	3.1986e-21	3.52866e-20	Down	GATA6
ENSG00000141101	6.01	6.99	6.46	1.25	0.69	1.24	278.254	-1.9396	3.27702e-21	3.6114e-20	Down	NOB1
ENSG00000133250	3.22	3.72	4.19	0.53	0.69	0.65	183.203	-1.91491	3.29243e-21	3.62648e-20	Down	ZNF414
ENSG00000184857	4.49	3.85	4.24	0.28	0.2	0.6	95.6807	-2.76113	3.32625e-21	3.66183e-20	Down	TMEM186
ENSG00000063322	9.71	9.98	11.72	2.97	3.05	3.38	1717.84	-1.09946	3.32885e-21	3.66278e-20	Down	MED29
ENSG00000110075	3.44	3.31	2.93	0.94	0.96	0.92	1216.47	-1.13673	3.3513e-21	3.68364e-20	Down	PPP6R3
ENSG00000157881	4.09	4.2	4.48	1.15	0.99	1.13	522.503	-1.3174	3.43785e-21	3.77288e-20	Down	PANK4
ENSG00000154832	4.69	4.64	5.62	1.23	0.79	0.9	709.101	-1.69213	3.49741e-21	3.83625e-20	Down	CXXC1
ENSG00000148339	3.35	3.24	4.68	0.76	0.66	0.58	414.274	-1.83161	3.51111e-21	3.84922e-20	Down	SLC25A25
ENSG00000157778	6.22	6.63	8.29	1.33	1.39	1.34	269.599	-1.72832	3.51288e-21	3.84922e-20	Down	PSMG3
ENSG00000124659	4.75	5.27	5.76	1.13	0.76	0.89	252.701	-1.84341	3.56259e-21	3.90167e-20	Down	TBCC
ENSG00000154174	20.05	19.63	12.39	1.94	3.63	3.15	1308.14	-1.92508	3.66858e-21	4.01151e-20	Down	TOMM70A
ENSG00000152939	1.33	1.68	1.53	0.17	0.24	0.24	138.495	-2.11913	3.7006e-21	4.04232e-20	Down	MARVELD2
ENSG00000105497	1.42	1.25	0.9	0.11	0.03	0.1	82.644	-3.142	3.78083e-21	4.12783e-20	Down	ZNF175
ENSG00000198728	5.32	5.23	6.34	1.28	0.98	1.03	309.95	-1.70516	3.79431e-21	4.14041e-20	Down	LDB1
ENSG00000046651	4.1	3.79	3.8	0.97	0.99	0.87	418.021	-1.40118	3.97411e-21	4.33437e-20	Down	OFD1
ENSG00000177873	0.56	0.7	0.45	0.02	0.01	0.05	72.1356	-3.50329	4.02236e-21	4.38472e-20	Down	ZNF619
ENSG00000104881	22.22	21.67	26.05	7.12	7.03	7.17	2680.51	-1.07033	4.02809e-21	4.3887e-20	Down	PPP1R13L
ENSG00000096401	12.23	11.86	10.85	3.23	3.57	3.84	1105.75	-1.07393	4.07155e-21	4.43376e-20	Down	CDC5L
ENSG00000101442	7.77	9.51	11.01	1.86	1.36	1.61	268.065	-1.88547	4.48755e-21	4.87672e-20	Down	ACTR5
ENSG00000167670	6.41	5.79	7.3	1.39	1.12	1.69	538.734	-1.55955	4.50264e-21	4.89059e-20	Down	CHAF1A
ENSG00000169871	2.08	2.08	3.02	0.35	0.22	0.34	169.513	-2.29181	4.62262e-21	5.01576e-20	Down	TRIM56
ENSG00000083814	0.92	0.92	1.02	0.1	0.06	0.06	68.9806	-3.01352	4.63515e-21	5.02677e-20	Down	ZNF671
ENSG00000119285	6.93	7.13	5.93	1.56	1.82	2.07	975.005	-1.23232	4.81027e-21	5.214e-20	Down	HEATR1
ENSG00000256663	9.76	9.11	10.74	1.76	1.79	1.8	180.491	-1.81292	4.90334e-21	5.31216e-20	Down	RP11-424C20.2
ENSG00000144231	5.73	5.5	6.63	1.43	1.27	1.53	447.14	-1.4259	5.11359e-21	5.52576e-20	Down	POLR2D
ENSG00000081320	4.83	5.28	3.12	0.33	0.74	0.66	388.704	-2.26797	5.20202e-21	5.61845e-20	Down	STK17B
ENSG00000185112	3.73	4.72	5.28	0.75	0.71	0.66	179.048	-2.03285	5.23298e-21	5.649e-20	Down	FAM43A
ENSG00000110987	2.75	2.88	3.8	0.58	0.62	0.72	380.474	-1.64525	5.30729e-21	5.72336e-20	Down	BCL7A
ENSG00000204237	2	2.08	2.23	0.32	0.41	0.36	160.323	-1.88618	5.31765e-21	5.73161e-20	Down	OXLD1
ENSG00000180440	1.86	2.88	2.33	0.13	0.17	0.25	85.0102	-2.90692	5.4438e-21	5.86159e-20	Down	SERTM1
ENSG00000135362	0.61	0.64	0.76	0.08	0.1	0.12	152.849	-2.03179	5.44373e-21	5.86159e-20	Down	PRR5L
ENSG00000096070	3.51	3.21	4.19	0.95	0.9	0.94	860.498	-1.31829	5.61093e-21	6.03847e-20	Down	BRPF3
ENSG00000137834	1.73	1.8	2.6	0.31	0.17	0.28	194.292	-2.31895	6.20496e-21	6.65402e-20	Down	SMAD6
ENSG00000146872	2.18	2.15	2.17	0.44	0.51	0.63	430.491	-1.3871	6.38079e-21	6.83564e-20	Down	TLK2
ENSG00000196110	4.91	4.5	2.68	0.37	0.15	0.5	180.2	-2.80806	6.69302e-21	7.1556e-20	Down	ZNF699
ENSG00000143379	3.2	2.81	3.2	0.79	0.62	0.77	497.775	-1.42508	6.82562e-21	7.29367e-20	Down	SETDB1
ENSG00000169252	2.71	3.06	2.59	0.25	0.07	0.13	62.0256	-3.39329	6.86426e-21	7.33125e-20	Down	ADRB2
ENSG00000166949	10.17	10.2	10.89	2.68	1.57	1.87	1796.11	-1.68184	6.89861e-21	7.36422e-20	Down	SMAD3
ENSG00000159592	4.78	4.9	5.15	1.51	1.5	1.59	1046.77	-1.04678	7.08081e-21	7.54726e-20	Down	GPBP1L1
ENSG00000171824	9.82	10	11.44	3.03	2.8	3.32	1344.39	-1.12908	7.62435e-21	8.11024e-20	Down	EXOSC10
ENSG00000127903	1.3	1.64	1.75	0.04	0.02	0.07	53.6532	-4.1199	7.89221e-21	8.39094e-20	Down	ZNF835
ENSG00000227036	1.54	1.61	2.05	0.33	0.24	0.34	262.938	-1.8391	7.98338e-21	8.47419e-20	Down	LINC00511
ENSG00000116871	22.1	20.79	24.35	7.07	6.36	6.34	3166.66	-1.11918	7.98657e-21	8.47419e-20	Down	MAP7D1
ENSG00000137727	1.13	1.33	0.9	0.15	0.07	0.17	176.211	-2.38065	8.01326e-21	8.49824e-20	Down	ARHGAP20
ENSG00000075391	5.54	5.17	4.12	1.21	0.8	1.09	1304.73	-1.59786	8.28888e-21	8.78172e-20	Down	RASAL2
ENSG00000271303	3.92	5.03	4.73	0.75	0.72	0.6	152.693	-2.06353	8.30157e-21	8.79076e-20	Down	SRXN1
ENSG00000178913	34.05	32.93	22.47	6.49	6.53	6.61	912.904	-1.53603	8.58577e-21	9.06896e-20	Down	TAF7
ENSG00000183763	2.87	3.02	3.51	0.69	0.57	0.62	268.412	-1.66835	8.67059e-21	9.1494e-20	Down	TRAIP
ENSG00000158122	3.44	3.68	3.12	0.45	0.58	0.57	138.733	-2.01442	9.08006e-21	9.57372e-20	Down	AAED1
ENSG00000146576	3.37	3.52	4.55	0.69	0.79	0.76	287.747	-1.70271	9.08177e-21	9.57372e-20	Down	C7orf26
ENSG00000224870	1.47	1.4	1.8	0.22	0.24	0.33	209.727	-1.88648	9.11401e-21	9.60291e-20	Down	RP4-758J18.2
ENSG00000121417	0.87	0.84	0.68	0.13	0.15	0.15	201.299	-1.81731	9.40737e-21	9.90212e-20	Down	ZNF211
ENSG00000120314	3.09	3.02	3.57	0.84	0.74	0.83	514.073	-1.35642	9.61439e-21	1.01049e-19	Down	WDR55
ENSG00000160194	2.75	2.8	3.37	0.6	0.4	0.62	287.588	-1.79185	9.69346e-21	1.01779e-19	Down	NDUFV3
ENSG00000143179	6.76	7.2	8.23	2.05	1.74	1.66	991.4	-1.37159	9.72858e-21	1.02097e-19	Down	UCK2
ENSG00000158792	2.82	2.78	4.23	0.43	0.31	0.39	132.671	-2.42617	9.93487e-21	1.04192e-19	Down	SPATA2L
ENSG00000185728	4.15	3.92	2.58	0.44	0.71	0.76	987.447	-1.83385	9.93806e-21	1.04192e-19	Down	YTHDF3
ENSG00000140534	2.85	2.55	3.01	0.65	0.41	0.42	393.684	-1.83512	1.00066e-20	1.04858e-19	Down	TICRR
ENSG00000156671	1.47	1.35	1.17	0.24	0.28	0.28	241.598	-1.67411	1.00845e-20	1.05517e-19	Down	SAMD8
ENSG00000152049	0.92	0.81	1.07	0.09	0.06	0.08	75.8798	-2.8437	1.02239e-20	1.06907e-19	Down	KCNE4
ENSG00000169118	4.23	4.02	4.45	0.81	0.31	0.52	505.631	-2.25501	1.02274e-20	1.06907e-19	Down	CSNK1G1
ENSG00000175155	1.92	1.78	1.97	0.41	0.26	0.37	240.361	-1.77686	1.04954e-20	1.096e-19	Down	YPEL2
ENSG00000127804	1.57	1.45	1.68	0.39	0.34	0.37	360.772	-1.45746	1.06055e-20	1.10694e-19	Down	METTL16
ENSG00000177192	1.68	1.7	1.83	0.34	0.28	0.29	170.624	-1.86552	1.08556e-20	1.13249e-19	Down	PUS1
ENSG00000127452	2.85	2.72	2.88	0.69	0.42	0.5	405.398	-1.73006	1.28947e-20	1.33532e-19	Down	FBXL12
ENSG00000124444	1.5	1.69	1.96	0.3	0.27	0.34	202.322	-1.83309	1.29417e-20	1.33953e-19	Down	ZNF576
ENSG00000181191	4.1	4.35	5.23	1.19	1.15	1.25	788.947	-1.28619	1.41007e-20	1.45663e-19	Down	PJA1
ENSG00000066379	1.18	1.17	1.56	0.1	0.12	0.09	72.6066	-2.96023	1.41859e-20	1.46329e-19	Down	ZNRD1
ENSG00000125089	0.49	0.47	0.61	0.08	0.06	0.07	123.096	-2.23735	1.41731e-20	1.46329e-19	Down	SH3TC1
ENSG00000146278	4.34	5.33	3.23	0.45	0.67	0.72	222.729	-2.13257	1.41806e-20	1.46329e-19	Down	PNRC1
ENSG00000134369	10.18	9.75	11.77	3.33	3.01	3.21	5616.8	-1.08561	1.4774e-20	1.52246e-19	Down	NAV1
ENSG00000175213	2.58	2.59	3.35	0.36	0.28	0.52	155.433	-2.18434	1.61131e-20	1.65561e-19	Down	ZNF408
ENSG00000137055	8.15	7.57	6.4	1.68	2.07	1.93	690.021	-1.31957	1.66344e-20	1.70668e-19	Down	PLAA
ENSG00000122547	0.9	0.96	1.41	0.09	0.11	0.12	101.415	-2.63362	1.69525e-20	1.73848e-19	Down	EEPD1
ENSG00000066933	1.49	1.48	1.38	0.35	0.44	0.44	667.934	-1.1833	1.72168e-20	1.76301e-19	Down	MYO9A
ENSG00000127152	0.47	0.53	0.6	0.05	0.01	0.01	60.1102	-3.66718	1.78805e-20	1.82743e-19	Down	BCL11B
ENSG00000037897	5.43	5.68	5.74	1.48	1.37	1.51	429.049	-1.30311	1.8295e-20	1.86889e-19	Down	METTL1
ENSG00000112592	4.67	3.82	4.67	0.92	0.87	0.75	250.533	-1.72082	1.85145e-20	1.89039e-19	Down	TBP
ENSG00000140577	5.14	5.27	6.36	1.53	1.56	1.67	1114.1	-1.17365	1.90698e-20	1.94615e-19	Down	CRTC3
ENSG00000259494	2.4	2.26	2.46	0.57	0.47	0.51	280.798	-1.54949	1.97629e-20	2.01397e-19	Down	MRPL46
ENSG00000113448	1.02	1.09	0.64	0.13	0.13	0.17	309.331	-2.01842	2.05843e-20	2.09363e-19	Down	PDE4D
ENSG00000132334	2.37	2.34	2.6	0.62	0.45	0.59	470.828	-1.47576	2.13122e-20	2.16454e-19	Down	PTPRE
ENSG00000164743	4.44	4.62	2.46	0.03	0.07	0.14	57.4913	-4.42322	2.19737e-20	2.22851e-19	Down	C8orf48
ENSG00000196843	2.04	2.01	2.16	0.4	0.39	0.44	195.389	-1.68031	2.21405e-20	2.24435e-19	Down	ARID5A
ENSG00000135631	10.28	10.26	12.71	3.17	2.93	3.21	1495.79	-1.1907	2.21624e-20	2.24549e-19	Down	RAB11FIP5
ENSG00000163516	0.58	0.5	0.7	0.08	0.06	0.09	132.417	-2.22638	2.23483e-20	2.26324e-19	Down	ANKZF1
ENSG00000247572	1.17	1.23	1.16	0.15	0.11	0.19	105.877	-2.27646	2.26316e-20	2.29082e-19	Down	CKMT2-AS1
ENSG00000177125	1.22	1.34	1.14	0.22	0.15	0.1	194.827	-2.28144	2.26818e-20	2.29481e-19	Down	ZBTB34
ENSG00000076321	4.65	3.96	4.22	0.98	0.99	1.18	410.109	-1.37199	2.34852e-20	2.37382e-19	Down	KLHL20
ENSG00000152464	2.24	1.95	2.2	0.38	0.25	0.35	147.398	-2.02389	2.49719e-20	2.52046e-19	Down	RPP38
ENSG00000166478	1.77	1.72	1.7	0.28	0.39	0.32	186.165	-1.75334	2.49935e-20	2.52144e-19	Down	ZNF143
ENSG00000177463	2.85	3.02	3.36	0.72	0.49	0.65	343.522	-1.64976	2.7195e-20	2.74222e-19	Down	NR2C2
ENSG00000120278	4.14	4.45	3.6	0.85	0.52	0.43	416.46	-2.07983	2.81055e-20	2.83269e-19	Down	PLEKHG1
ENSG00000135956	7.95	8.19	10.07	2.39	2.12	2.5	1178.59	-1.25633	2.85221e-20	2.87193e-19	Down	TMEM127
ENSG00000170471	5.11	5.19	4.48	1.45	1.57	1.67	1640.21	-1.01594	3.02128e-20	3.03638e-19	Down	RALGAPB
ENSG00000125741	3.07	2.98	3.72	0.81	0.6	0.74	492.086	-1.53395	3.20851e-20	3.21995e-19	Down	OPA3
ENSG00000100099	1.94	1.87	2.33	0.39	0.36	0.55	465.059	-1.57416	3.40047e-20	3.40612e-19	Down	HPS4
ENSG00000020577	3.22	3.29	3.64	0.89	0.55	0.64	965.133	-1.62037	3.52847e-20	3.53266e-19	Down	SAMD4A
ENSG00000269858	0.68	0.81	0.78	0.14	0.13	0.14	176.644	-1.80139	3.71828e-20	3.7174e-19	Down	EGLN2
ENSG00000132481	2.73	2.78	3.65	0.45	0.34	0.64	254.241	-1.98938	3.746e-20	3.74334e-19	Down	TRIM47
ENSG00000112167	3.79	3.77	4.25	0.64	0.59	0.78	155.392	-1.88501	3.88178e-20	3.87309e-19	Down	SAYSD1
ENSG00000198324	1.02	1.09	1.5	0.16	0.13	0.18	139.07	-2.233	4.03784e-20	4.02355e-19	Down	FAM109A
ENSG00000205765	15.37	15.83	9.14	1.29	2.33	2.6	968.498	-2.03709	4.08431e-20	4.06601e-19	Down	C5orf51
ENSG00000168005	11.84	12.09	15.18	3.26	2.95	2.84	553.154	-1.4613	4.1107e-20	4.09036e-19	Down	C11orf84
ENSG00000186871	8.01	7.24	3.9	0.59	0.95	0.93	349.195	-2.27498	4.12319e-20	4.10085e-19	Down	ERCC6L
ENSG00000166526	0.69	0.73	0.71	0.11	0.04	0.09	130.835	-2.43592	4.12799e-20	4.1037e-19	Down	ZNF3
ENSG00000100575	2.96	2.73	2.5	0.28	0.55	0.48	176.47	-1.97341	4.25344e-20	4.22443e-19	Down	TIMM9
ENSG00000128283	35.27	36.12	45.73	10.4	9.92	12.15	2271.72	-1.2067	4.37134e-20	4.33949e-19	Down	CDC42EP1
ENSG00000100601	2.78	2.64	2.6	0.53	0.44	0.39	160.598	-1.90067	4.96279e-20	4.91276e-19	Down	ALKBH1
ENSG00000260073	1.72	1.75	2.15	0.08	0.19	0.08	61.1554	-3.29406	5.06439e-20	5.00864e-19	Down	RP11-488I20.9
ENSG00000197852	0.35	0.38	0.35	0.01	0.01	0.01	48.0396	-4.46231	5.06767e-20	5.00954e-19	Down	FAM212B
ENSG00000154781	3.06	2.65	3.19	0.27	0.17	0.52	146.498	-2.47955	5.36588e-20	5.29689e-19	Down	CCDC174
ENSG00000162714	6.47	6.65	7.97	1.99	1.94	2.26	1638.31	-1.12615	5.41912e-20	5.34695e-19	Down	ZNF496
ENSG00000150776	2.25	2.2	1.61	0.24	0.39	0.43	338.02	-1.84146	5.51223e-20	5.43374e-19	Down	C11orf57
ENSG00000118496	2.77	2.8	1.47	0.16	0.27	0.35	248.18	-2.47975	5.54186e-20	5.45786e-19	Down	FBXO30
ENSG00000008853	1.58	1.63	2.02	0.3	0.31	0.41	267.736	-1.69802	5.57302e-20	5.48598e-19	Down	RHOBTB2
ENSG00000108179	9.81	10.89	10.67	3.02	2.57	3.08	759.945	-1.20764	5.69655e-20	5.59975e-19	Down	PPIF
ENSG00000160256	7.79	8.03	8.87	1.77	1.7	1.85	243.878	-1.5608	5.80294e-20	5.70168e-19	Down	FAM207A
ENSG00000165417	5.52	5.48	3.85	0.58	1.12	0.87	484.148	-1.87432	5.86797e-20	5.76022e-19	Down	GTF2A1
ENSG00000113742	2.71	2.74	2.67	0.65	0.86	0.84	789.744	-1.14584	5.89936e-20	5.78834e-19	Down	CPEB4
ENSG00000167548	2.47	2.3	3.78	0.57	0.34	0.38	793.83	-2.04004	5.95414e-20	5.83666e-19	Down	KMT2D
ENSG00000134504	0.45	0.44	0.58	0.03	0.01	0.05	70.3144	-3.10329	6.06913e-20	5.94662e-19	Down	KCTD1
ENSG00000158773	3.42	3.5	3.72	0.79	0.47	0.73	287.069	-1.74959	6.24019e-20	6.1114e-19	Down	USF1
ENSG00000170473	2.57	2.69	2.99	0.49	0.6	0.41	199.179	-1.81723	6.32019e-20	6.184e-19	Down	WIBG
ENSG00000104903	1.81	1.82	1.75	0.23	0.19	0.18	83.1838	-2.48203	6.34683e-20	6.20719e-19	Down	LYL1
ENSG00000113734	3.77	3.88	3.2	0.53	0.71	0.78	204.437	-1.76266	6.37768e-20	6.23448e-19	Down	BNIP1
ENSG00000179627	1.64	1.91	2.39	0.22	0.28	0.28	124.519	-2.24406	6.49205e-20	6.34334e-19	Down	ZBTB42
ENSG00000157036	0.97	0.91	0.82	0.14	0.16	0.18	169.638	-1.80334	6.77392e-20	6.61264e-19	Down	EXOG
ENSG00000197646	6.09	7.01	4.86	1.06	1.25	1.26	310.645	-1.67472	6.99061e-20	6.81472e-19	Down	PDCD1LG2
ENSG00000204599	1.42	1.39	1.59	0.23	0.28	0.28	161.782	-1.81552	7.16497e-20	6.97821e-19	Down	TRIM39
ENSG00000108469	1.28	1.15	1.65	0.25	0.22	0.28	266.223	-1.78223	7.16824e-20	6.97821e-19	Down	RECQL5
ENSG00000138942	2.56	2.93	3.44	0.68	0.66	0.76	481.499	-1.43853	7.2379e-20	7.04277e-19	Down	RNF185
ENSG00000169914	3.2	3.15	2.87	0.6	0.24	0.43	263.01	-2.16762	7.54799e-20	7.33437e-19	Down	OTUD3
ENSG00000113593	2.47	2.44	1.49	0.2	0.3	0.34	194.425	-2.24454	7.56083e-20	7.34346e-19	Down	PPWD1
ENSG00000158006	1.57	1.71	2.34	0.26	0.25	0.25	137.256	-2.2115	7.6596e-20	7.43256e-19	Down	PAFAH2
ENSG00000163848	2.31	2.36	1.4	0.28	0.4	0.39	531.347	-1.84588	7.6823e-20	7.44774e-19	Down	ZNF148
ENSG00000132128	7.88	8.23	9.58	2.57	2.31	2.54	1450.86	-1.14581	7.85837e-20	7.61144e-19	Down	LRRC41
ENSG00000244462	5.95	6.29	5.24	1.49	1.82	1.93	1644.21	-1.09988	8.25713e-20	7.98303e-19	Down	RBM12
ENSG00000198742	7.1	7.43	8.28	1.93	1.11	1.43	1002.94	-1.68086	8.36262e-20	8.07762e-19	Down	SMURF1
ENSG00000085433	4.64	4.37	3.26	0.67	0.89	0.98	439.493	-1.61934	8.60008e-20	8.2956e-19	Down	WDR47
ENSG00000131381	3.3	3.27	3.33	0.79	0.95	1	504.509	-1.21022	8.68533e-20	8.374e-19	Down	ZFYVE20
ENSG00000148396	5.4	5.35	6.56	1.67	1.25	1.39	1908.85	-1.3541	9.31539e-20	8.96102e-19	Down	SEC16A
ENSG00000167487	0.88	1.07	1.34	0.04	0.03	0.1	63.3364	-3.42043	9.60766e-20	9.23797e-19	Down	KLHL26
ENSG00000022567	0.7	0.73	0.94	0.12	0.1	0.1	123.114	-2.20366	9.68431e-20	9.30392e-19	Down	SLC45A4
ENSG00000083223	3.47	3.5	2.36	0.49	0.58	0.7	385.707	-1.73542	9.68507e-20	9.30392e-19	Down	ZCCHC6
ENSG00000173480	0.98	0.98	0.52	0.04	0.05	0.07	85.4188	-3.12027	9.84628e-20	9.45019e-19	Down	ZNF417
ENSG00000145365	1.79	1.72	1.82	0.07	0.05	0.25	97.2256	-3.01937	1.00262e-19	9.61853e-19	Down	TIFA
ENSG00000176909	2.49	2.02	2.85	0.42	0.31	0.31	147.521	-2.14056	1.06923e-19	1.02343e-18	Down	MAMSTR
ENSG00000196730	6.99	6.64	6.85	2.19	1.88	1.81	2131.28	-1.15119	1.17401e-19	1.12118e-18	Down	DAPK1
ENSG00000196313	3.09	3.24	4.22	0.83	0.59	0.69	472.671	-1.6623	1.20688e-19	1.15153e-18	Down	POM121
ENSG00000095564	2.91	2.69	2.04	0.51	0.42	0.52	294.668	-1.72848	1.22327e-19	1.16664e-18	Down	BTAF1
ENSG00000159111	5.34	5.43	6.71	1.37	1.41	1.63	552.674	-1.3407	1.32724e-19	1.26351e-18	Down	MRPL10
ENSG00000241878	0.91	0.99	1.18	0.21	0.12	0.16	202.581	-1.97998	1.35438e-19	1.28877e-18	Down	PISD
ENSG00000186448	1.17	1.2	0.69	0.08	0.13	0.14	155.661	-2.40955	1.40943e-19	1.33874e-18	Down	ZNF197
ENSG00000133247	0.83	0.77	1.12	0.1	0.07	0.11	93.6175	-2.56309	1.49433e-19	1.41493e-18	Down	SUV420H2
ENSG00000177764	2.78	3.92	3.16	0.42	0.41	0.54	129.547	-2.16109	1.5531e-19	1.46794e-18	Down	ZCCHC3
ENSG00000168301	1.48	1.57	1.26	0.22	0.19	0.23	123.092	-2.07607	1.5617e-19	1.47541e-18	Down	KCTD6
ENSG00000109445	5.88	5.69	5.56	1.23	1.06	1.57	334.938	-1.49357	1.56628e-19	1.47907e-18	Down	ZNF330
ENSG00000148737	1.61	1.4	1.74	0.32	0.18	0.27	213.208	-1.95218	1.58206e-19	1.49331e-18	Down	TCF7L2
ENSG00000155393	2.17	1.88	1.51	0.23	0.21	0.32	138.901	-2.15756	1.58389e-19	1.4937e-18	Down	HEATR3
ENSG00000134014	2.45	2.35	2.45	0.62	0.49	0.58	330.771	-1.45243	1.58354e-19	1.4937e-18	Down	ELP3
ENSG00000100104	6.5	7.13	7.81	1.76	1.67	2.07	500.685	-1.31598	1.63214e-19	1.53851e-18	Down	SRRD
ENSG00000163214	1.53	1.38	1.04	0.22	0.24	0.23	211.075	-1.85448	1.66427e-19	1.5674e-18	Down	DHX57
ENSG00000181896	0.54	0.55	0.51	0.04	0.07	0.06	74.923	-2.61707	1.73718e-19	1.63461e-18	Down	ZNF101
ENSG00000011260	9.61	10.32	6.85	1.68	2	1.98	484.648	-1.59073	1.75213e-19	1.64794e-18	Down	UTP18
ENSG00000135111	1.86	2.04	2.63	0.29	0.2	0.44	264.51	-2.10802	1.8064e-19	1.69671e-18	Down	TBX3
ENSG00000124383	3.49	2.93	2.56	0.52	0.61	0.59	223.489	-1.73326	1.85802e-19	1.74365e-18	Down	MPHOSPH10
ENSG00000132359	2.33	2.16	2.79	0.54	0.3	0.46	450.7	-1.81399	1.89814e-19	1.7805e-18	Down	RAP1GAP2
ENSG00000144583	18.4	18.57	21.46	5.49	6.02	6.55	1286.33	-1.05272	1.89977e-19	1.78108e-18	Down	2017-03-04
ENSG00000119523	6.78	6.99	6.28	1.58	2.01	1.54	598.585	-1.3238	1.9463e-19	1.82244e-18	Down	ALG2
ENSG00000196453	4.52	4.54	5.34	0.64	0.97	1.03	199.88	-1.78294	2.16472e-19	2.02159e-18	Down	ZNF777
ENSG00000112773	5.58	5.67	3.99	1.11	0.67	0.9	458.359	-1.83458	2.28979e-19	2.13366e-18	Down	FAM46A
ENSG00000196214	2.84	2.89	1.48	0.13	0.25	0.36	248.295	-2.57905	2.37456e-19	2.20974e-18	Down	ZNF766
ENSG00000219481	2.69	2.8	2.93	0.79	0.81	0.88	646.81	-1.11398	2.45016e-19	2.27607e-18	Down	NBPF1
ENSG00000152454	2.91	2.42	1.36	0.18	0.11	0.21	103.137	-2.95828	2.56908e-19	2.38445e-18	Down	ZNF256
ENSG00000136925	1.77	1.79	1.69	0.36	0.3	0.44	258.207	-1.58533	2.62028e-19	2.42876e-18	Down	TSTD2
ENSG00000181004	0.87	1.01	0.5	0.01	0.01	0.05	59.3553	-4.04948	2.71048e-19	2.51127e-18	Down	BBS12
ENSG00000178074	2.16	2.26	1.32	0.21	0.13	0.21	104.858	-2.65849	2.82499e-19	2.61392e-18	Down	C2orf69
ENSG00000167881	7.42	7.17	8.71	2.18	1.74	2.29	1240.59	-1.2576	3.00305e-19	2.7726e-18	Down	SRP68
ENSG00000127423	1.59	1.57	1.37	0.12	0.13	0.12	62.0009	-2.91137	3.05746e-19	2.81914e-18	Down	AUNIP
ENSG00000266885	2.19	2.19	1.78	0.12	0.27	0.26	87.1823	-2.53753	3.11958e-19	2.87266e-18	Down	RP11-744K17.2
ENSG00000107816	5.29	5.51	6.84	1.54	1.39	1.57	694.637	-1.31998	3.19423e-19	2.93883e-18	Down	LZTS2
ENSG00000105127	5.38	5.7	6.95	1.46	0.93	1.28	557.061	-1.63298	3.29018e-19	3.02579e-18	Down	AKAP8
ENSG00000165152	7.41	7.1	8.13	1.93	2.31	1.91	640.793	-1.24151	3.43339e-19	3.15063e-18	Down	TMEM246
ENSG00000136244	2.65	2.7	2.6	0.47	0.64	0.55	205.181	-1.6192	3.80314e-19	3.48387e-18	Down	IL6
ENSG00000184083	1.26	1.13	1.04	0.19	0.17	0.24	157.971	-1.86059	3.88235e-19	3.5549e-18	Down	FAM120C
ENSG00000106829	4.03	4.12	4.39	1.28	1.24	1.41	991.529	-1.02936	3.91477e-19	3.58302e-18	Down	TLE4
ENSG00000204560	10.5	10.88	13.13	3.18	2.64	2.93	732.796	-1.32997	3.94445e-19	3.60863e-18	Down	DHX16
ENSG00000167595	0.97	0.97	1.34	0.21	0.14	0.15	199.669	-2.04009	4.02078e-19	3.67368e-18	Down	C19orf55
ENSG00000149182	3.45	3.86	4.97	0.9	0.91	1.09	676.07	-1.43458	4.41539e-19	4.02031e-18	Down	ARFGAP2
ENSG00000223496	15.28	15.65	18.77	4.05	2.81	2.88	369.514	-1.69062	4.42999e-19	4.03186e-18	Down	EXOSC6
ENSG00000163904	5.14	5.23	4.2	0.77	1.22	1.3	706.421	-1.50152	4.67464e-19	4.24903e-18	Down	SENP2
ENSG00000117481	1.59	1.74	1.85	0.44	0.37	0.4	349.051	-1.44579	4.91877e-19	4.46325e-18	Down	NSUN4
ENSG00000166106	18.05	18.74	24.84	5.4	4.6	5.7	1632.03	-1.32374	5.33884e-19	4.83818e-18	Down	ADAMTS15
ENSG00000068654	2.23	2.18	2.88	0.6	0.57	0.63	571.468	-1.37588	5.36465e-19	4.85948e-18	Down	POLR1A
ENSG00000153879	12.77	13.05	12.86	3.14	3.32	4.41	819.115	-1.18724	5.54169e-19	5.01126e-18	Down	CEBPG
ENSG00000130772	1.75	1.81	1.79	0.26	0.15	0.21	86.6523	-2.39413	5.56963e-19	5.03221e-18	Down	MED18
ENSG00000172007	2.16	1.96	2	0.32	0.4	0.3	132.608	-1.93203	5.67941e-19	5.12701e-18	Down	RAB33B
ENSG00000117479	1.96	2.09	2.02	0.38	0.28	0.41	157.359	-1.83475	5.74702e-19	5.1814e-18	Down	SLC19A2
ENSG00000144827	8.48	8.44	7	1.99	2.34	2.12	627.021	-1.25017	5.89352e-19	5.30895e-18	Down	ABHD10
ENSG00000048162	3.7	3.98	4.37	0.85	0.43	0.77	281.595	-1.88218	6.18813e-19	5.5672e-18	Down	NOP16
ENSG00000163159	8.34	8.49	9.62	2.62	2.68	2.72	908.29	-1.07974	6.3017e-19	5.66214e-18	Down	VPS72
ENSG00000132286	3.58	3.56	2.75	0.63	0.53	0.7	214.747	-1.75223	6.55306e-19	5.88049e-18	Down	TIMM10B
ENSG00000054267	1.92	1.73	1.35	0.32	0.35	0.4	355.74	-1.57109	6.58352e-19	5.90531e-18	Down	ARID4B
ENSG00000196526	16.01	15.57	19.8	5.24	4.51	4.83	3962.69	-1.16829	7.0968e-19	6.35761e-18	Down	AFAP1
ENSG00000139436	1.91	1.85	1.83	0.54	0.5	0.44	612.598	-1.27479	7.27894e-19	6.51525e-18	Down	GIT2
ENSG00000196152	1.63	1.48	1.88	0.09	0.14	0.21	70.4871	-2.76681	7.42044e-19	6.6391e-18	Down	ZNF79
ENSG00000176749	5.57	5.68	6.37	1.36	0.97	0.73	424.959	-1.85561	7.49687e-19	6.70464e-18	Down	CDK5R1
ENSG00000140993	1.32	1.14	0.93	0.14	0.16	0.19	131.065	-2.08805	7.7259e-19	6.9007e-18	Down	TIGD7
ENSG00000021645	1.07	1.03	0.93	0.25	0.19	0.2	305.03	-1.58386	8.34853e-19	7.45052e-18	Down	NRXN3
ENSG00000170776	3.25	3.14	3.39	0.95	0.63	0.74	1173.33	-1.41804	8.40932e-19	7.49843e-18	Down	AKAP13
ENSG00000168569	7.19	7.22	7.41	1.92	1.81	1.85	344.292	-1.32145	8.67846e-19	7.72537e-18	Down	TMEM223
ENSG00000101654	5.59	5.65	4.11	1.06	1.38	1.45	1277.37	-1.33569	8.68751e-19	7.73017e-18	Down	RNMT
ENSG00000141084	2.33	2.32	3.05	0.57	0.36	0.37	311.855	-1.89563	8.74717e-19	7.77997e-18	Down	RANBP10
ENSG00000186666	1.83	1.61	1.5	0.04	0.04	0.08	45.567	-3.99798	9.36014e-19	8.31116e-18	Down	BCDIN3D
ENSG00000119682	4.7	4.82	5.6	1.34	1.4	1.68	1004.19	-1.13098	9.46964e-19	8.40486e-18	Down	AREL1
ENSG00000137807	24.85	23.98	18.55	6.37	6.72	6.82	3544.31	-1.11607	9.4842e-19	8.41424e-18	Down	KIF23
ENSG00000019995	7.31	7.09	6.57	1.66	2.16	2.1	620.692	-1.18045	1.0288e-18	9.1159e-18	Down	ZRANB1
ENSG00000131931	1.13	1.3	1.25	0.13	0.1	0.12	68.4954	-2.64781	1.06092e-18	9.3847e-18	Down	THAP1
ENSG00000179051	39.69	39.84	47.36	13.56	12.43	14.02	3620.18	-1.02145	1.09742e-18	9.6954e-18	Down	RCC2
ENSG00000163513	4.99	4.87	4.01	1.06	1.1	1.35	504.044	-1.33165	1.14294e-18	1.00807e-17	Down	TGFBR2
ENSG00000183340	1.78	1.77	1.01	0.13	0.2	0.19	128.107	-2.4613	1.27959e-18	1.12484e-17	Down	JRKL
ENSG00000083812	0.85	0.74	0.95	0.08	0.13	0.1	89.8306	-2.34466	1.31198e-18	1.15187e-17	Down	ZNF324
ENSG00000141068	1.08	1.12	1.56	0.24	0.14	0.24	281.181	-1.94472	1.3296e-18	1.16682e-17	Down	KSR1
ENSG00000160087	7.88	8.21	9.83	2.61	2.44	2.72	1733.99	-1.09434	1.33011e-18	1.16682e-17	Down	UBE2J2
ENSG00000119599	1.48	1.52	1.6	0.36	0.23	0.3	219.851	-1.70131	1.3861e-18	1.21392e-17	Down	DCAF4
ENSG00000170340	3.41	4.07	3.08	0.24	0.67	0.55	222.665	-2.18285	1.40898e-18	1.23344e-17	Down	B3GNT2
ENSG00000132801	1	0.92	1.15	0.05	0.11	0.07	59.4487	-2.98687	1.43852e-18	1.25826e-17	Down	ZSWIM3
ENSG00000143756	5.05	5.95	4	0.56	1.18	0.87	566.151	-1.86625	1.6173e-18	1.4123e-17	Down	FBXO28
ENSG00000164107	1.26	1.23	1.54	0.09	0.1	0.18	74.9047	-2.65379	1.68416e-18	1.46946e-17	Down	HAND2
ENSG00000163251	1.22	1.59	1.28	0.13	0.16	0.24	110.021	-2.23529	1.70183e-18	1.48427e-17	Down	FZD5
ENSG00000160294	6.62	6.46	8.1	2.11	1.93	2.03	1349.48	-1.15758	1.71258e-18	1.49241e-17	Down	MCM3AP
ENSG00000257167	3.01	3.24	3.35	0.59	0.66	0.67	172.336	-1.66599	1.86699e-18	1.62429e-17	Down	TMPO-AS1
ENSG00000152223	3.8	3.48	3.83	1.14	0.93	1.06	821.054	-1.18093	2.20659e-18	1.91501e-17	Down	EPG5
ENSG00000182208	1.9	1.75	2.21	0.37	0.31	0.36	157.618	-1.83043	2.22009e-18	1.92593e-17	Down	MOB2
ENSG00000181039	1.59	1.81	1.76	0.13	0.18	0.22	72.2751	-2.54105	2.3078e-18	1.99956e-17	Down	ANKRD34A
ENSG00000108669	1.21	1.21	1.42	0.26	0.12	0.23	240.666	-1.98423	2.339e-18	2.0241e-17	Down	CYTH1
ENSG00000196850	3.26	3.86	2.99	0.69	0.87	0.85	377.056	-1.42355	2.39303e-18	2.07001e-17	Down	PPTC7
ENSG00000186222	5.69	4.93	6.52	0.79	0.92	0.62	107.489	-2.21184	2.43643e-18	2.10669e-17	Down	BLOC1S4
ENSG00000188158	1.27	1.22	1.1	0.22	0.21	0.3	212.834	-1.63907	2.44743e-18	2.11533e-17	Down	NHS
ENSG00000143375	0.81	0.77	0.97	0.12	0.07	0.09	80.4746	-2.49275	2.50052e-18	2.15945e-17	Down	CGN
ENSG00000183935	1.97	2.13	2.49	0.22	0.27	0.22	76.4946	-2.4996	2.52678e-18	2.18034e-17	Down	HTR7P1
ENSG00000102870	1.57	1.53	2.2	0.22	0.11	0.28	126.974	-2.40278	2.53642e-18	2.18776e-17	Down	ZNF629
ENSG00000180884	0.54	0.67	0.78	0.01	0.01	0.01	43.8219	-4.85843	2.55194e-18	2.20026e-17	Down	ZNF792
ENSG00000138376	2.38	2.62	1.84	0.39	0.44	0.54	284.796	-1.65907	2.58828e-18	2.22977e-17	Down	BARD1
ENSG00000136451	9.73	9.9	9.5	2.74	3.4	3.17	1014.51	-1.00811	2.58766e-18	2.22977e-17	Down	VEZF1
ENSG00000136270	4.69	4.59	5.91	1.37	1.38	1.37	806.362	-1.23586	2.59357e-18	2.23341e-17	Down	TBRG4
ENSG00000215271	0.63	0.75	0.9	0.09	0.11	0.09	95.4522	-2.33619	2.60307e-18	2.24068e-17	Down	HOMEZ
ENSG00000112130	1.71	1.52	1.55	0.24	0.37	0.39	241.256	-1.59861	2.60594e-18	2.24223e-17	Down	RNF8
ENSG00000004961	22.06	21.67	20.92	6.1	7.4	6.54	891.427	-1.04974	2.65174e-18	2.28071e-17	Down	HCCS
ENSG00000187808	2.2	2.7	3.35	0.12	0	0.08	45.4911	-4.22766	2.87435e-18	2.46815e-17	Down	SOWAHD
ENSG00000089094	1.25	1.2	1.41	0.32	0.28	0.36	374.845	-1.35663	2.88357e-18	2.47507e-17	Down	KDM2B
ENSG00000108239	2.78	3.03	1.72	0.39	0.29	0.44	238.48	-2.07279	2.89817e-18	2.48659e-17	Down	TBC1D12
ENSG00000011523	0.77	0.68	0.74	0.08	0.08	0.15	125.199	-2.1132	2.91392e-18	2.49908e-17	Down	CEP68
ENSG00000162227	3.08	3.09	3.57	0.67	0.61	0.7	190.623	-1.64049	3.09231e-18	2.6467e-17	Down	TAF6L
ENSG00000114861	2.83	2.99	3.18	0.87	0.6	0.71	743.586	-1.39128	3.09944e-18	2.65173e-17	Down	FOXP1
ENSG00000129933	2.52	2.69	3.4	0.78	0.66	0.77	1011.82	-1.31051	3.26344e-18	2.78978e-17	Down	MAU2
ENSG00000122085	0.62	0.57	0.76	0.12	0.1	0.13	190.573	-1.76664	3.30565e-18	2.82358e-17	Down	MTERFD2
ENSG00000066135	14.82	14.97	18.24	4.82	4.31	4.19	1309.46	-1.20271	3.31819e-18	2.83314e-17	Down	KDM4A
ENSG00000136891	3.73	3.49	2.57	0.66	0.7	0.8	404.497	-1.52472	3.3962e-18	2.89857e-17	Down	TEX10
ENSG00000156735	1.34	1.38	1.17	0.19	0.22	0.2	113.615	-2.00354	3.39796e-18	2.8989e-17	Down	BAG4
ENSG00000125485	2.06	1.65	2.18	0.39	0.33	0.43	217.564	-1.68851	3.4548e-18	2.94621e-17	Down	DDX31
ENSG00000155508	5.55	5.33	3.81	0.81	1.21	1.24	835.19	-1.52406	3.50675e-18	2.9881e-17	Down	CNOT8
ENSG00000101181	4.31	3.88	4.98	1.17	1.09	1.13	531.319	-1.30548	3.52202e-18	2.9999e-17	Down	MTG2
ENSG00000180901	4.13	4.44	5.12	1.25	1.04	1.29	640.502	-1.28588	3.60284e-18	3.06739e-17	Down	KCTD2
ENSG00000076924	9.7	9.4	11.11	3.11	2.76	2.79	1034.02	-1.15555	3.63216e-18	3.08748e-17	Down	XAB2
ENSG00000177606	34.6	33.36	37.44	9.74	5.91	8.56	1591.27	-1.46312	3.77298e-18	3.20332e-17	Down	JUN
ENSG00000119938	3.49	3.54	1.79	0.11	0.22	0.28	82.278	-3.05739	3.7752e-18	3.20391e-17	Down	PPP1R3C
ENSG00000137221	1.53	1.51	2	0.25	0.32	0.39	230.008	-1.74263	3.82656e-18	3.24619e-17	Down	TJAP1
ENSG00000023330	12.65	13.09	15.82	3.51	3.67	4.45	893.558	-1.19205	3.84655e-18	3.26184e-17	Down	ALAS1
ENSG00000127191	5.1	5.3	6.51	1.24	0.73	1.23	377.841	-1.73239	3.85742e-18	3.26975e-17	Down	TRAF2
ENSG00000135750	9.64	9.97	9.46	2.35	3.21	2.47	772.889	-1.2163	3.92275e-18	3.32246e-17	Down	KCNK1
ENSG00000160223	1.92	1.81	2.59	0.39	0.43	0.52	359.801	-1.58785	3.96005e-18	3.35136e-17	Down	ICOSLG
ENSG00000116213	1.91	2.09	2.44	0.53	0.39	0.44	324.181	-1.57919	3.99322e-18	3.37808e-17	Down	WRAP73
ENSG00000138092	3.29	3.2	3.93	0.8	0.9	0.96	412.059	-1.32329	4.2358e-18	3.58042e-17	Down	CENPO
ENSG00000158941	4.2	4.02	5.06	1.26	1.02	1.2	791.088	-1.28618	4.32108e-18	3.65104e-17	Down	CCAR2
ENSG00000173334	1.5	1.34	1.39	0.22	0.16	0.26	114.787	-2.02652	4.44139e-18	3.7497e-17	Down	TRIB1
ENSG00000101457	13.04	13.93	16.98	3.62	3.76	3.53	459.628	-1.36343	4.50043e-18	3.79803e-17	Down	DNTTIP1
ENSG00000127080	1.07	1.02	1.3	0.18	0.06	0.08	97.2102	-2.65994	4.91083e-18	4.13116e-17	Down	IPPK
ENSG00000139496	5.36	5.33	4.42	0.99	1.5	1.45	997.869	-1.30089	4.96464e-18	4.17311e-17	Down	NUPL1
ENSG00000198182	0.58	0.6	0.37	0.02	0.03	0.04	56.9499	-3.27795	5.12984e-18	4.30854e-17	Down	ZNF607
ENSG00000169991	21.02	22.44	25.23	1.64	0.65	0.83	1712.04	-3.57558	5.24693e-18	4.40163e-17	Down	IFFO2
ENSG00000145990	2.03	2.22	2.57	0.58	0.4	0.45	392.694	-1.59934	5.37848e-18	4.51019e-17	Down	GFOD1
ENSG00000125633	7.75	7.31	8.44	2.25	1.64	2.27	1007.8	-1.27867	5.80763e-18	4.86233e-17	Down	CCDC93
ENSG00000109220	6.63	8.41	7.49	1.65	1.61	1.62	241.712	-1.55214	5.83049e-18	4.87954e-17	Down	CHIC2
ENSG00000173068	1.49	1.58	1.48	0.43	0.37	0.45	485.573	-1.21674	6.02143e-18	5.03335e-17	Down	BNC2
ENSG00000149016	1.57	1.33	1.65	0.32	0.18	0.22	158.364	-1.99645	6.11127e-18	5.10441e-17	Down	TUT1
ENSG00000205208	4.53	4.57	2.85	0.53	0.88	0.73	407.671	-1.82164	6.33939e-18	5.28867e-17	Down	C4orf46
ENSG00000052749	3.57	3.67	4.28	1.04	0.82	1.04	511.931	-1.33815	6.36382e-18	5.30695e-17	Down	RRP12
ENSG00000165312	2.18	2.28	2	0.3	0.25	0.24	80.013	-2.35785	6.38698e-18	5.32417e-17	Down	OTUD1
ENSG00000176401	3.63	3.72	3.73	0.46	0.59	0.59	97.8089	-2.07643	6.46875e-18	5.3902e-17	Down	EID2B
ENSG00000120696	1.16	1.27	0.74	0.06	0.04	0.06	54.4072	-3.40418	6.7015e-18	5.57974e-17	Down	KBTBD7
ENSG00000092098	2.41	2.32	3.04	0.61	0.41	0.57	358.962	-1.6201	6.97874e-18	5.80599e-17	Down	RNF31
ENSG00000124541	22.57	24.15	25.4	7.07	8	7.1	917.987	-1.06118	7.0828e-18	5.88793e-17	Down	RRP36
ENSG00000138617	1.97	2.04	2.79	0.31	0.24	0.46	182.619	-2.04732	7.15257e-18	5.94359e-17	Down	PARP16
ENSG00000152193	8.66	8.29	3.67	0.52	0.72	1.04	284.768	-2.47076	7.16394e-18	5.95069e-17	Down	RNF219
ENSG00000058272	4.48	4.25	2.62	0.65	0.87	0.86	1095.53	-1.60125	7.26536e-18	6.03256e-17	Down	PPP1R12A
ENSG00000180758	1.1	0.97	1.24	0.12	0.11	0.17	87.9726	-2.32674	7.37682e-18	6.1227e-17	Down	GPR157
ENSG00000180332	1.98	1.96	0.75	0.04	0.09	0.06	66.206	-3.77835	7.46622e-18	6.19447e-17	Down	KCTD4
ENSG00000185215	2.28	2.45	2.65	0.65	0.59	0.62	348.369	-1.33686	7.50062e-18	6.22057e-17	Down	TNFAIP2
ENSG00000198964	2.74	2.57	2.52	0.63	0.67	0.66	286.383	-1.35157	7.56949e-18	6.27276e-17	Down	SGMS1
ENSG00000114423	1.95	1.99	1.51	0.44	0.41	0.44	410.393	-1.42321	7.58453e-18	6.28275e-17	Down	CBLB
ENSG00000110237	8.51	8.23	10.37	2.63	1.99	2.51	1393.15	-1.27433	7.61856e-18	6.30847e-17	Down	ARHGEF17
ENSG00000187792	1.38	0.96	1.34	0.09	0.08	0.07	54.3508	-3.18597	7.67222e-18	6.34792e-17	Down	ZNF70
ENSG00000089723	0.96	1.1	1.39	0.05	0.12	0.07	57.9186	-3.09564	8.26143e-18	6.82473e-17	Down	OTUB2
ENSG00000064012	1.5	1.44	1.53	0.27	0.4	0.32	235.255	-1.53415	8.54869e-18	7.05376e-17	Down	CASP8
ENSG00000160219	0.76	0.82	0.79	0.12	0.13	0.14	113.859	-1.92199	8.62085e-18	7.11051e-17	Down	GAB3
ENSG00000170448	1.69	1.67	1.36	0.27	0.25	0.23	121.853	-1.98206	8.72189e-18	7.18824e-17	Down	NFXL1
ENSG00000088876	1.65	1.41	1.79	0.2	0.27	0.21	97.5742	-2.17336	9.16073e-18	7.54108e-17	Down	ZNF343
ENSG00000189339	2.5	2.34	2.9	0.57	0.37	0.66	521.48	-1.6136	9.68301e-18	7.96792e-17	Down	SLC35E2B
ENSG00000238222	5.47	5.13	7.11	0.99	0.43	0.57	106.097	-2.44446	9.83126e-18	8.08676e-17	Down	MKRN4P
ENSG00000178896	5.72	5.34	6.83	1.14	1.09	1.35	200.689	-1.65383	9.8787e-18	8.12262e-17	Down	EXOSC4
ENSG00000105085	1.04	1.07	1.3	0.16	0.2	0.09	125.769	-2.25943	1.02593e-17	8.42901e-17	Down	MED26
ENSG00000182263	1.25	1.14	0.79	0.17	0.12	0.16	139.187	-2.14916	1.04637e-17	8.58688e-17	Down	FIGN
ENSG00000145996	4.16	4.35	3.55	0.78	0.96	0.87	222.546	-1.56069	1.06645e-17	8.74147e-17	Down	CDKAL1
ENSG00000146410	2.07	1.68	1.12	0.13	0.04	0.16	74.1093	-3.07235	1.07595e-17	8.8159e-17	Down	MTFR2
ENSG00000070476	2.29	2.24	2.81	0.61	0.4	0.45	356.351	-1.66395	1.07752e-17	8.8254e-17	Down	ZXDC
ENSG00000145016	2.42	2.34	2.76	0.68	0.49	0.5	423.93	-1.51259	1.10761e-17	9.06835e-17	Down	KIAA0226
ENSG00000103150	0.96	0.98	1.02	0.1	0.11	0.15	78.8298	-2.31963	1.12912e-17	9.24081e-17	Down	MLYCD
ENSG00000170085	1.72	1.83	2.06	0.4	0.48	0.44	274.855	-1.43576	1.15295e-17	9.43224e-17	Down	SIMC1
ENSG00000144791	1.23	1.26	1.53	0.28	0.12	0.16	235.602	-2.11972	1.16526e-17	9.52924e-17	Down	LIMD1
ENSG00000176842	0.79	0.93	1.18	0.08	0.06	0.12	71.8443	-2.71161	1.20893e-17	9.88255e-17	Down	IRX5
ENSG00000177663	5.73	5.82	6.65	1.88	1.67	1.73	850.341	-1.13875	1.22924e-17	1.00446e-16	Down	IL17RA
ENSG00000091542	19.78	20.45	25.61	6.53	5.96	5.96	1432.59	-1.18714	1.23328e-17	1.00738e-16	Down	ALKBH5
ENSG00000174010	1.85	2.01	1.38	0.31	0.22	0.25	135.597	-2.07715	1.23801e-17	1.01085e-16	Down	KLHL15
ENSG00000153786	7.85	8.25	9.99	2.48	2.31	2.69	1013.67	-1.15621	1.26094e-17	1.02917e-16	Down	ZDHHC7
ENSG00000186350	3.45	3.67	4.45	1.04	0.97	1.14	720.481	-1.23052	1.34492e-17	1.09602e-16	Down	RXRA
ENSG00000115998	0.7	0.69	0.55	0.05	0.09	0.07	71.4462	-2.55911	1.35799e-17	1.10582e-16	Down	C2orf42
ENSG00000225830	0.81	0.82	0.72	0.12	0.07	0.12	93.8041	-2.20486	1.41042e-17	1.14763e-16	Down	ERCC6
ENSG00000109674	4.64	4.05	3.57	0.82	0.85	0.81	193.257	-1.65526	1.42772e-17	1.16081e-16	Down	NEIL3
ENSG00000160199	1.43	1.3	1.29	0.28	0.29	0.22	170.821	-1.70766	1.49944e-17	1.21866e-16	Down	PKNOX1
ENSG00000205181	0.55	0.66	0.84	0.06	0.02	0.02	49.3694	-3.54391	1.55742e-17	1.26481e-16	Down	LINC00654
ENSG00000110514	2.72	2.7	3.26	0.75	0.62	0.85	557.92	-1.31884	1.56279e-17	1.26868e-16	Down	MADD
ENSG00000135913	1.23	1.16	0.76	0.12	0.11	0.21	183.902	-2.13717	1.70078e-17	1.38017e-16	Down	USP37
ENSG00000129696	0.71	0.78	1.07	0.05	0.05	0.05	51.8748	-3.26558	1.72299e-17	1.39765e-16	Down	TTI2
ENSG00000172171	1.62	1.7	1.23	0.16	0.23	0.22	98.9549	-2.21999	1.7322e-17	1.40459e-16	Down	TEFM
ENSG00000078687	0.58	0.57	0.73	0.11	0.09	0.14	199.284	-1.75618	1.77533e-17	1.43846e-16	Down	TNRC6C
ENSG00000123095	4.13	4.19	4.32	0.51	0.65	1.09	245.303	-1.82092	1.83415e-17	1.48497e-16	Down	BHLHE41
ENSG00000213516	3.81	3.79	2.71	0.49	0.89	0.65	484.395	-1.69767	1.87245e-17	1.51482e-16	Down	RBMXL1
ENSG00000105738	2.76	2.81	3.53	0.81	0.55	0.62	527.381	-1.53822	1.91327e-17	1.54548e-16	Down	SIPA1L3
ENSG00000268205	1.64	1.46	1.2	0.17	0.13	0.15	71.0966	-2.55132	1.92049e-17	1.55012e-16	Down	CTC-444N24.11
ENSG00000197579	4.69	4.45	2.06	0.36	0.56	0.55	342.517	-2.2413	1.96224e-17	1.58261e-16	Down	TOPORS
ENSG00000083828	1.27	1.31	0.8	0.15	0.13	0.13	103.318	-2.37457	2.15408e-17	1.73403e-16	Down	ZNF586
ENSG00000064932	5.52	4.88	6.06	1.39	0.88	1.41	756.85	-1.50207	2.15569e-17	1.73466e-16	Down	SBNO2
ENSG00000221909	1.3	1.35	0.8	0.07	0.05	0.08	55.8602	-3.24628	2.1593e-17	1.7369e-16	Down	FAM200A
ENSG00000162783	27.93	30.7	31.52	8.73	5.56	7.11	967.888	-1.41615	2.35034e-17	1.88841e-16	Down	IER5
ENSG00000189308	0.85	0.67	0.68	0.14	0.14	0.14	164.479	-1.73261	2.35605e-17	1.89228e-16	Down	LIN54
ENSG00000213186	1.25	1.19	1.18	0.2	0.31	0.22	189.991	-1.67897	2.41489e-17	1.93586e-16	Down	TRIM59
ENSG00000135597	1.78	2	1.96	0.5	0.57	0.55	452.959	-1.17554	2.59288e-17	2.07617e-16	Down	REPS1
ENSG00000123473	7.12	7.3	4.73	1.11	1.51	1.7	1064.32	-1.50109	2.76147e-17	2.20949e-16	Down	STIL
ENSG00000196814	1.95	2.06	2.53	0.4	0.45	0.57	272.799	-1.54989	2.94252e-17	2.35079e-16	Down	MVB12B
ENSG00000101003	9.71	9.95	11.04	3.11	2.87	3.36	790.108	-1.07137	2.98108e-17	2.38069e-16	Down	GINS1
ENSG00000115183	4.58	4.33	5.31	1.49	1.43	1.38	1381.64	-1.07981	2.98355e-17	2.38177e-16	Down	TANC1
ENSG00000173039	8.19	8.16	9.72	2.74	2.36	2.88	2003.79	-1.0625	3.0038e-17	2.39702e-16	Down	RELA
ENSG00000151276	4.12	3.83	4.34	1.3	1.07	1.3	1023.13	-1.09726	3.04553e-17	2.4294e-16	Down	MAGI1
ENSG00000160959	2.47	2.41	3.06	0.63	0.72	0.72	458.132	-1.29414	3.07018e-17	2.44722e-16	Down	LRRC14
ENSG00000112406	3.11	3.33	2.53	0.52	0.64	0.71	222.85	-1.6053	3.07426e-17	2.44955e-16	Down	HECA
ENSG00000112081	58.77	62.43	45.21	11.64	17.31	15.34	4645.31	-1.26824	3.10582e-17	2.47376e-16	Down	SRSF3
ENSG00000198265	1.83	1.78	1.62	0.45	0.53	0.51	474.162	-1.16641	3.23687e-17	2.57329e-16	Down	HELZ
ENSG00000181135	0.41	0.39	0.5	0.04	0.05	0.08	106.489	-2.18961	3.26742e-17	2.5966e-16	Down	ZNF707
ENSG00000022976	0.53	0.56	0.82	0.07	0.08	0.07	88.121	-2.42956	3.30334e-17	2.62415e-16	Down	ZNF839
ENSG00000163067	0.42	0.51	0.46	0.01	0.03	0.04	46.0536	-3.42511	3.37424e-17	2.67847e-16	Down	ZNF2
ENSG00000178307	5.61	6.04	6.96	1.79	1.64	1.75	626.455	-1.19635	3.39913e-17	2.6972e-16	Down	TMEM11
ENSG00000097096	3.44	3.24	1.85	0.42	0.47	0.51	279.916	-1.93425	3.52908e-17	2.79717e-16	Down	SYDE2
ENSG00000104549	12.71	13.18	11.06	3.74	3.76	4.16	1060.13	-1.02164	3.55506e-17	2.8167e-16	Down	SQLE
ENSG00000249102	10.72	11.94	8.53	0.71	1.36	1.17	72.4824	-2.5561	3.58121e-17	2.83635e-16	Down	CTD-2066L21.1
ENSG00000136653	1.15	1.27	1.47	0.27	0.3	0.26	216.09	-1.59026	3.75219e-17	2.96844e-16	Down	RASSF5
ENSG00000269837	3.15	3.01	2.5	0.53	0.38	0.39	113.592	-2.05365	3.91918e-17	3.09822e-16	Down	RP11-15H20.5
ENSG00000120370	3.49	3.23	2.38	0.37	0.46	0.69	208.046	-1.90615	4.02596e-17	3.18025e-16	Down	GORAB
ENSG00000113615	7.1	6.73	5.08	1.25	1.77	1.62	665.63	-1.3823	4.69105e-17	3.69182e-16	Down	SEC24A
ENSG00000119922	1.67	1.3	1.8	0.07	0.16	0.18	62.9422	-2.77641	4.86761e-17	3.82649e-16	Down	IFIT2
ENSG00000130766	1.89	1.61	3.38	0.25	0.15	0.16	89.5178	-2.87321	5.16821e-17	4.05978e-16	Down	SESN2
ENSG00000030110	6.81	7.86	9.14	1.63	1.48	2.29	479.059	-1.48317	5.18353e-17	4.07029e-16	Down	BAK1
ENSG00000178694	1.77	1.58	0.98	0.2	0.18	0.2	133.288	-2.22307	5.26177e-17	4.12559e-16	Down	NSUN3
ENSG00000025800	6.22	6.37	7.15	2.16	1.98	2.04	1150.15	-1.03333	5.39686e-17	4.22837e-16	Down	KPNA6
ENSG00000212978	1.09	1.18	0.94	0.13	0.1	0.12	69.1333	-2.47652	5.62711e-17	4.40387e-16	Down	AC016747.3
ENSG00000006638	2.24	2.04	2.54	0.46	0.41	0.28	159.194	-1.91135	5.65929e-17	4.42741e-16	Down	TBXA2R
ENSG00000168661	0.52	0.48	0.3	0.03	0.01	0.02	46.9302	-3.66676	5.73994e-17	4.48718e-16	Down	ZNF30
ENSG00000172244	2.37	2.48	1.5	0.16	0.12	0.34	114.014	-2.5838	5.76807e-17	4.50751e-16	Down	C5orf34
ENSG00000256229	2.71	2.74	1.87	0.31	0.33	0.45	131.008	-2.05064	5.77039e-17	4.50765e-16	Down	ZNF486
ENSG00000118260	1.75	1.7	1.45	0.41	0.42	0.45	370.06	-1.28388	6.01632e-17	4.69455e-16	Down	CREB1
ENSG00000184708	2.15	2.17	2.64	0.62	0.48	0.52	367.048	-1.44655	6.1441e-17	4.78895e-16	Down	EIF4ENIF1
ENSG00000136319	1.12	1.27	1.26	0.26	0.25	0.3	201.964	-1.51577	6.26876e-17	4.87712e-16	Down	TTC5
ENSG00000066422	4.5	3.91	2	0.29	0.46	0.61	362.835	-2.25263	6.60584e-17	5.13558e-16	Down	ZBTB11
ENSG00000117525	24.55	23.54	18.42	6.52	6.31	5.72	1541.34	-1.19395	6.63136e-17	5.15352e-16	Down	F3
ENSG00000113761	1.35	1.52	1.91	0.35	0.3	0.36	280.455	-1.56971	6.63831e-17	5.15703e-16	Down	ZNF346
ENSG00000154429	3.55	3.68	2.76	0.45	0.85	0.81	762.865	-1.59443	6.64855e-17	5.16308e-16	Down	CCSAP
ENSG00000150455	1.51	1.56	1.64	0.31	0.31	0.32	147.493	-1.66773	6.66662e-17	5.17521e-16	Down	TIRAP
ENSG00000123200	3.22	2.93	2.53	0.81	0.83	0.79	634.764	-1.19178	6.72208e-17	5.21635e-16	Down	ZC3H13
ENSG00000183474	1.97	2.22	1.48	0.22	0.35	0.42	242.278	-1.85842	6.94174e-17	5.38087e-16	Down	GTF2H2C
ENSG00000187713	19.76	22.73	24.44	5.58	6.84	6.94	696.396	-1.14754	7.21243e-17	5.58454e-16	Down	TMEM203
ENSG00000055483	1.69	1.58	1.96	0.38	0.18	0.36	481.889	-1.8356	7.29435e-17	5.6459e-16	Down	USP36
ENSG00000112033	4	4.16	4.4	1.23	1.03	1.3	551.209	-1.17098	7.47623e-17	5.77821e-16	Down	PPARD
ENSG00000171316	0.71	0.7	0.88	0.17	0.08	0.12	196.388	-1.96561	7.64841e-17	5.90911e-16	Down	CHD7
ENSG00000072422	3.82	4.25	3.61	0.96	1.09	0.96	343.998	-1.31214	7.74969e-17	5.98517e-16	Down	RHOBTB1
ENSG00000170852	6.01	6.38	3.67	0.72	1.09	1.16	495.098	-1.77693	7.81954e-17	6.03691e-16	Down	KBTBD2
ENSG00000165118	1.63	1.41	1.64	0.09	0.06	0.25	77.9414	-2.75567	7.89779e-17	6.09509e-16	Down	C9orf64
ENSG00000108262	6.7	6.46	7.78	2.23	2.15	2.21	1237.41	-1.0235	7.90875e-17	6.10133e-16	Down	GIT1
ENSG00000143702	5.38	5.2	4.16	1.36	1.51	1.66	1693.71	-1.06315	7.92409e-17	6.11092e-16	Down	CEP170
ENSG00000120833	1.09	1.14	1.1	0.16	0.29	0.26	229.022	-1.58054	7.98171e-17	6.15312e-16	Down	SOCS2
ENSG00000183508	0.85	0.98	0.81	0.11	0.03	0.06	57.0811	-2.96159	8.00556e-17	6.16925e-16	Down	FAM46C
ENSG00000177105	8.92	9.42	10.98	2.71	2.57	3.07	645.276	-1.16417	8.06811e-17	6.21292e-16	Down	RHOG
ENSG00000178764	1.52	1.18	1.63	0.21	0.2	0.2	96.9047	-2.14618	8.22391e-17	6.32828e-16	Down	ZHX2
ENSG00000135338	1.09	1.06	0.71	0.04	0.07	0.13	70.9802	-2.78496	8.25723e-17	6.34928e-16	Down	LCA5
ENSG00000172780	1.54	1.75	1.73	0.33	0.33	0.33	145.61	-1.69931	8.40648e-17	6.457e-16	Down	RAB43
ENSG00000119707	4.17	3.72	3.11	1	1.11	1.07	956.832	-1.1481	8.47414e-17	6.5066e-16	Down	RBM25
ENSG00000165195	1.42	1.56	1.24	0.17	0.31	0.29	177.605	-1.78169	8.78847e-17	6.73814e-16	Down	PIGA
ENSG00000125843	4.96	4.22	5.58	1.2	0.84	0.98	263.465	-1.62494	9.06936e-17	6.94594e-16	Down	AP5S1
ENSG00000272327	3.09	2.95	2.67	0.33	0.19	0.33	61.6435	-2.60284	9.09392e-17	6.96223e-16	Down	RP11-1002K11.1
ENSG00000008324	3.96	3.84	2.53	0.42	0.39	0.48	97.0897	-2.29561	9.33309e-17	7.14015e-16	Down	SS18L2
ENSG00000141965	1.21	1.24	1.37	0.16	0.08	0.08	55.5349	-2.85971	9.45788e-17	7.23038e-16	Down	FEM1A
ENSG00000196810	1.69	1.76	2.19	0.36	0.49	0.48	335.293	-1.43863	1.00765e-16	7.68386e-16	Down	CTBP1-AS2
ENSG00000072364	10.32	10	8.3	2.11	3.13	2.9	1883.11	-1.17574	1.00804e-16	7.684e-16	Down	AFF4
ENSG00000241258	2.12	2.25	2.56	0.57	0.58	0.68	381.085	-1.27395	1.03455e-16	7.88329e-16	Down	CRCP
ENSG00000182224	2.34	2.2	2.08	0.49	0.53	0.54	216.144	-1.43821	1.06185e-16	8.08547e-16	Down	CYB5D1
ENSG00000166855	5.78	5.83	4.59	1.25	1.51	1.6	547.183	-1.24831	1.08916e-16	8.28441e-16	Down	CLPX
ENSG00000103160	4.91	5.57	4.81	1.33	1.56	1.4	470.148	-1.18962	1.1058e-16	8.40801e-16	Down	HSDL1
ENSG00000213713	4.23	5.92	5.98	0.21	0.4	0.52	53.4915	-3.0208	1.1262e-16	8.55388e-16	Down	PIGCP1
ENSG00000152284	5.71	6.15	6.98	1.69	1.18	1.15	394.866	-1.56979	1.1559e-16	8.77312e-16	Down	TCF7L1
ENSG00000167105	3.45	3.23	3.47	0.72	0.69	0.53	155.341	-1.73372	1.17198e-16	8.89201e-16	Down	TMEM92
ENSG00000077238	4	3.84	5.01	1.13	0.99	1.31	766.661	-1.25669	1.26242e-16	9.57127e-16	Down	IL4R
ENSG00000112182	1.06	1.03	1.25	0.25	0.18	0.18	171.65	-1.76287	1.27744e-16	9.68168e-16	Down	BACH2
ENSG00000173327	3.05	3.13	3.66	1	0.95	1.07	913.55	-1.06123	1.32622e-16	1.00441e-15	Down	MAP3K11
ENSG00000178935	1.56	1.37	1.01	0.15	0.08	0.14	70.0292	-2.64489	1.32708e-16	1.0047e-15	Down	ZNF552
ENSG00000178573	2.83	2.99	2.68	0.69	0.88	0.79	416.672	-1.21108	1.32972e-16	1.00634e-15	Down	MAF
ENSG00000214367	1.1	1.03	0.57	0.04	0.12	0.09	93.6794	-2.75473	1.36651e-16	1.03345e-15	Down	HAUS3
ENSG00000166979	1.13	1.03	0.95	0.16	0.1	0.2	108.021	-2.04688	1.36929e-16	1.03481e-15	Down	EVA1C
ENSG00000152217	1.85	1.77	1.74	0.45	0.46	0.51	297.101	-1.26698	1.36886e-16	1.03481e-15	Down	SETBP1
ENSG00000175087	1.66	1.77	0.74	0.07	0.13	0.16	111.824	-2.78735	1.38206e-16	1.04409e-15	Down	PDIK1L
ENSG00000175182	1.62	1.76	1.8	0.45	0.38	0.5	340.267	-1.30849	1.42739e-16	1.07756e-15	Down	FAM131A
ENSG00000136205	4.58	4.52	5.62	1.49	1.33	1.61	1462.47	-1.08557	1.48795e-16	1.12168e-15	Down	TNS3
ENSG00000182704	3.56	4.01	5.13	1.06	0.86	0.84	424.116	-1.54539	1.5108e-16	1.13809e-15	Down	TSKU
ENSG00000229164	7.28	6.6	8.14	1.07	0.78	1.16	86.9656	-2.16718	1.54739e-16	1.16482e-15	Down	TRAC
ENSG00000149930	2.94	2.86	3.69	0.9	0.75	0.85	647.855	-1.27787	1.57088e-16	1.18166e-15	Down	TAOK2
ENSG00000113595	1.97	1.71	1.43	0.26	0.34	0.19	138.684	-2.03716	1.61218e-16	1.21186e-15	Down	TRIM23
ENSG00000067208	2.09	1.8	1.62	0.42	0.49	0.5	374.194	-1.31144	1.63e-16	1.22438e-15	Down	EVI5
ENSG00000133019	4.37	4.64	3.15	0.96	1.02	0.76	712.111	-1.49502	1.6633e-16	1.24895e-15	Down	CHRM3
ENSG00000181038	2.24	2.38	1.94	0.41	0.56	0.48	222.758	-1.52997	1.72151e-16	1.28945e-15	Down	METTL23
ENSG00000112079	25.54	26.83	23.44	6.66	8.5	9.03	1354.97	-1.00992	1.73446e-16	1.29869e-15	Down	STK38
ENSG00000156697	7.82	7.28	8.08	2.34	2.48	2.43	641.657	-1.03388	1.79711e-16	1.34322e-15	Down	UTP14A
ENSG00000121486	3.83	3.72	2.5	0.51	0.74	0.79	376.567	-1.63974	1.82214e-16	1.36144e-15	Down	TRMT1L
ENSG00000173917	4.92	5.32	5.91	1.38	0.79	0.97	308.318	-1.69112	1.8549e-16	1.38446e-15	Down	HOXB2
ENSG00000170412	1.66	1.73	2.17	0.43	0.47	0.41	316.884	-1.43187	1.88051e-16	1.40208e-15	Down	GPRC5C
ENSG00000166689	2	1.91	2.46	0.58	0.49	0.42	540.401	-1.44262	1.99419e-16	1.48474e-15	Down	PLEKHA7
ENSG00000205456	0.98	1.17	1.16	0.16	0.14	0.18	89.5341	-2.10081	2.02402e-16	1.50642e-15	Down	TP53TG3D
ENSG00000197620	1.16	1.29	1.35	0.22	0.3	0.25	156.382	-1.66689	2.03594e-16	1.5137e-15	Down	CXorf40A
ENSG00000175866	1.41	1.56	1.97	0.41	0.34	0.38	367.921	-1.47947	2.04257e-16	1.51755e-15	Down	BAIAP2
ENSG00000196670	1.86	1.83	1.13	0.15	0.29	0.29	205.567	-2.04667	2.05757e-16	1.52709e-15	Down	ZFP62
ENSG00000196345	0.83	0.78	0.75	0.08	0.05	0.14	78.6529	-2.37486	2.06617e-16	1.53293e-15	Down	ZKSCAN7
ENSG00000157895	1.62	1.47	1.81	0.4	0.34	0.35	232.245	-1.50683	2.11125e-16	1.56528e-15	Down	C12orf43
ENSG00000172530	1.16	1.23	1.48	0.22	0.27	0.31	191.248	-1.61192	2.21996e-16	1.64356e-15	Down	BANP
ENSG00000130734	2.28	2.72	3.19	0.59	0.45	0.65	264.466	-1.61088	2.29456e-16	1.69642e-15	Down	ATG4D
ENSG00000248905	1.56	1.65	1.39	0.45	0.37	0.46	603.743	-1.18827	2.30516e-16	1.70366e-15	Down	FMN1
ENSG00000166192	0.72	0.71	0.63	0.05	0.03	0.07	49.1311	-2.94986	2.37131e-16	1.75132e-15	Down	SENP8
ENSG00000100324	4.08	3.89	4.72	1.13	0.99	1.13	345.254	-1.31866	2.37754e-16	1.75531e-15	Down	TAB1
ENSG00000108506	2.38	2.3	1.64	0.38	0.45	0.47	238.998	-1.62885	2.47374e-16	1.82569e-15	Down	INTS2
ENSG00000186001	1.52	1.39	1.41	0.41	0.33	0.3	370.072	-1.40726	2.49355e-16	1.83967e-15	Down	LRCH3
ENSG00000100372	2.81	2.88	2.75	0.75	0.83	0.88	405.484	-1.1345	2.53939e-16	1.87152e-15	Down	SLC25A17
ENSG00000156050	1.19	1.03	1.35	0.12	0.11	0.2	81.8694	-2.29059	2.57503e-16	1.89713e-15	Down	FAM161B
ENSG00000133895	1.77	1.56	1.79	0.45	0.35	0.41	272.712	-1.42557	2.67138e-16	1.964e-15	Down	MEN1
ENSG00000188486	37.86	40.37	44.95	13.48	10.69	11.02	1780.72	-1.15626	2.77559e-16	2.03778e-15	Down	H2AFX
ENSG00000129347	3.94	3.54	4.1	1.12	0.82	0.79	494.385	-1.42859	2.86933e-16	2.1044e-15	Down	KRI1
ENSG00000077514	5.17	5.1	5.21	1.61	1.19	1.46	618.721	-1.20948	2.87201e-16	2.10565e-15	Down	POLD3
ENSG00000076053	1.21	1.17	0.75	0.15	0.22	0.17	216.087	-1.87431	2.9054e-16	2.12938e-15	Down	RBM7
ENSG00000180423	1.25	1.57	1.06	0.07	0.11	0.06	46.9394	-3.23517	2.95121e-16	2.16071e-15	Down	HARBI1
ENSG00000265399	4.15	4.22	4.53	0.83	0.37	0.43	91.7211	-2.29253	3.11616e-16	2.27674e-15	Down	RP13-270P17.2
ENSG00000142655	7.37	6.92	9.62	1.82	1	1.7	426.779	-1.72873	3.14341e-16	2.29585e-15	Down	PEX14
ENSG00000164967	7.9	9.55	9.64	1.75	1.21	1.73	130.372	-1.84991	3.31653e-16	2.41895e-15	Down	RPP25L
ENSG00000143995	0.32	0.32	0.28	0.04	0.02	0.04	68.2643	-2.48861	3.33341e-16	2.42874e-15	Down	MEIS1
ENSG00000101199	10.34	9.85	13.44	3.4	2.62	3.05	3463.68	-1.23737	3.37543e-16	2.45851e-15	Down	ARFGAP1
ENSG00000186564	1.61	1.79	2.11	0.23	0.36	0.28	107.307	-2.00312	3.60864e-16	2.62294e-15	Down	FOXD2
ENSG00000185875	1.6	1.61	0.81	0.06	0.07	0.1	56.0822	-3.2495	3.64361e-16	2.64654e-15	Down	THNSL1
ENSG00000162852	3.04	3.21	2.46	0.61	0.79	0.75	351.551	-1.36787	3.74292e-16	2.7168e-15	Down	CNST
ENSG00000119965	2.11	1.8	1.09	0.12	0.13	0.25	102.393	-2.53945	3.8895e-16	2.82029e-15	Down	C10orf88
ENSG00000130347	1.87	1.8	1.46	0.2	0.26	0.26	86.8485	-2.13175	3.89753e-16	2.82514e-15	Down	RTN4IP1
ENSG00000198018	6.37	5.96	5.78	1.38	1.61	1.88	351.818	-1.24396	3.90997e-16	2.83221e-15	Down	ENTPD7
ENSG00000119684	0.45	0.43	0.32	0.04	0.05	0.07	89.4108	-2.22719	4.06013e-16	2.93796e-15	Down	MLH3
ENSG00000144579	6.1	6.41	8.01	1.86	1.87	2.16	818.613	-1.15764	4.14602e-16	2.99908e-15	Down	CTDSP1
ENSG00000082805	2.01	2.02	2.38	0.64	0.55	0.72	1075.85	-1.10367	4.15583e-16	3.00515e-15	Down	ERC1
ENSG00000125637	0.37	0.36	0.41	0.08	0.04	0.04	112.208	-2.23912	4.28109e-16	3.09467e-15	Down	PSD4
ENSG00000164164	4.02	3.89	3	0.78	0.97	1.09	593.65	-1.29444	4.2926e-16	3.10193e-15	Down	OTUD4
ENSG00000101109	3.62	3.56	3.16	1.07	1.05	1.15	755.789	-1.01429	4.39656e-16	3.17488e-15	Down	STK4
ENSG00000136271	6.1	6.12	7.39	1.87	1.66	2.09	698.618	-1.15589	4.51584e-16	3.25878e-15	Down	DDX56
ENSG00000135775	2.48	2.61	2.49	0.8	0.68	0.72	528.29	-1.14295	4.55294e-16	3.28107e-15	Down	COG2
ENSG00000262758	2.8	3.19	3.49	0.4	0.53	0.33	80.7427	-2.24056	4.82685e-16	3.47491e-15	Down	CTD-3195I5.1
ENSG00000125482	4.45	4.54	4.29	0.82	1.19	1.11	219.951	-1.44329	5.42881e-16	3.90294e-15	Down	TTF1
ENSG00000164938	2.17	2.43	1.71	0.45	0.37	0.35	176.704	-1.76434	6.20235e-16	4.44242e-15	Down	TP53INP1
ENSG00000100354	0.69	0.65	0.72	0.2	0.14	0.17	343.146	-1.37859	6.42902e-16	4.59854e-15	Down	TNRC6B
ENSG00000167470	14.8	14.87	15.73	4.19	2.13	2.49	1560.8	-1.68544	6.67993e-16	4.77638e-15	Down	MIDN
ENSG00000159231	10.95	12.14	12.11	2.7	2.43	2.79	185.949	-1.49439	6.70734e-16	4.79436e-15	Down	CBR3
ENSG00000170915	0.53	0.46	0.55	0.06	0.07	0.04	60.0493	-2.55618	7.31973e-16	5.22169e-15	Down	PAQR8
ENSG00000079313	5.99	6.09	7.91	1.87	1.24	1.44	700.337	-1.47246	7.62687e-16	5.43508e-15	Down	REXO1
ENSG00000213064	5.7	5.86	4.07	1.26	1.5	1.4	888.562	-1.26453	7.75135e-16	5.52006e-15	Down	SFT2D2
ENSG00000100330	3.02	3.03	3.87	0.97	0.7	0.77	828.797	-1.3673	8.08876e-16	5.75646e-15	Down	MTMR3
ENSG00000167565	8.19	8.79	9.15	2.12	0.99	1.06	403.601	-1.95661	8.29638e-16	5.90024e-15	Down	SERTAD3
ENSG00000163449	0.63	0.62	0.58	0.07	0.08	0.11	79.2865	-2.15108	8.64213e-16	6.13786e-15	Down	TMEM169
ENSG00000148835	1.91	1.75	1.25	0.25	0.19	0.15	84.4293	-2.35838	9.28933e-16	6.59308e-15	Down	TAF5
ENSG00000136122	3.05	3.32	1.74	0.16	0.3	0.42	113.839	-2.48825	9.38648e-16	6.6598e-15	Down	BORA
ENSG00000175104	1.55	1.72	1.35	0.2	0.23	0.35	133.021	-1.87298	9.4351e-16	6.69205e-15	Down	TRAF6
ENSG00000012211	0.61	0.73	0.9	0.1	0.06	0.07	67.2198	-2.54923	1.03852e-15	7.34865e-15	Down	PRICKLE3
ENSG00000184986	3.11	3.06	3.24	0.49	0.34	0.43	73.6054	-2.20357	1.05818e-15	7.48022e-15	Down	TMEM121
ENSG00000164944	4.51	4.53	2.47	0.5	0.75	0.88	734.962	-1.77578	1.13048e-15	7.97267e-15	Down	KIAA1429
ENSG00000104517	3.68	3.72	2.93	1.01	0.97	1.12	934.988	-1.0941	1.14052e-15	8.04075e-15	Down	UBR5
ENSG00000132740	0.97	0.97	1.26	0.24	0.14	0.17	164.131	-1.86295	1.15377e-15	8.13075e-15	Down	IGHMBP2
ENSG00000169925	4.1	4.32	4.47	1.31	1.34	1.28	519.438	-1.07045	1.18353e-15	8.33561e-15	Down	BRD3
ENSG00000253276	1.03	1.19	0.98	0.08	0.12	0.09	51.8537	-2.72282	1.19773e-15	8.43003e-15	Down	CCDC71L
ENSG00000165185	0.84	0.88	0.83	0.19	0.15	0.2	161.284	-1.57758	1.23334e-15	8.67488e-15	Down	KIAA1958
ENSG00000167384	0.98	0.92	0.42	0.07	0.07	0.08	105.855	-2.60106	1.28181e-15	9.01276e-15	Down	ZNF180
ENSG00000153046	3.72	3.41	4	1.13	0.97	0.93	502.739	-1.22843	1.28563e-15	9.03661e-15	Down	CDYL
ENSG00000114993	0.64	0.64	0.89	0.09	0.11	0.08	82.1261	-2.27087	1.31671e-15	9.24586e-15	Down	RTKN
ENSG00000259330	8.06	9.29	10.26	0.24	0.34	1.34	60.6407	-2.95602	1.38065e-15	9.68198e-15	Down	LINC00984
ENSG00000154803	1.33	1.34	1.92	0.33	0.19	0.29	242.032	-1.81882	1.45131e-15	1.01673e-14	Down	FLCN
ENSG00000070770	7.13	7.79	6.64	2.18	2.08	2.52	821.049	-1.02572	1.46114e-15	1.02261e-14	Down	CSNK2A2
ENSG00000205250	5.83	5.66	6.57	1.93	1.74	1.62	819.044	-1.12223	1.49969e-15	1.04923e-14	Down	E2F4
ENSG00000111110	5.33	4.92	5.62	1.63	1.23	1.55	588.87	-1.19913	1.56305e-15	1.09284e-14	Down	PPM1H
ENSG00000136807	12.74	13.19	14.2	4.46	3.63	3.51	1192.79	-1.13862	1.66322e-15	1.16134e-14	Down	CDK9
ENSG00000130818	2.74	2.49	1.44	0.29	0.23	0.37	137.526	-2.20347	1.68627e-15	1.17704e-14	Down	ZNF426
ENSG00000099364	1.67	1.56	2.03	0.4	0.19	0.27	201.145	-1.91748	1.69058e-15	1.17967e-14	Down	FBXL19
ENSG00000148843	4.87	4.31	5.85	1.43	1.06	1.27	594.068	-1.3467	1.69353e-15	1.18133e-14	Down	PDCD11
ENSG00000120685	2.49	2.58	2.66	0.54	0.8	0.78	429.363	-1.22367	1.75019e-15	1.22005e-14	Down	PROSER1
ENSG00000065183	7.65	7.39	4.74	1.43	1.7	1.72	962.852	-1.3807	1.8453e-15	1.28507e-14	Down	WDR3
ENSG00000101391	5.44	5.15	6.07	1.73	1.61	1.66	594.365	-1.09238	1.84704e-15	1.28586e-14	Down	CDK5RAP1
ENSG00000063176	1.15	1.09	1.54	0.29	0.18	0.27	274.132	-1.68461	1.84827e-15	1.2863e-14	Down	SPHK2
ENSG00000164023	3.36	3.28	3.01	0.72	1.03	0.96	449.039	-1.19441	1.87776e-15	1.30596e-14	Down	SGMS2
ENSG00000176641	1.33	1.38	0.96	0.26	0.2	0.18	170.661	-1.85425	1.92098e-15	1.33513e-14	Down	RNF152
ENSG00000156232	4.58	5.09	6.06	0.94	1.1	1.48	283.599	-1.49834	1.94413e-15	1.35034e-14	Down	WHAMM
ENSG00000197905	6.75	7	8.43	1.8	1.72	2.32	451.784	-1.27384	1.9715e-15	1.36865e-14	Down	TEAD4
ENSG00000175898	1.39	1.97	1.66	0.07	0.02	0.11	38.1207	-3.62221	1.97902e-15	1.37321e-14	Down	CTD-2369P2.2
ENSG00000176473	1.01	1.19	1.29	0.16	0.14	0.22	90.6513	-2.05	2.02057e-15	1.40067e-14	Down	WDR25
ENSG00000187605	1.56	1.54	1.83	0.39	0.36	0.5	342.142	-1.31663	2.03419e-15	1.40918e-14	Down	TET3
ENSG00000188493	1.58	1.74	2.06	0.37	0.34	0.43	187.902	-1.57321	2.054e-15	1.42244e-14	Down	C19orf54
ENSG00000182544	5.93	6.81	7.64	1.94	1.97	2.04	605.687	-1.13272	2.08601e-15	1.44319e-14	Down	MFSD5
ENSG00000162520	3.27	3.39	4.25	0.95	0.9	0.88	335.93	-1.35304	2.18541e-15	1.51047e-14	Down	SYNC
ENSG00000174109	3.85	4.64	4.73	1.07	0.75	0.78	176.653	-1.68468	2.19295e-15	1.51519e-14	Down	C16orf91
ENSG00000205643	1.17	1.06	1.37	0.2	0.17	0.23	106.231	-1.90933	2.24691e-15	1.55146e-14	Down	CDPF1
ENSG00000120158	3	2.85	3.07	0.84	0.73	0.69	279.789	-1.3307	2.32951e-15	1.60691e-14	Down	RCL1
ENSG00000105643	2.21	2.37	2.83	0.66	0.45	0.57	309.053	-1.48145	2.34428e-15	1.61658e-14	Down	ARRDC2
ENSG00000103852	1.47	1.39	1.72	0.28	0.27	0.45	289.843	-1.53121	2.38469e-15	1.6439e-14	Down	TTC23
ENSG00000059758	2.51	2.59	1.37	0.26	0.38	0.4	233.888	-1.96352	2.50494e-15	1.72286e-14	Down	CDK17
ENSG00000197771	11.53	11.8	9.32	2.69	3.52	3.64	1246.44	-1.09035	2.50436e-15	1.72286e-14	Down	MCMBP
ENSG00000107338	4.67	4.87	5.87	1.21	1.31	1.41	296.741	-1.32116	2.62693e-15	1.805e-14	Down	SHB
ENSG00000115421	0.5	0.65	0.29	0.05	0.03	0.05	78.4534	-2.7445	2.71553e-15	1.86345e-14	Down	PAPOLG
ENSG00000164715	2.61	3.05	3.12	0.84	0.62	0.75	373.516	-1.33924	2.72015e-15	1.86601e-14	Down	LMTK2
ENSG00000117174	3.51	3.75	2.78	0.65	0.88	0.93	377.95	-1.38075	2.72484e-15	1.86802e-14	Down	ZNHIT6
ENSG00000145216	3.81	3.85	2.96	0.79	0.96	1.1	541.217	-1.24872	2.72475e-15	1.86802e-14	Down	FIP1L1
ENSG00000111300	2.88	2.87	2.01	0.61	0.67	0.68	484.778	-1.33713	3.19343e-15	2.18359e-14	Down	NAA25
ENSG00000090924	2.63	2.63	3.49	0.85	0.75	0.69	784.658	-1.28332	3.23377e-15	2.20974e-14	Down	PLEKHG2
ENSG00000184845	1.13	0.94	1.27	0.07	0.04	0.14	50.3613	-2.89349	3.34494e-15	2.28423e-14	Down	DRD1
ENSG00000121671	1.27	1.28	1.36	0.27	0.15	0.27	132.909	-1.79921	3.41461e-15	2.33106e-14	Down	CRY2
ENSG00000197362	0.47	0.44	0.5	0.05	0.04	0.03	46.4126	-2.8233	3.75998e-15	2.56186e-14	Down	ZNF786
ENSG00000272913	2.51	2.25	2.85	0.24	0.06	0.23	45.0403	-2.99879	3.92421e-15	2.67117e-14	Down	RP11-440D17.3
ENSG00000143190	0.94	1.04	1	0.27	0.2	0.24	255.33	-1.39469	3.95329e-15	2.69009e-14	Down	POU2F1
ENSG00000112078	36.64	38.44	26.92	9.08	10.96	10.78	6715.66	-1.08523	3.96424e-15	2.69668e-14	Down	KCTD20
ENSG00000085511	3.01	3.07	3.25	0.99	0.87	0.83	531.081	-1.14947	4.11893e-15	2.7974e-14	Down	MAP3K4
ENSG00000189369	4.15	4.38	2.8	0.46	0.75	0.62	134.789	-1.95624	4.19954e-15	2.85031e-14	Down	GSPT2
ENSG00000196792	3.4	3.4	2.19	0.49	0.71	0.63	284.123	-1.64246	4.38153e-15	2.97193e-14	Down	STRN3
ENSG00000261046	2.75	4.25	3.64	0.13	0.37	0.09	42.2945	-3.38644	4.48783e-15	3.04207e-14	Down	RP11-14K3.4
ENSG00000175305	3.28	3.6	2.2	0.23	0.59	0.56	243.422	-2.04035	4.7382e-15	3.20972e-14	Down	CCNE2
ENSG00000158691	0.82	0.67	0.53	0.06	0.08	0.07	59.5184	-2.56667	5.04372e-15	3.41012e-14	Down	ZSCAN12
ENSG00000230479	6.03	4.92	7.18	0.79	0.4	0.71	62.9951	-2.50931	5.13604e-15	3.46699e-14	Down	AP000695.6
ENSG00000157617	2.85	2.6	2.85	0.86	0.78	0.71	493.895	-1.1741	5.15987e-15	3.48196e-14	Down	C2CD2
ENSG00000197885	1.31	1.22	0.93	0.15	0.24	0.26	175.974	-1.73667	5.18722e-15	3.4993e-14	Down	NKIRAS1
ENSG00000124279	1.19	1.1	0.81	0.15	0.15	0.18	99.3261	-2.02219	5.40334e-15	3.64277e-14	Down	FASTKD3
ENSG00000101189	22.98	22.99	28.05	7.21	7.46	7.44	593.374	-1.0996	5.43279e-15	3.66028e-14	Down	MRGBP
ENSG00000140992	2.32	2.4	2.72	0.77	0.73	0.84	700.082	-1.02483	5.50029e-15	3.70458e-14	Down	PDPK1
ENSG00000123595	6.39	7.22	7.5	1.31	1.39	2.11	264.984	-1.47148	5.5438e-15	3.73269e-14	Down	RAB9A
ENSG00000231638	1.22	1	1.15	0.02	0.03	0.07	34.59	-3.72995	5.55893e-15	3.74169e-14	Down	AC011738.4
ENSG00000104154	1.85	1.76	1.17	0.26	0.32	0.27	153.854	-1.84255	5.817e-15	3.91165e-14	Down	SLC30A4
ENSG00000149483	2.21	2.37	2.4	0.66	0.47	0.67	379.04	-1.30006	5.97278e-15	4.01513e-14	Down	TMEM138
ENSG00000144048	3.55	3.38	3.14	0.71	0.87	0.9	214.283	-1.36873	6.35209e-15	4.26605e-14	Down	DUSP11
ENSG00000169905	2.42	2.29	1.73	0.6	0.61	0.54	715.572	-1.24078	6.4556e-15	4.3328e-14	Down	TOR1AIP2
ENSG00000087995	3.06	3.14	2.88	0.67	0.71	0.59	152.059	-1.56442	6.45931e-15	4.33392e-14	Down	METTL2A
ENSG00000103047	4.37	3.99	3.73	1.26	1	1.1	523.41	-1.19648	6.5911e-15	4.41953e-14	Down	TANGO6
ENSG00000135999	2.63	2.77	2.01	0.37	0.63	0.53	228.36	-1.61895	6.6852e-15	4.4812e-14	Down	EPC2
ENSG00000183337	0.85	0.84	1.22	0.17	0.05	0.16	185.752	-2.24548	6.96652e-15	4.66386e-14	Down	BCOR
ENSG00000166348	0.56	0.54	0.55	0.1	0.12	0.11	124.153	-1.6383	7.14518e-15	4.77892e-14	Down	USP54
ENSG00000196659	0.87	1.12	0.71	0.06	0.03	0.05	39.0904	-3.41721	7.57619e-15	5.06238e-14	Down	TTC30B
ENSG00000196584	0.79	0.84	0.46	0.04	0.07	0.07	61.2449	-2.75098	7.93908e-15	5.29983e-14	Down	XRCC2
ENSG00000160051	1.54	1.6	1.9	0.04	0.15	0.17	44.0886	-2.9756	8.02625e-15	5.35633e-14	Down	IQCC
ENSG00000115760	2.33	2.24	2.07	0.72	0.59	0.7	702.135	-1.07292	8.10035e-15	5.40407e-14	Down	BIRC6
ENSG00000116679	12.48	11.71	8.74	2.86	3.35	3.64	2081.23	-1.10149	9.85208e-15	6.54377e-14	Down	IVNS1ABP
ENSG00000185129	8.9	9.41	10.09	2.51	3.23	2.75	516.67	-1.10115	9.93249e-15	6.59511e-14	Down	PURA
ENSG00000129173	1.67	1.75	2.18	0.26	0.18	0.4	112.991	-2.02809	1.03766e-14	6.88137e-14	Down	E2F8
ENSG00000108733	1.61	1.59	1.38	0.15	0.12	0.31	84.553	-2.2221	1.06401e-14	7.04943e-14	Down	PEX12
ENSG00000162775	1.74	1.75	1.96	0.45	0.21	0.38	249.745	-1.7155	1.07168e-14	7.09582e-14	Down	RBM15
ENSG00000132763	1.9	1.94	2.18	0.29	0.33	0.39	90.9874	-1.89968	1.0786e-14	7.13937e-14	Down	MMACHC
ENSG00000146670	10.24	10.3	12.85	3.51	3.17	3.71	1211.43	-1.03805	1.09299e-14	7.22558e-14	Down	CDCA5
ENSG00000232838	9.24	8.62	9.79	1.24	2.09	2.1	137.498	-1.68314	1.0983e-14	7.25843e-14	Down	PET117
ENSG00000087152	8.82	8.94	11.23	2.88	2.74	3.25	982.597	-1.06421	1.1067e-14	7.30707e-14	Down	ATXN7L3
ENSG00000213115	3.51	3.92	4.22	0.39	0.55	0.28	54.1999	-2.56064	1.10817e-14	7.31448e-14	Down	AC104131.1
ENSG00000177200	1.18	1.13	0.67	0.14	0.17	0.24	375.868	-1.73692	1.18109e-14	7.78851e-14	Down	CHD9
ENSG00000131051	6.71	6.27	5.74	2.16	1.63	1.78	2163.49	-1.09435	1.20057e-14	7.91199e-14	Down	RBM39
ENSG00000265688	1.88	2.04	2.35	0.2	0.25	0.37	72.1214	-2.21088	1.20865e-14	7.96277e-14	Down	MAFG-AS1
ENSG00000122741	2.22	2.28	1.9	0.51	0.67	0.55	365.646	-1.23982	1.25965e-14	8.29021e-14	Down	DCAF10
ENSG00000138375	2.05	1.9	2.68	0.52	0.51	0.51	270.112	-1.4441	1.30735e-14	8.5969e-14	Down	SMARCAL1
ENSG00000172493	3.25	3.11	2.53	0.93	0.72	0.83	845.765	-1.19002	1.3159e-14	8.64775e-14	Down	AFF1
ENSG00000181274	1.7	1.88	1.87	0.13	0.12	0.21	45.3462	-2.76906	1.34359e-14	8.82421e-14	Down	FRAT2
ENSG00000131061	1.12	0.87	1.06	0.16	0.1	0.14	72.0417	-2.19484	1.36555e-14	8.96287e-14	Down	ZNF341
ENSG00000198604	1.93	1.78	1.28	0.38	0.38	0.35	270.372	-1.52618	1.38306e-14	9.07496e-14	Down	BAZ1A
ENSG00000118620	1.42	1.55	1.11	0.27	0.26	0.27	144.405	-1.68277	1.42004e-14	9.30893e-14	Down	ZNF430
ENSG00000065491	4.3	4.19	5.55	1.09	0.84	1.13	217.885	-1.53406	1.44121e-14	9.4448e-14	Down	TBC1D22B
ENSG00000048649	2.41	2.23	1.53	0.4	0.55	0.54	651.112	-1.39238	1.49851e-14	9.8081e-14	Down	RSF1
ENSG00000147382	6.68	7.07	7.9	2.24	2.28	2.23	589.311	-1.03843	1.62516e-14	1.06108e-13	Down	FAM58A
ENSG00000166289	1.31	1.46	1.64	0.04	0.08	0.26	77.9282	-2.73686	1.64371e-14	1.07219e-13	Down	PLEKHF1
ENSG00000150630	21.88	23.1	22.38	7.5	6.86	5.99	823.842	-1.08032	1.71323e-14	1.11616e-13	Down	VEGFC
ENSG00000103248	1.2	1.24	1.48	0.32	0.29	0.32	209.664	-1.4189	1.76785e-14	1.15033e-13	Down	MTHFSD
ENSG00000113838	4.8	5.28	4.58	1.44	1.11	1.44	399.352	-1.22344	1.80306e-14	1.17252e-13	Down	TBCCD1
ENSG00000142556	3.73	3.61	1.75	0.32	0.54	0.5	252.033	-2.0474	1.80772e-14	1.17518e-13	Down	ZNF614
ENSG00000156650	0.53	0.53	0.45	0.1	0.11	0.13	174.661	-1.47434	1.84552e-14	1.19828e-13	Down	KAT6B
[truncated: 3,401 more rows]
