# Supplementary material for: CDK7 inhibitor THZ1 inhibits MCL1 synthesis and drives cholangiocarcinoma apoptosis in combination with BCL2/BCL-XL inhibitor ABT-263
Source: Cell Death Dis. 2019 Aug 9;10(8):602. doi: 10.1038/s41419-019-1831-7 (PMC6688996; doi:10.1038/s41419-019-1831-7)
Supplement: Supplementary file 15 — Supplementary table 6. [file 41419_2019_1831_MOESM15_ESM.xlsx]

## Sheet: Group_RBE-0-VS-RBE-200_DE_signi
Gene lists with FPKM values of RBE
gene_id	0-1	0-2	0-3	200-1	200-2	200-3	baseMean	log2FoldChange	pvalue	padj	Regulation	GeneSymbol
ENSG00000204569	9.65	8.49	9.32	0.34	0.23	0.34	556.929	-4.30017	4.8627e-123	9.64419e-119	Down	PPP1R10
ENSG00000272405	38.7	34.34	28.02	2.66	2.48	3.16	1055.61	-3.04611	5.88226e-89	3.88876e-85	Down	RP11-284F21.10
ENSG00000089876	18.9	20.16	17.87	2.81	2.73	3.09	1060.5	-2.19112	1.93801e-75	9.60913e-72	Down	DHX32
ENSG00000130749	4.12	3.7	4.19	0.28	0.19	0.39	507.774	-3.20744	5.01787e-71	1.99039e-67	Down	ZC3H4
ENSG00000111077	5.11	5.05	4.19	0.5	0.59	0.67	890.789	-2.47644	4.99405e-68	1.41496e-64	Down	TENC1
ENSG00000101003	11.58	12.32	11.78	1.45	1.42	1.88	641.999	-2.36755	4.25967e-67	1.05602e-63	Down	GINS1
ENSG00000139651	8.27	8.09	8.21	0.71	0.81	1.07	479.163	-2.6829	9.93731e-67	2.18985e-63	Down	ZNF740
ENSG00000100441	8.09	7.66	7.77	1.01	1.04	1.31	870.591	-2.27375	8.30872e-66	1.64787e-62	Down	KHNYN
ENSG00000188522	6.67	6.13	5.96	0.79	0.94	0.9	737.837	-2.28937	5.4046e-62	9.74449e-59	Down	FAM83G
ENSG00000172086	11.34	16.95	13.11	0.59	0.54	0.72	222.684	-3.79579	2.09925e-61	3.28797e-58	Down	KRCC1
ENSG00000106261	4.03	5.16	4.82	0.62	0.63	0.77	779.71	-2.24902	2.15517e-61	3.28797e-58	Down	ZKSCAN1
ENSG00000188549	8.19	7.22	7.34	0.97	1.06	1.25	861.384	-2.25586	7.79175e-61	1.10381e-57	Down	C15orf52
ENSG00000272068	7.91	8.17	7.29	0.67	0.55	0.59	242.288	-3.08814	3.70442e-59	4.89798e-56	Down	RP11-284F21.9
ENSG00000168040	31.12	26.07	28.96	2.54	2.81	3.9	530.822	-2.65975	4.60828e-59	5.71226e-56	Down	FADD
ENSG00000226752	2.95	3.26	3.29	0.32	0.33	0.44	367.251	-2.56439	9.9009e-58	1.0335e-54	Down	PSMD5-AS1
ENSG00000124217	9.83	9.22	10.53	0.64	0.77	0.83	233.69	-3.115	1.50365e-56	1.42009e-53	Down	MOCS3
ENSG00000186185	13.16	12.18	12.61	1.72	1.91	2.36	980.332	-2.13136	1.98152e-56	1.78634e-53	Down	KIF18B
ENSG00000172081	4.12	3.84	3.65	0.33	0.39	0.4	291.903	-2.78725	2.1194e-56	1.82757e-53	Down	MOB3A
ENSG00000100201	11.46	13.57	12.61	2.54	2.42	2.99	2763.24	-1.72082	5.66307e-55	4.49263e-52	Down	DDX17
ENSG00000122783	6.96	6.07	6.47	0.5	0.63	0.94	716.729	-2.66686	7.94142e-55	6.05777e-52	Down	C7orf49
ENSG00000180357	7.42	6.97	6.76	0.97	1.18	1.34	1062.82	-2.06388	1.72635e-53	1.2681e-50	Down	ZNF609
ENSG00000166272	10.1	9.12	9.21	1.35	1.44	1.78	802.817	-2.10382	6.21263e-53	4.40054e-50	Down	WBP1L
ENSG00000168411	17.31	17.26	18.38	2.52	2.74	3.7	2068.06	-2.03313	7.98866e-53	5.46342e-50	Down	RFWD3
ENSG00000177613	15.97	17.86	15.85	2.11	2.15	3.12	715.519	-2.20846	2.22867e-52	1.42585e-49	Down	CSTF2T
ENSG00000176095	4.56	4.27	4.25	0.65	0.66	0.76	529.643	-2.11832	8.71291e-52	5.4001e-49	Down	IP6K1
ENSG00000179837	14.69	12.99	15.66	2.4	2.08	2.74	1026.55	-2.0546	5.03835e-51	3.02805e-48	Down	RBM15B
ENSG00000167548	5.67	5.64	6.63	0.9	1.11	1.16	1458.06	-1.96669	5.47348e-50	3.19281e-47	Down	KMT2D
ENSG00000138061	16.3	25.68	16.67	2.35	1.7	2.84	1977.52	-2.52388	5.91013e-50	3.34902e-47	Down	CYP1B1
ENSG00000183309	5.02	4.97	5.64	0.34	0.43	0.71	350.034	-2.81425	7.34331e-50	4.04555e-47	Down	ZNF623
ENSG00000182795	2.39	2.33	2.47	0.12	0.2	0.21	194.895	-3.11295	1.34247e-49	7.19602e-47	Down	C1orf116
ENSG00000104081	1.87	1.74	1.84	0.15	0.16	0.09	208.125	-3.13086	1.49969e-49	7.65165e-47	Down	BMF
ENSG00000134186	8.08	9.63	8.17	1.67	1.52	1.79	829.675	-1.84975	1.50463e-49	7.65165e-47	Down	PRPF38B
ENSG00000178919	6.56	6.58	6.94	0.44	0.57	0.77	226.343	-2.8868	2.35508e-49	1.16771e-46	Down	FOXE1
ENSG00000108175	20.59	19.37	21.68	3.05	3.38	4.46	2615.73	-1.97185	3.51004e-49	1.69792e-46	Down	ZMIZ1
ENSG00000158882	3.4	2.77	2.85	0.23	0.24	0.33	246.191	-2.89344	9.75299e-49	4.6055e-46	Down	TOMM40L
ENSG00000139289	51.79	63.02	56.6	13.62	10.6	12.88	5941.51	-1.68442	1.17534e-48	5.42105e-46	Down	PHLDA1
ENSG00000006062	15.79	13.73	14.14	2.16	2.28	3.04	1580.78	-2.01594	1.31972e-48	5.94865e-46	Down	MAP3K14
ENSG00000188042	38.47	41.7	47.62	6.09	5.15	8.51	3337.47	-2.15809	1.60185e-48	6.94697e-46	Down	ARL4C
ENSG00000197971	1.42	1.43	1.26	0.25	0.23	0.25	619.803	-1.96068	1.61126e-48	6.94697e-46	Down	MBP
ENSG00000198863	6.13	6.34	6.09	0.91	0.78	1.06	387.316	-2.20821	2.05349e-48	8.66529e-46	Down	RUNDC1
ENSG00000236287	1.77	2.35	1.71	0.21	0.23	0.18	304.783	-2.65991	2.12353e-48	8.77417e-46	Down	ZBED5
ENSG00000067182	26.78	24.6	20.82	4.22	4.46	5.04	2407.59	-1.86859	3.21416e-48	1.30095e-45	Down	TNFRSF1A
ENSG00000196810	3.48	3.34	3.44	0.41	0.43	0.62	465.069	-2.27085	5.44775e-48	2.1609e-45	Down	CTBP1-AS2
ENSG00000108448	11.75	9.89	10.27	1.74	1.69	2.19	1159.79	-1.97957	1.17401e-47	4.47772e-45	Down	TRIM16L
ENSG00000250899	5.56	5.12	6.41	0.22	0.31	0.53	189.509	-3.3548	2.81106e-47	1.05192e-44	Down	RP11-253E3.3
ENSG00000166750	1.23	1.46	1.25	0.08	0.07	0.11	164.988	-3.21063	4.35303e-47	1.59877e-44	Down	SLFN5
ENSG00000253719	31	27.93	28.38	4.15	4.79	6.11	1157.99	-2.00379	2.17463e-46	7.84171e-44	Down	ATXN7L3B
ENSG00000204439	13.57	11.92	11.05	0.92	1.44	1.47	301.759	-2.663	3.28524e-46	1.1635e-43	Down	C6orf47
ENSG00000111671	11.27	10.81	9.56	1.81	1.7	1.71	492.235	-2.06016	9.39271e-46	3.26817e-43	Down	SPSB2
ENSG00000074047	2.11	2.07	2.09	0.3	0.25	0.38	407.823	-2.20039	1.19286e-45	4.07896e-43	Down	GLI2
ENSG00000162063	7.8	7.23	7.46	1.05	1.09	1.55	774.122	-2.06615	1.38133e-45	4.64338e-43	Down	CCNF
ENSG00000176102	8.18	10.62	9.87	1.69	1.76	1.56	666.723	-1.97149	2.70326e-45	8.93564e-43	Down	CSTF3
ENSG00000174282	13.97	12.9	12.22	1.8	2.22	2.62	848.186	-2.02143	3.77859e-45	1.22854e-42	Down	ZBTB4
ENSG00000107290	7.8	9.56	7.92	1.85	1.68	2.04	1559.04	-1.65755	5.94658e-45	1.90223e-42	Down	SETX
ENSG00000183530	1.21	1.34	1.3	0.09	0.12	0.19	307.264	-2.70954	8.72115e-45	2.7455e-42	Down	PRR14L
ENSG00000103044	29.33	28.09	24.07	4.76	5.07	6.26	2032.51	-1.81348	1.41344e-44	4.38013e-42	Down	HAS3
ENSG00000148297	8.27	7.03	7.68	1.42	1.5	1.69	1310.23	-1.79055	1.98199e-44	6.04751e-42	Down	MED22
ENSG00000189266	11.62	17.55	13.07	1.93	1.5	2.21	518.335	-2.34227	2.35896e-44	7.08866e-42	Down	PNRC2
ENSG00000167670	12.53	11.86	10.36	1.76	1.97	2.37	779.904	-1.97423	3.80422e-44	1.10955e-41	Down	CHAF1A
ENSG00000168792	7.94	8.33	7.52	1.09	1.11	1.24	298.505	-2.23396	4.21147e-44	1.21052e-41	Down	ABHD15
ENSG00000128944	9.54	9.08	8.89	1.49	1.62	2.06	886.612	-1.87884	5.09262e-44	1.44288e-41	Down	KNSTRN
ENSG00000112584	4.79	5.44	5.13	0.66	0.77	1	449.812	-2.11182	9.92892e-44	2.77352e-41	Down	FAM120B
ENSG00000185298	14.21	13.28	13.52	2.94	2.53	2.97	815.748	-1.75814	1.21134e-43	3.33673e-41	Down	CCDC137
ENSG00000172432	7.6	7.86	8.33	0.81	0.95	1.5	706.066	-2.31373	1.52112e-43	4.13266e-41	Down	GTPBP2
ENSG00000163684	1.54	1.63	1.66	0.25	0.2	0.27	315.448	-2.20622	3.85823e-43	1.03406e-40	Down	RPP14
ENSG00000179886	10.97	9.06	11.73	1.08	1.11	1.33	257.559	-2.59416	4.53035e-43	1.19801e-40	Down	TIGD5
ENSG00000130921	4.67	3.83	4.01	0.73	0.64	0.65	514.981	-2.09527	5.36264e-43	1.39944e-40	Down	C12orf65
ENSG00000185085	11.57	10.25	11.17	1.44	1.78	1.77	382.197	-2.17504	6.04991e-43	1.55828e-40	Down	INTS5
ENSG00000173218	9.88	9.46	9.89	1.72	1.76	2.35	1112.46	-1.80046	1.2946e-42	3.29178e-40	Down	VANGL1
ENSG00000188636	10.59	10.62	11.75	1.17	1.53	2.09	633.191	-2.22918	3.38081e-42	8.48754e-40	Down	LDOC1L
ENSG00000184939	1.05	1.24	1.18	0.15	0.16	0.18	276.131	-2.25697	4.06344e-42	1.00738e-39	Down	ZFP90
ENSG00000183161	6	6.62	5.65	0.64	0.68	0.78	203.626	-2.53609	1.92492e-41	4.71321e-39	Down	FANCF
ENSG00000166189	21.23	18.51	20.29	3.18	3.59	4.05	579.205	-1.93604	3.74266e-41	9.05222e-39	Down	HPS6
ENSG00000118707	6.51	5.41	5.81	0.93	0.98	1.01	440.104	-2.06009	4.04158e-41	9.65742e-39	Down	TGIF2
ENSG00000123095	8	8.9	8.07	1.54	1.39	1.67	416.053	-1.90504	4.95329e-41	1.16951e-38	Down	BHLHE41
ENSG00000164053	3.8	3.81	3.67	0.22	0.33	0.31	143.727	-3.06036	5.07787e-41	1.18482e-38	Down	ATRIP
ENSG00000236104	3.23	3.04	2.95	0.31	0.33	0.33	180.742	-2.64941	1.74899e-40	3.98709e-38	Down	ZBTB22
ENSG00000117152	4.32	5.23	5.06	0.93	0.75	1.07	628.953	-1.87429	2.50935e-40	5.65544e-38	Down	RGS4
ENSG00000149474	2.05	1.79	1.91	0.09	0.11	0.16	129.257	-3.29615	7.5789e-40	1.67742e-37	Down	CSRP2BP
ENSG00000177352	13	10.47	13.28	1.28	1.24	1.53	219.987	-2.59765	7.61194e-40	1.67742e-37	Down	CCDC71
ENSG00000008513	4.36	3.74	3.47	0.55	0.67	0.79	877.813	-1.98515	8.00497e-40	1.74464e-37	Down	ST3GAL1
ENSG00000155760	20.75	21.13	20.3	5	4.8	4.66	923.826	-1.57991	8.48431e-40	1.82901e-37	Down	FZD7
ENSG00000137504	2.62	3.75	3.7	0.44	0.32	0.59	685.482	-2.33259	9.24923e-40	1.97247e-37	Down	CREBZF
ENSG00000116741	16.17	18.62	19.39	3.91	3.57	3.56	618.254	-1.76281	1.92004e-39	4.05108e-37	Down	RGS2
ENSG00000108469	1.91	1.96	1.59	0.18	0.17	0.3	280.669	-2.48487	3.56465e-39	7.37736e-37	Down	RECQL5
ENSG00000064932	8.4	7.52	7.62	1.75	1.53	1.84	911.471	-1.68018	3.57095e-39	7.37736e-37	Down	SBNO2
ENSG00000148296	28.66	25.43	28.38	4.73	4.32	6.45	1042.52	-1.88257	3.82255e-39	7.81573e-37	Down	SURF6
ENSG00000105771	5.6	5.35	5.2	0.84	0.74	1.15	478.114	-2.03002	6.36494e-39	1.28812e-36	Down	SMG9
ENSG00000170265	10.33	9.06	9.68	1.83	1.83	2.09	579.732	-1.80666	1.1479e-38	2.29962e-36	Down	ZNF282
ENSG00000126391	14.94	12.78	12.03	2.76	2.73	3.02	1262.96	-1.69915	1.17419e-38	2.32878e-36	Down	FRMD8
ENSG00000185591	11.55	12.08	11.63	2.91	2.97	3.28	1387.84	-1.425	1.29945e-38	2.55169e-36	Down	SP1
ENSG00000122547	6.59	5.86	5.74	1.11	1.21	1.09	538.144	-1.87539	1.66323e-38	3.23401e-36	Down	EEPD1
ENSG00000167074	3.71	3.28	3.49	0.45	0.38	0.62	308.176	-2.28856	1.78951e-38	3.44575e-36	Down	TEF
ENSG00000253797	5.21	5.64	4.91	0.85	0.82	0.97	312.582	-2.02865	2.04751e-38	3.90465e-36	Down	UTP14C
ENSG00000167395	2.05	1.83	1.83	0.31	0.3	0.34	341.475	-2.03438	2.11239e-38	3.99e-36	Down	ZNF646
ENSG00000188064	16.48	14.51	15.52	3.54	3.6	3.62	1200.7	-1.58933	3.45019e-38	6.45544e-36	Down	WNT7B
ENSG00000204304	16.12	14.59	13.52	2.84	3.02	3.55	1020.28	-1.70543	4.88999e-38	9.06386e-36	Down	PBX2
ENSG00000185070	6.4	7.59	4.9	1.12	1.13	1.15	988.145	-1.92738	6.26065e-38	1.1497e-35	Down	FLRT2
ENSG00000062725	2.45	3.84	3.3	0.52	0.36	0.37	381.281	-2.36208	1.10396e-37	2.00871e-35	Down	APPBP2
ENSG00000100228	5.21	4.52	4.74	0.29	0.43	0.7	213.697	-2.73498	2.80471e-37	5.0569e-35	Down	RAB36
ENSG00000197557	1.8	2.86	2.74	0.21	0.12	0.15	139.448	-3.24741	6.67109e-37	1.19196e-34	Down	TTC30A
ENSG00000204054	2.9	2.7	2.94	0.56	0.61	0.63	578.157	-1.71411	7.43939e-37	1.31737e-34	Down	LINC00963
ENSG00000090447	2.3	1.8	2.16	0.28	0.2	0.29	243.346	-2.43676	7.94987e-37	1.39531e-34	Down	TFAP4
ENSG00000158615	18.76	25.63	20.82	4.7	4.36	5.44	1296.08	-1.63796	1.00519e-36	1.73356e-34	Down	PPP1R15B
ENSG00000253352	8.47	10.19	8.41	2.14	2.28	2.43	1648.78	-1.45754	1.32714e-36	2.26907e-34	Down	TUG1
ENSG00000173559	0.79	1.09	0.93	0.12	0.09	0.13	206.95	-2.46091	1.66857e-36	2.80447e-34	Down	NABP1
ENSG00000168806	4.86	4.21	5.53	0.58	0.44	0.7	225.459	-2.49636	1.76551e-36	2.94247e-34	Down	LCMT2
ENSG00000197077	2.82	2.82	2.69	0.62	0.66	0.73	853.436	-1.53157	2.4921e-36	4.11882e-34	Down	KIAA1671
ENSG00000135686	6.41	5.93	6.25	1.24	1.29	1.62	972.634	-1.63642	3.49953e-36	5.68902e-34	Down	KLHL36
ENSG00000148300	20.05	17.03	17.73	4.11	4.05	4.49	1143.89	-1.59345	6.02066e-36	9.70795e-34	Down	REXO4
ENSG00000226479	35.32	34.13	30.31	5.63	5.69	8.11	786.393	-1.82758	6.78439e-36	1.08512e-33	Down	TMEM185B
ENSG00000100105	4.61	3.81	4.72	0.69	0.69	0.88	443.563	-1.9952	7.01924e-36	1.1137e-33	Down	PATZ1
ENSG00000102710	5.39	5.73	4.92	0.83	0.98	1.31	955.462	-1.82755	8.54914e-36	1.34568e-33	Down	SUPT20H
ENSG00000162878	6.07	5.95	7.77	0.84	0.66	1.28	594.554	-2.27323	8.98623e-36	1.40334e-33	Down	PKDCC
ENSG00000107929	12.6	12.59	13.27	3.68	3.27	3.41	2136.51	-1.37422	9.56685e-36	1.47085e-33	Down	LARP4B
ENSG00000163840	5.1	5.34	4.78	0.94	0.73	1.02	337.751	-1.95893	1.07972e-35	1.64724e-33	Down	DTX3L
ENSG00000168264	23.11	25.46	21.84	6.3	4.96	4.97	1726.75	-1.58925	1.26542e-35	1.91581e-33	Down	IRF2BP2
ENSG00000084731	6.23	5.26	5.21	0.95	1.13	1.11	582.759	-1.84946	1.3113e-35	1.97023e-33	Down	KIF3C
ENSG00000136870	4.16	6.01	5.48	0.64	0.45	0.64	186.084	-2.5759	2.05215e-35	3.03734e-33	Down	ZNF189
ENSG00000196700	11.2	10.1	10.75	2.26	2.28	2.7	769.723	-1.62327	2.05114e-35	3.03734e-33	Down	ZNF512B
ENSG00000170604	15.01	13.28	14.88	2.25	2.66	2.94	395.958	-1.91827	5.15961e-35	7.58004e-33	Down	IRF2BP1
ENSG00000225614	0.51	0.51	0.52	0.02	0.04	0.06	130.953	-2.99744	1.19286e-34	1.73956e-32	Down	ZNF469
ENSG00000177732	6.19	5.79	6.26	1.39	1.02	1.26	510.021	-1.78445	1.57717e-34	2.28321e-32	Down	SOX12
ENSG00000196584	2.45	2.73	2.6	0.25	0.33	0.44	205.997	-2.35222	1.61136e-34	2.31581e-32	Down	XRCC2
ENSG00000257167	5.03	5.22	5.83	0.57	0.8	0.89	229.066	-2.25349	3.62024e-34	5.16548e-32	Down	TMPO-AS1
ENSG00000129173	6.73	6.61	6.79	0.95	1.08	1.48	356.738	-1.97192	3.7884e-34	5.36681e-32	Down	E2F8
ENSG00000102786	2.02	2.99	2.25	0.42	0.34	0.47	424.532	-2.01466	4.00189e-34	5.62904e-32	Down	INTS6
ENSG00000271122	4.06	3.41	3.58	0.4	0.36	0.45	155.846	-2.59136	4.13408e-34	5.77403e-32	Down	RP11-379H18.1
ENSG00000165046	3.06	2.78	2.71	0.56	0.47	0.5	321.947	-1.93987	5.04762e-34	7.00066e-32	Down	LETM2
ENSG00000012048	3.05	3.85	3.29	0.66	0.75	0.89	893.539	-1.61798	5.68718e-34	7.83291e-32	Down	BRCA1
ENSG00000176022	8.32	8.24	8.69	1.46	1.3	1.53	253.786	-2.01184	7.10798e-34	9.72224e-32	Down	B3GALT6
ENSG00000143633	2.46	2.94	2.54	0.22	0.38	0.4	205.481	-2.38675	8.73214e-34	1.18619e-31	Down	C1orf131
ENSG00000139531	2.02	1.58	1.58	0.16	0.2	0.27	225.705	-2.45276	9.00735e-34	1.21526e-31	Down	SUOX
ENSG00000011258	1.65	2.28	2.08	0.28	0.19	0.34	261.542	-2.31592	9.50252e-34	1.2734e-31	Down	MBTD1
ENSG00000186104	1.93	2.11	1.7	0.28	0.24	0.21	179.866	-2.40931	1.03659e-33	1.37978e-31	Down	CYP2R1
ENSG00000103460	2.63	4.24	2.99	0.42	0.3	0.54	330.554	-2.38568	1.57009e-33	2.07598e-31	Down	TOX3
ENSG00000120539	13.81	16.13	14.95	3.73	3.88	3.9	867.866	-1.43905	1.68838e-33	2.2176e-31	Down	MASTL
ENSG00000129933	1.51	1.43	1.6	0.19	0.12	0.29	391.205	-2.35748	1.98486e-33	2.58985e-31	Down	MAU2
ENSG00000143157	6.84	8.57	6.96	1.75	1.81	2.07	1295.27	-1.46471	2.00399e-33	2.59772e-31	Down	POGK
ENSG00000004660	2.36	2.23	2.51	0.42	0.3	0.4	248.094	-2.12088	2.20593e-33	2.84093e-31	Down	CAMKK1
ENSG00000064012	3.88	4.12	3.98	0.69	0.76	1.01	524.743	-1.74564	2.71689e-33	3.47639e-31	Down	CASP8
ENSG00000022976	2.04	2.15	1.97	0.3	0.26	0.41	254.556	-2.10648	2.80742e-33	3.5692e-31	Down	ZNF839
ENSG00000188827	1.33	1.41	1.29	0.06	0.12	0.19	148.258	-2.81098	3.34122e-33	4.22079e-31	Down	SLX4
ENSG00000260336	7.25	7.75	7	1.3	1.32	1.6	317.758	-1.84078	4.72221e-33	5.92757e-31	Down	RP11-395B7.7
ENSG00000088888	11.24	10.39	11.28	1.02	1.12	2.23	620.698	-2.34462	5.04667e-33	6.295e-31	Down	MAVS
ENSG00000230733	3.31	3.38	2.93	0.3	0.14	0.12	98.3263	-3.35616	5.66014e-33	7.01609e-31	Down	AC092171.4
ENSG00000124602	10.82	11.34	10.69	1.93	1.53	2.57	424.173	-1.90725	6.27165e-33	7.72581e-31	Down	UNC5CL
ENSG00000267350	10.15	9.84	10.71	0.94	0.95	1.68	173.764	-2.50463	6.31095e-33	7.72624e-31	Down	RP1-178F10.3
ENSG00000124160	23.43	20.64	19.96	4.87	4.45	5.4	793.584	-1.59743	6.92771e-33	8.42929e-31	Down	NCOA5
ENSG00000215271	1.62	1.5	1.42	0.16	0.18	0.22	162.252	-2.44707	7.91644e-33	9.57358e-31	Down	HOMEZ
ENSG00000103429	12.38	11.2	10.27	1.9	2.16	2.88	1095.78	-1.75462	1.01792e-32	1.21617e-30	Down	BFAR
ENSG00000151065	3.69	3.86	4.01	0.42	0.49	0.7	204.506	-2.26839	1.40091e-32	1.66372e-30	Down	DCP1B
ENSG00000124789	26.65	30.06	28.73	6.5	7.61	8.47	1996.48	-1.39799	1.73126e-32	2.04382e-30	Down	NUP153
ENSG00000141569	8.82	8.21	8.05	1.65	1.45	2.09	514.337	-1.74343	2.35797e-32	2.7672e-30	Down	TRIM65
ENSG00000031081	2.32	2.35	2.24	0.24	0.28	0.44	226.322	-2.26817	2.61737e-32	3.05354e-30	Down	ARHGAP31
ENSG00000134369	2.84	2.7	2.04	0.5	0.55	0.52	1027.41	-1.72895	3.04362e-32	3.53007e-30	Down	NAV1
ENSG00000187713	40.74	35.79	35.5	9.33	7.99	9.54	935.698	-1.53925	3.28122e-32	3.78351e-30	Down	TMEM203
ENSG00000185880	1.22	1.03	1.04	0.13	0.13	0.15	170.026	-2.40098	3.33465e-32	3.8229e-30	Down	TRIM69
ENSG00000204438	2.98	2.44	2.31	0.32	0.33	0.36	189.241	-2.35896	4.2433e-32	4.83663e-30	Down	GPANK1
ENSG00000112624	2.84	2.72	3.17	0.35	0.4	0.61	327.508	-2.11548	5.07482e-32	5.75136e-30	Down	GLTSCR1L
ENSG00000107554	19.91	20.44	16.89	4.92	5.26	5.07	2316.8	-1.38622	6.18687e-32	6.93245e-30	Down	DNMBP
ENSG00000111266	6.1	5.56	6.82	0.9	0.91	1.4	449.028	-1.9773	6.85208e-32	7.63468e-30	Down	DUSP16
ENSG00000108557	5.17	4.54	4.99	1.09	1.14	1.36	1085.68	-1.51143	1.47421e-31	1.63341e-29	Down	RAI1
ENSG00000103932	4.21	3.79	3.98	0.71	0.81	0.98	481.073	-1.73054	2.1903e-31	2.41335e-29	Down	RPAP1
ENSG00000137135	1.29	1.1	0.98	0.08	0.09	0.13	128.21	-2.78651	2.21529e-31	2.4274e-29	Down	ARHGEF39
ENSG00000141219	3.53	4.27	3.5	0.58	0.42	0.8	337.555	-2.09442	2.29527e-31	2.50121e-29	Down	C17orf80
ENSG00000175505	11.34	10.83	11.77	1.77	2.25	2.65	431.335	-1.80515	2.34039e-31	2.53645e-29	Down	CLCF1
ENSG00000146410	4.49	5	4.65	0.68	0.82	0.78	207.749	-2.06599	2.52239e-31	2.70414e-29	Down	MTFR2
ENSG00000171469	1.78	1.78	1.99	0.21	0.27	0.37	249.68	-2.15235	2.60203e-31	2.77452e-29	Down	ZNF561
ENSG00000115568	3.69	3.34	3.65	0.55	0.57	0.85	416.251	-1.90321	2.99908e-31	3.18079e-29	Down	ZNF142
ENSG00000196981	1.56	2.22	2.06	0.01	0.05	0.08	72.6633	-4.18849	3.33245e-31	3.51555e-29	Down	WDR5B
ENSG00000135392	9.49	8.3	8.43	1.47	1.77	2.12	552.599	-1.75543	5.08946e-31	5.3407e-29	Down	DNAJC14
ENSG00000171282	3.82	3.31	3.54	0.39	0.41	0.77	475.882	-2.19877	5.65405e-31	5.90194e-29	Down	RP11-1055B8.7
ENSG00000118412	1.57	3.1	2.28	0.24	0.26	0.32	269.16	-2.46522	7.23274e-31	7.51031e-29	Down	CASP8AP2
ENSG00000138375	4.96	4.45	4.02	0.75	0.86	1.03	445.435	-1.80564	8.27039e-31	8.54306e-29	Down	SMARCAL1
ENSG00000175283	33.84	27.98	32.35	6.02	6.39	8.06	747.88	-1.67369	1.17678e-30	1.20305e-28	Down	DOLK
ENSG00000196659	2.07	3.29	2.87	0.16	0.22	0.21	105.12	-3.07367	1.43186e-30	1.45631e-28	Down	TTC30B
ENSG00000149948	6.3	9.87	7.53	1.88	1.66	1.63	1647.73	-1.65405	1.91948e-30	1.9423e-28	Down	HMGA2
ENSG00000226137	6.82	5.75	6.05	1.35	1.24	1.63	722.448	-1.61454	3.39737e-30	3.40303e-28	Down	BAIAP2-AS1
ENSG00000100461	6.92	6.17	6.43	1.18	1.17	1.8	1183.26	-1.70612	3.87115e-30	3.85811e-28	Down	RBM23
ENSG00000163946	2.53	5.03	3.79	0.63	0.44	0.62	710.995	-2.16174	3.96203e-30	3.92894e-28	Down	FAM208A
ENSG00000022567	1.81	1.62	1.85	0.26	0.26	0.36	242.364	-2.02163	4.61448e-30	4.55318e-28	Down	SLC45A4
ENSG00000168495	6.92	6.05	6.25	1.21	1.43	1.58	550.611	-1.65382	5.0731e-30	4.98093e-28	Down	POLR3D
ENSG00000143457	7.2	8.98	6.46	1.18	1.04	1.69	381.869	-1.97814	5.45027e-30	5.32489e-28	Down	GOLPH3L
ENSG00000100281	3.99	3.87	4.67	0.46	0.46	0.91	478.284	-2.20419	5.91742e-30	5.75295e-28	Down	HMGXB4
ENSG00000181038	4.63	4.74	4.24	0.98	1.03	1.02	392.725	-1.63316	6.00398e-30	5.78044e-28	Down	METTL23
ENSG00000168906	42.04	41.16	37.91	8.2	9.49	12.1	3038.01	-1.50132	6.00166e-30	5.78044e-28	Down	MAT2A
ENSG00000134077	5.73	5.59	5.71	1.27	1.31	1.6	636.656	-1.49886	6.25108e-30	5.98926e-28	Down	THUMPD3
ENSG00000077238	8.56	7.76	8.06	1.98	2.04	2.43	1226.18	-1.40176	8.13507e-30	7.75151e-28	Down	IL4R
ENSG00000050820	10.21	8.69	9.35	2.51	2.46	2.8	2448.79	-1.34796	9.31883e-30	8.75926e-28	Down	BCAR1
ENSG00000177427	2.65	2.24	2.36	0.36	0.34	0.51	268.153	-2.03054	9.63959e-30	8.9909e-28	Down	MIEF2
ENSG00000145868	2.96	3.01	2.95	0.57	0.65	0.79	483.488	-1.61245	9.65594e-30	8.9909e-28	Down	FBXO38
ENSG00000135482	2.07	1.9	1.78	0.11	0.19	0.12	92.9924	-3.08095	1.25667e-29	1.15923e-27	Down	ZC3H10
ENSG00000107815	12.47	11.34	13.1	2.19	2.56	3.2	615.66	-1.68184	1.26691e-29	1.16327e-27	Down	C10orf2
ENSG00000173548	5.26	4.65	4.72	0.92	1.07	1.26	573.708	-1.64099	1.49179e-29	1.36344e-27	Down	SNX33
ENSG00000120549	1.44	1.55	1.35	0.23	0.22	0.34	304.086	-1.90431	1.50629e-29	1.37038e-27	Down	KIAA1217
ENSG00000179023	3.71	4.01	4.8	0.34	0.6	0.71	217.618	-2.32601	1.69361e-29	1.52679e-27	Down	KLHDC7A
ENSG00000164690	2.05	2.07	2.23	0.29	0.23	0.26	132.638	-2.42154	1.9996e-29	1.79448e-27	Down	SHH
ENSG00000173566	3.56	2.66	3.67	0.27	0.35	0.41	138.298	-2.6375	2.40761e-29	2.15091e-27	Down	NUDT18
ENSG00000125089	1.69	1.36	1.25	0.23	0.22	0.28	300.215	-2.00274	3.02451e-29	2.67791e-27	Down	SH3TC1
ENSG00000177946	3.11	2.86	2.92	0.2	0.23	0.31	95.3732	-2.91261	3.76345e-29	3.31736e-27	Down	CENPBD1
ENSG00000198169	2.81	2.74	2.87	0.36	0.28	0.52	170.257	-2.27961	4.11187e-29	3.60844e-27	Down	ZNF251
ENSG00000224870	1.25	1.37	1.2	0.14	0.13	0.21	138.333	-2.40157	4.68588e-29	4.09406e-27	Down	RP4-758J18.2
ENSG00000251669	1.62	1.66	1.66	0.14	0.2	0.24	128.979	-2.47015	5.34653e-29	4.65078e-27	Down	FAM86EP
ENSG00000146834	17	14.42	16.06	3.77	3.92	4.5	1165.29	-1.442	5.47922e-29	4.74539e-27	Down	MEPCE
ENSG00000119906	4.74	6.86	6.39	1.26	1.28	1.47	699.476	-1.62248	6.38513e-29	5.48209e-27	Down	FAM178A
ENSG00000153767	4.58	5.2	4.44	0.8	0.8	1.06	255.751	-1.86918	7.90177e-29	6.726e-27	Down	GTF2E1
ENSG00000112343	2.85	2.97	2.99	0.39	0.41	0.65	237.025	-2.04615	8.50341e-29	7.17652e-27	Down	TRIM38
ENSG00000116497	1.72	1.91	1.66	0.24	0.32	0.4	295.116	-1.90167	1.51099e-28	1.26445e-26	Down	S100PBP
ENSG00000179041	116.13	97	98.81	28.7	26.49	29.57	2139.02	-1.36292	1.84189e-28	1.53488e-26	Down	RRS1
ENSG00000144824	2.25	2.94	2.32	0.61	0.64	0.66	839.185	-1.44281	1.94058e-28	1.61035e-26	Down	PHLDB2
ENSG00000198890	5.14	6	6.6	0.88	0.9	1.4	338.249	-1.92824	2.1989e-28	1.81712e-26	Down	PRMT6
ENSG00000166135	6.39	6	6.66	1.45	1.52	1.93	1115.4	-1.43898	2.3824e-28	1.96059e-26	Down	HIF1AN
ENSG00000215012	1.54	1.31	1.3	0.26	0.2	0.25	230.829	-1.99381	2.87005e-28	2.35214e-26	Down	C22orf29
ENSG00000132773	5.67	5.15	4.67	1.01	1	1.15	326.332	-1.75353	2.9819e-28	2.43375e-26	Down	TOE1
ENSG00000254470	5.8	5.04	5.21	1.05	1.04	1.1	287.451	-1.79258	3.07034e-28	2.49566e-26	Down	AP5B1
ENSG00000178567	2.22	4.07	2.98	0.45	0.4	0.42	237.463	-2.26491	3.37796e-28	2.73449e-26	Down	EPM2AIP1
ENSG00000165782	4.57	3.85	4.72	0.82	0.63	1.03	419.049	-1.86646	3.49364e-28	2.80524e-26	Down	TMEM55B
ENSG00000182810	12.87	10.33	11.62	1.55	2.16	2.42	327.742	-1.95232	3.66525e-28	2.93117e-26	Down	DDX28
ENSG00000102870	3.41	3.2	3.45	0.44	0.47	0.72	218.139	-2.06424	4.29473e-28	3.42078e-26	Down	ZNF629
ENSG00000147789	1.97	2.07	2.01	0.35	0.36	0.53	362.578	-1.75246	4.83079e-28	3.82202e-26	Down	ZNF7
ENSG00000167625	2.87	2.69	3.28	0.14	0.22	0.45	130.666	-2.76907	6.70825e-28	5.27955e-26	Down	ZNF526
ENSG00000165671	2.99	2.89	2.91	0.68	0.8	0.87	959.392	-1.38664	7.28401e-28	5.71003e-26	Down	NSD1
ENSG00000227036	8.02	6.82	7.2	1.82	1.64	2.13	1031.9	-1.46003	7.44944e-28	5.81672e-26	Down	LINC00511
ENSG00000218510	2.67	2.44	1.91	0.11	0.12	0.23	87.7292	-3.15706	9.01976e-28	7.01525e-26	Down	LINC00339
ENSG00000177192	10.41	9.06	10.4	2.5	2.37	2.88	912.581	-1.42797	9.81544e-28	7.57469e-26	Down	PUS1
ENSG00000138162	5.02	4.72	3.88	0.93	1.07	1.28	1601.85	-1.52344	1.0703e-27	8.22765e-26	Down	TACC2
ENSG00000143970	2.9	3.81	3.84	0.52	0.56	0.91	893.728	-1.85836	1.08145e-27	8.28127e-26	Down	ASXL2
ENSG00000167716	1.76	1.54	1.72	0.28	0.29	0.41	333.745	-1.82384	1.21079e-27	9.23598e-26	Down	WDR81
ENSG00000149639	6.15	5.63	5.79	0.97	1.26	1.62	1216.15	-1.65919	1.26643e-27	9.62334e-26	Down	SOGA1
ENSG00000198218	8.05	7.67	7.69	1.63	1.86	2.35	996.37	-1.48125	1.27127e-27	9.62334e-26	Down	QRICH1
ENSG00000100221	9.14	8.23	7.6	2.01	2.14	2.23	796.493	-1.44473	1.34004e-27	1.01053e-25	Down	JOSD1
ENSG00000132623	2.6	2.72	2.61	0.24	0.34	0.48	150.525	-2.31088	1.69332e-27	1.27211e-25	Down	ANKEF1
ENSG00000143319	10.27	8.9	8.79	1.62	1.77	2.59	942.503	-1.69598	1.76821e-27	1.31838e-25	Down	ISG20L2
ENSG00000146833	4.25	4.27	4.55	0.92	0.92	1.03	311.293	-1.64936	1.94255e-27	1.43756e-25	Down	TRIM4
ENSG00000160959	4.12	3.69	3.62	0.89	0.97	0.92	547.83	-1.51607	1.95351e-27	1.43762e-25	Down	LRRC14
ENSG00000167595	0.84	0.74	0.9	0.09	0.09	0.12	123.512	-2.46211	2.0117e-27	1.47225e-25	Down	C19orf55
ENSG00000100324	3.44	3.07	4.02	0.44	0.43	0.7	215.192	-2.17343	2.09335e-27	1.52079e-25	Down	TAB1
ENSG00000115942	4.61	6.2	5.57	1.34	1.19	1.07	476.253	-1.64321	2.1388e-27	1.54813e-25	Down	ORC2
ENSG00000213024	4.88	4.27	4.49	1.11	1.17	1.39	1323.41	-1.37285	2.34597e-27	1.69191e-25	Down	NUP62
ENSG00000141551	9.93	8.73	9.64	2.44	2.62	2.98	2478.2	-1.29931	2.72024e-27	1.94767e-25	Down	CSNK1D
ENSG00000163659	5.32	5.96	5.88	1.09	1.13	1.68	680.977	-1.60427	3.26769e-27	2.32287e-25	Down	TIPARP
ENSG00000074964	2.78	2.54	2.46	0.49	0.58	0.63	368.542	-1.66058	3.47299e-27	2.45124e-25	Down	ARHGEF10L
ENSG00000185875	3.28	4.21	3.48	0.51	0.48	0.58	146.023	-2.21146	4.0896e-27	2.8762e-25	Down	THNSL1
ENSG00000123485	19.14	18.09	18.14	4.12	4.29	5.89	1699.72	-1.43387	4.36106e-27	3.04553e-25	Down	HJURP
ENSG00000251169	10.3	8.54	9.58	0.88	0.59	1.23	103.697	-2.73836	4.55077e-27	3.16686e-25	Down	AC005355.2
ENSG00000174371	12.15	12.97	11.82	3.48	3.62	3.82	1000.11	-1.23806	4.66502e-27	3.23501e-25	Down	EXO1
ENSG00000083093	3	3.97	3.48	0.59	0.59	0.78	252.17	-1.85454	6.08735e-27	4.20664e-25	Down	PALB2
ENSG00000148411	25.56	23.08	25.22	6.8	6.87	8.1	2436.8	-1.24803	6.29857e-27	4.33749e-25	Down	NACC2
ENSG00000142039	8.11	7.22	7.96	1.27	0.97	1.88	360.682	-1.95229	7.37399e-27	5.0605e-25	Down	CCDC97
ENSG00000100413	4.35	3.83	4.36	1	1.09	1.12	693.662	-1.44102	8.2262e-27	5.60654e-25	Down	POLR3H
ENSG00000224051	8.07	7.85	7.73	1.64	1.9	1.84	351.995	-1.59936	8.46167e-27	5.74727e-25	Down	GLTPD1
ENSG00000113593	3.49	3.97	3.39	0.86	0.74	0.66	308.096	-1.71837	9.86465e-27	6.67733e-25	Down	PPWD1
ENSG00000168310	5.12	4.75	3.85	0.51	0.65	0.87	194.403	-2.1745	1.16461e-26	7.82976e-25	Down	IRF2
ENSG00000260032	59.56	80.01	70.8	20.73	19.25	22.71	4621.02	-1.22595	1.18311e-26	7.92722e-25	Down	LINC00657
ENSG00000165527	103.1	89.96	100.8	25.82	26.05	31.19	1891.57	-1.30732	1.2495e-26	8.34388e-25	Down	ARF6
ENSG00000100219	12.22	13.48	15.36	2.42	2.19	3.84	1276.57	-1.74457	1.32327e-26	8.80688e-25	Down	XBP1
ENSG00000144120	7.7	6.06	6.79	1.43	1.06	1.53	359.689	-1.81728	1.35045e-26	8.95771e-25	Down	TMEM177
ENSG00000136709	5.63	5.33	5.68	1.51	1.57	1.73	1043.79	-1.27297	1.42888e-26	9.4463e-25	Down	WDR33
ENSG00000166484	1.64	1.57	1.52	0.35	0.29	0.37	293.717	-1.69025	1.54197e-26	1.01265e-24	Down	MAPK7
ENSG00000157450	1.73	2.27	2.13	0.43	0.42	0.56	506.225	-1.58259	1.64689e-26	1.07443e-24	Down	RNF111
ENSG00000132003	2.49	2.55	1.81	0.27	0.29	0.34	149.309	-2.31096	2.17233e-26	1.3943e-24	Down	ZSWIM4
ENSG00000141034	3.16	3.05	2.5	0.45	0.54	0.51	207.991	-1.97389	2.25058e-26	1.43986e-24	Down	GID4
ENSG00000196663	2.31	2.15	2.28	0.38	0.32	0.54	267.859	-1.88786	2.37836e-26	1.51672e-24	Down	TECPR2
ENSG00000146676	5.34	8.77	7.14	1.48	1.2	1.69	717.944	-1.7306	2.39973e-26	1.52544e-24	Down	PURB
ENSG00000114541	1.75	1.96	2.33	0.25	0.29	0.47	342.564	-2.01569	2.64993e-26	1.67376e-24	Down	FRMD4B
ENSG00000102804	14.65	15.6	14.28	4.75	4.8	5.16	2556.42	-1.08372	2.98239e-26	1.87777e-24	Down	TSC22D1
ENSG00000137275	4.89	4.72	4.51	1.04	1.13	1.3	454.999	-1.4946	3.08011e-26	1.93316e-24	Down	RIPK1
ENSG00000152147	5.18	4.8	4.17	0.9	0.94	1.07	290.551	-1.73935	6.26895e-26	3.84929e-24	Down	GEMIN6
ENSG00000105738	4.67	4.25	4.41	0.86	0.93	1.3	663.87	-1.57688	6.25747e-26	3.84929e-24	Down	SIPA1L3
ENSG00000198783	7.75	7.32	6.86	1.12	1.13	1.5	183.775	-1.98256	6.4278e-26	3.93465e-24	Down	ZNF830
ENSG00000185347	3.68	3.4	3.26	0.85	0.94	0.93	653.156	-1.40095	6.45182e-26	3.9372e-24	Down	C14orf80
ENSG00000151702	0.53	0.56	0.52	0.03	0.06	0.06	90.8537	-2.69677	7.52265e-26	4.57659e-24	Down	FLI1
ENSG00000021762	1.75	1.47	1.92	0.22	0.16	0.36	248.429	-2.22447	7.98676e-26	4.84408e-24	Down	OSBPL5
ENSG00000183340	1.94	2.99	2.53	0.41	0.33	0.2	182.046	-2.36929	8.14707e-26	4.92624e-24	Down	JRKL
ENSG00000196670	1.03	1.59	1.68	0.11	0.17	0.21	149.414	-2.49378	8.4772e-26	5.11028e-24	Down	ZFP62
ENSG00000132005	3.26	2.94	2.63	0.44	0.47	0.64	223.189	-1.94496	8.63852e-26	5.19175e-24	Down	RFX1
ENSG00000143384	62.9	84.29	66.1	22.1	19.57	21.95	5390.72	-1.22269	1.19994e-25	7.16821e-24	Down	MCL1
ENSG00000139618	1.79	2.89	2.24	0.5	0.34	0.37	341.189	-1.94041	1.34917e-25	8.0114e-24	Down	BRCA2
ENSG00000213699	5.99	5.27	6.21	1.51	1.42	1.72	812.466	-1.38965	1.40197e-25	8.3001e-24	Down	SLC35F6
ENSG00000186638	1.75	1.82	1.65	0.12	0.19	0.27	109.081	-2.51541	1.54348e-25	9.11066e-24	Down	KIF24
ENSG00000204498	10.43	9.65	9.89	1.88	2.01	2.52	294.46	-1.68594	1.55744e-25	9.16581e-24	Down	NFKBIL1
ENSG00000119684	1.65	2.29	2.27	0.38	0.36	0.53	426.401	-1.74713	1.58225e-25	9.2825e-24	Down	MLH3
ENSG00000026559	3.09	2.61	3.46	0.67	0.55	0.69	363.535	-1.72743	1.58663e-25	9.2825e-24	Down	KCNG1
ENSG00000165424	8.05	7.85	7.29	1.61	1.58	2.25	490.24	-1.56232	1.59872e-25	9.32569e-24	Down	ZCCHC24
ENSG00000177951	9.05	7.57	9.03	1.61	1.84	2.43	807.062	-1.59801	1.76467e-25	1.02336e-23	Down	BET1L
ENSG00000163348	14.77	12.64	12.19	3.36	2.99	3.78	774.884	-1.44535	1.95622e-25	1.13113e-23	Down	PYGO2
ENSG00000171135	22.04	18.87	17.97	4.51	3.24	4.87	453.335	-1.6912	2.00486e-25	1.15589e-23	Down	JAGN1
ENSG00000037897	6.92	5.95	6.86	1.26	1.14	1.75	403.297	-1.71061	2.15635e-25	1.23962e-23	Down	METTL1
ENSG00000163251	5.97	5.89	5.36	1.43	1.3	1.62	455.135	-1.45758	2.69653e-25	1.54567e-23	Down	FZD5
ENSG00000114853	2	1.82	1.74	0.31	0.29	0.27	148.893	-2.10781	2.92377e-25	1.6711e-23	Down	ZBTB47
ENSG00000112561	2.39	2.19	1.97	0.42	0.42	0.3	219.546	-1.95334	3.09224e-25	1.75726e-23	Down	TFEB
ENSG00000159216	3.97	5	4.62	1.33	1.33	1.27	1074.71	-1.26666	3.09031e-25	1.75726e-23	Down	RUNX1
ENSG00000197622	11.85	11.24	9.98	2.46	2.69	3.46	1259.27	-1.42021	3.25052e-25	1.84193e-23	Down	CDC42SE1
ENSG00000155868	4.49	5.13	4.12	0.8	0.78	1.09	241.355	-1.81081	3.2837e-25	1.85543e-23	Down	MED7
ENSG00000125447	2.8	2.67	2.41	0.56	0.61	0.77	564.651	-1.50251	3.3969e-25	1.91394e-23	Down	GGA3
ENSG00000100099	2.13	1.89	2.04	0.33	0.46	0.51	390.047	-1.68332	3.4815e-25	1.95605e-23	Down	HPS4
ENSG00000100038	1.15	1.02	1.15	0.2	0.14	0.23	187.757	-1.99225	3.89239e-25	2.18073e-23	Down	TOP3B
ENSG00000149716	1.95	1.88	1.86	0.45	0.46	0.45	347.45	-1.52234	4.94038e-25	2.74461e-23	Down	ORAOV1
ENSG00000156384	7.52	10.61	6.34	1.61	0.92	0.95	263.859	-2.217	5.3024e-25	2.9375e-23	Down	SFR1
ENSG00000167173	8.64	7.48	7.21	1.87	2.01	2.37	1126.45	-1.37705	6.03574e-25	3.33445e-23	Down	C15orf39
ENSG00000143624	5.69	5.62	4.41	1.21	1.43	1.29	867.468	-1.47084	6.30972e-25	3.47613e-23	Down	INTS3
ENSG00000143079	5.97	7.33	6.79	1.54	1.7	2.06	674.375	-1.39625	6.61157e-25	3.63233e-23	Down	CTTNBP2NL
ENSG00000140265	2.74	2.73	2.89	0.5	0.62	0.76	393.083	-1.61107	6.74122e-25	3.68316e-23	Down	ZSCAN29
ENSG00000147124	0.82	1.03	1.07	0.05	0.07	0.13	87.3637	-2.82653	7.56785e-25	4.11214e-23	Down	ZNF41
ENSG00000144026	0.97	1.1	0.96	0.09	0.16	0.14	117.919	-2.33535	8.36477e-25	4.52039e-23	Down	ZNF514
ENSG00000106351	5.5	4.93	4.38	1.25	1.13	1.29	518.985	-1.48593	1.09847e-24	5.92009e-23	Down	AGFG2
ENSG00000058600	2.93	2.71	2.59	0.52	0.66	0.74	466.941	-1.55863	1.10228e-24	5.92454e-23	Down	POLR3E
ENSG00000133121	2.33	2.27	2.28	0.52	0.55	0.58	326.666	-1.52561	1.14746e-24	6.1507e-23	Down	STARD13
ENSG00000243364	4.48	4.23	3.14	0.32	0.52	0.38	106.366	-2.6063	1.17157e-24	6.26299e-23	Down	EFNA4
ENSG00000197128	1	1.11	1.05	0.09	0.15	0.15	112.149	-2.36397	1.25556e-24	6.69397e-23	Down	ZNF772
ENSG00000204576	2.74	2.22	2.19	0.34	0.25	0.38	133.16	-2.27822	1.43776e-24	7.58378e-23	Down	PRR3
ENSG00000112763	3.07	3.05	2.96	0.74	0.73	0.64	322.736	-1.56459	1.56645e-24	8.21892e-23	Down	BTN2A1
ENSG00000164091	21.04	17.75	19.42	4.27	4.71	6.16	1978.72	-1.42243	1.63975e-24	8.58077e-23	Down	WDR82
ENSG00000147162	7.86	9.69	9.25	2.06	2.06	2.94	1405.47	-1.40063	1.73054e-24	9.03203e-23	Down	OGT
ENSG00000100425	3.02	2.75	2.65	0.71	0.67	0.75	431.335	-1.45924	1.81585e-24	9.42767e-23	Down	BRD1
ENSG00000171813	8.08	7.1	8.06	1.99	1.91	1.89	451.086	-1.47697	1.86568e-24	9.66109e-23	Down	PWWP2B
ENSG00000154920	4.26	3.88	3.34	0.72	0.81	0.9	300.574	-1.70279	2.0196e-24	1.04038e-22	Down	EME1
ENSG00000170915	1.08	1.28	1.04	0.14	0.11	0.19	116.452	-2.32811	2.1132e-24	1.08144e-22	Down	PAQR8
ENSG00000115325	2.43	1.93	2.01	0.36	0.37	0.51	296.688	-1.81085	2.1182e-24	1.08144e-22	Down	DOK1
ENSG00000070159	3.39	3.42	2.8	0.79	0.82	0.91	593.154	-1.40784	2.12112e-24	1.08144e-22	Down	PTPN3
ENSG00000080845	9.48	8.74	8.05	2.2	2.49	2.81	1643.33	-1.29103	2.23403e-24	1.13318e-22	Down	DLGAP4
ENSG00000127191	21.25	17.82	19.05	5.1	5.42	5.88	1218.99	-1.30637	2.35668e-24	1.19235e-22	Down	TRAF2
ENSG00000180917	1.61	2.68	2.04	0.43	0.32	0.44	337.104	-1.85848	2.8512e-24	1.43522e-22	Down	CMTR2
ENSG00000233016	41.36	34.91	40.98	9.13	9.08	12.65	2433.12	-1.40745	3.04422e-24	1.5285e-22	Down	SNHG7
ENSG00000147799	3.64	3.12	3.89	0.54	0.61	0.82	234.693	-1.88183	3.1356e-24	1.56646e-22	Down	ARHGAP39
ENSG00000002016	0.82	0.98	0.57	0.09	0.07	0.08	109.771	-2.59735	3.71937e-24	1.84416e-22	Down	RAD52
ENSG00000198837	4.08	3.44	3.65	0.86	0.87	1.08	554.248	-1.47138	3.78314e-24	1.8711e-22	Down	DENND4B
ENSG00000140948	5.75	6.23	6.88	1.61	1.88	1.86	981.873	-1.29232	4.70747e-24	2.32247e-22	Down	ZCCHC14
ENSG00000177383	27.09	24.49	25.09	6.65	6.74	7.13	516.255	-1.37784	4.84827e-24	2.386e-22	Down	MAGEF1
ENSG00000253616	10.44	8.52	10.37	1.05	0.59	1.1	84.9907	-2.74478	4.8993e-24	2.40514e-22	Down	RP11-875O11.3
ENSG00000248008	10.44	9.49	8.86	1.83	1.73	2.02	202.449	-1.817	5.29982e-24	2.59534e-22	Down	DYNLL1-AS1
ENSG00000142731	2.11	3.42	2.83	0.52	0.53	0.56	284.77	-1.81385	6.02906e-24	2.94518e-22	Down	PLK4
ENSG00000185278	0.39	0.62	0.54	0.03	0.03	0.08	111.194	-2.67132	6.38462e-24	3.09599e-22	Down	ZBTB37
ENSG00000131759	6.92	5.93	6.41	1.51	1.39	1.89	540.138	-1.48326	6.53591e-24	3.16163e-22	Down	RARA
ENSG00000140961	3.18	2.58	3.47	0.47	0.5	0.58	183.302	-2.00015	6.91564e-24	3.32908e-22	Down	OSGIN1
ENSG00000103264	3.38	2.74	2.99	0.71	0.71	0.65	361.917	-1.60495	7.84525e-24	3.75833e-22	Down	FBXO31
ENSG00000130517	2.02	2.26	2.24	0.51	0.52	0.55	304.433	-1.51094	8.38381e-24	4.00665e-22	Down	PGPEP1
ENSG00000181830	3.81	3.34	3.14	0.8	0.83	0.7	365.581	-1.60916	8.84256e-24	4.21573e-22	Down	SLC35C1
ENSG00000125871	16.61	15.24	15.95	3.15	3.74	4.89	737.117	-1.49264	8.88197e-24	4.22437e-22	Down	MGME1
ENSG00000099364	7.04	6	5.65	1.63	1.42	1.77	673.517	-1.43434	9.32363e-24	4.42382e-22	Down	FBXL19
ENSG00000197062	3.02	3.02	2.23	0.36	0.26	0.41	114.082	-2.39256	1.01256e-23	4.78144e-22	Down	RP5-874C20.3
ENSG00000140950	6.06	5.26	5.06	1.19	1.42	1.51	576.244	-1.46527	1.08106e-23	5.09279e-22	Down	TLDC1
ENSG00000178764	3.03	2.99	3.42	0.51	0.45	0.72	188.641	-1.92134	1.23012e-23	5.754e-22	Down	ZHX2
ENSG00000171103	4.9	6.34	4.82	1.06	1.06	1.08	219.69	-1.77074	1.23862e-23	5.78011e-22	Down	TRMT61B
ENSG00000132359	2.28	2.13	2.37	0.54	0.53	0.63	385.312	-1.46908	1.47672e-23	6.87507e-22	Down	RAP1GAP2
ENSG00000077514	6.3	6.8	6.19	1.59	1.96	1.72	647.955	-1.34241	1.58634e-23	7.33379e-22	Down	POLD3
ENSG00000204842	2.3	2.21	2.22	0.64	0.63	0.71	701.995	-1.24326	1.58403e-23	7.33379e-22	Down	ATXN2
ENSG00000099910	1.29	1.2	1.07	0.12	0.11	0.2	107.725	-2.40639	1.69093e-23	7.763e-22	Down	KLHL22
ENSG00000184857	4.64	5.07	4.28	0.49	0.51	0.68	95.2275	-2.42239	1.78566e-23	8.17899e-22	Down	TMEM186
ENSG00000127663	2.17	2.12	2.56	0.46	0.47	0.62	340.877	-1.61146	1.80684e-23	8.25692e-22	Down	KDM4B
ENSG00000174206	1.78	2.24	1.98	0.32	0.37	0.4	170.964	-1.88407	1.8916e-23	8.62438e-22	Down	C12orf66
ENSG00000011523	1.63	2.24	2.01	0.41	0.43	0.49	313.245	-1.60305	1.93758e-23	8.81376e-22	Down	CEP68
ENSG00000234155	3.98	5.09	5.46	0.78	0.64	0.7	127.462	-2.18789	2.03008e-23	9.19238e-22	Down	RP11-30P6.6
ENSG00000169955	1.09	0.93	1.02	0.08	0.16	0.1	106.232	-2.47819	2.23877e-23	1.00456e-21	Down	ZNF747
ENSG00000160703	1.37	1.17	1.27	0.15	0.2	0.26	157.374	-2.05454	2.27162e-23	1.017e-21	Down	NLRX1
ENSG00000174705	1.88	1.83	1.85	0.31	0.34	0.4	173.231	-1.85018	2.29645e-23	1.0258e-21	Down	SH3PXD2B
ENSG00000176444	5.24	5.26	4.31	1.14	0.84	1.32	385.221	-1.63412	2.34409e-23	1.04239e-21	Down	CLK2
ENSG00000134222	6.97	5.96	6.09	1.18	1.43	1.84	593.104	-1.56484	2.36923e-23	1.05121e-21	Down	PSRC1
ENSG00000167747	14	11.88	13.8	3.11	2.86	4.29	1782.52	-1.43198	2.46125e-23	1.0896e-21	Down	C19orf48
ENSG00000141664	1.62	1.7	1.73	0.26	0.38	0.42	291.042	-1.69992	2.76161e-23	1.21443e-21	Down	ZCCHC2
ENSG00000061936	3.9	3.86	3.91	0.99	0.87	1.29	806.966	-1.36511	3.32693e-23	1.4598e-21	Down	SFSWAP
ENSG00000181467	8.02	8.36	6.46	2.13	1.73	1.67	555.069	-1.50923	3.35984e-23	1.47099e-21	Down	RAP2B
ENSG00000136878	3.21	2.77	2.9	0.62	0.66	0.71	278.696	-1.61782	3.49894e-23	1.52851e-21	Down	USP20
ENSG00000146648	22.03	23.55	22.81	7.26	4.32	5.27	4309.28	-1.48907	3.57056e-23	1.55637e-21	Down	EGFR
ENSG00000115998	0.85	1.16	0.92	0.11	0.09	0.14	93.4459	-2.47652	4.67997e-23	2.01778e-21	Down	C2orf42
ENSG00000143379	4.44	4.26	4.55	1.02	0.97	1.42	618.294	-1.43639	4.8086e-23	2.06874e-21	Down	SETDB1
ENSG00000254726	2.27	2.39	2.14	0.35	0.48	0.4	168.219	-1.89411	5.17914e-23	2.22333e-21	Down	MEX3A
ENSG00000124508	1.11	1.14	1.1	0.24	0.21	0.25	195.755	-1.72359	5.36923e-23	2.29996e-21	Down	BTN2A2
ENSG00000139718	3.62	3.26	3.81	0.86	0.8	1.06	483.826	-1.4496	5.50797e-23	2.3543e-21	Down	SETD1B
ENSG00000118655	5.13	4.23	4.03	0.73	0.84	1.16	349.736	-1.74565	5.52312e-23	2.3557e-21	Down	DCLRE1B
ENSG00000162702	3.9	5.96	5.78	1.18	1.07	1.39	655.511	-1.5618	5.63278e-23	2.39218e-21	Down	ZNF281
ENSG00000132793	3.25	3.57	3.41	0.61	0.54	0.85	197.537	-1.80184	6.74421e-23	2.85807e-21	Down	LPIN3
ENSG00000204713	8.5	7.04	8	1.69	2.1	2.38	1264.19	-1.40849	7.06616e-23	2.98812e-21	Down	TRIM27
ENSG00000165821	0.92	1.02	1.24	0.08	0.14	0.19	135.379	-2.29713	7.24867e-23	3.05229e-21	Down	SALL2
ENSG00000136158	26.1	27.79	23.44	8.14	8.06	8.59	1398.07	-1.12347	7.28923e-23	3.06287e-21	Down	SPRY2
ENSG00000184436	2.45	1.81	2.38	0.32	0.35	0.48	210.2	-1.96489	7.42658e-23	3.11398e-21	Down	THAP7
ENSG00000266962	4.24	4.07	3.76	0.26	0.33	0.67	92.7355	-2.59007	8.0972e-23	3.38801e-21	Down	RP11-400F19.6
ENSG00000175592	93.93	79.12	80.3	22.32	23.83	28.78	5376.81	-1.24258	8.1378e-23	3.39783e-21	Down	FOSL1
ENSG00000179913	2.52	2.77	2.28	0.39	0.33	0.39	113.454	-2.17646	9.13595e-23	3.7986e-21	Down	B3GNT3
ENSG00000179523	1.51	1.61	1.81	0.17	0.17	0.26	94.7104	-2.41191	9.86528e-23	4.08472e-21	Down	EIF3J-AS1
ENSG00000167193	23.16	24.13	23.68	5.87	6.28	8.46	1871.52	-1.26589	1.10334e-22	4.55887e-21	Down	CRK
ENSG00000173894	4.88	4.71	4.31	1.22	1.06	1.18	333.777	-1.47759	1.13386e-22	4.65589e-21	Down	CBX2
ENSG00000185019	1.8	1.7	1.97	0.25	0.18	0.25	94.3087	-2.39857	1.15959e-22	4.75168e-21	Down	UBOX5
ENSG00000113194	18.38	17.47	17.92	4.9	4.93	6.41	1545.54	-1.21269	1.17586e-22	4.79854e-21	Down	FAF2
ENSG00000185730	3.07	3.04	3.03	0.54	0.59	0.79	223.022	-1.70643	1.2182e-22	4.96112e-21	Down	ZNF696
ENSG00000171161	10.19	8.45	8.52	2.28	2.46	2.02	603.356	-1.47539	1.37072e-22	5.52551e-21	Down	ZNF672
ENSG00000196411	9.58	8.63	7.77	2.32	2.57	2.42	941.764	-1.30655	1.67217e-22	6.67285e-21	Down	EPHB4
ENSG00000188242	6.72	6.12	6.27	1.2	1.38	1.71	284.149	-1.61505	1.71959e-22	6.84833e-21	Down	CTD-2228K2.5
ENSG00000136848	6.75	6.1	7.24	1.46	1.62	2.16	1005.03	-1.41605	1.82129e-22	7.2388e-21	Down	DAB2IP
ENSG00000196922	1.41	1.86	1.62	0.41	0.4	0.37	330.69	-1.51548	1.87114e-22	7.42204e-21	Down	ZNF252P
ENSG00000233137	2.62	3.96	3.43	0.74	0.75	0.82	383.756	-1.56751	1.94183e-22	7.67177e-21	Down	RP11-220I1.1
ENSG00000174327	3.42	3.48	2.92	0.26	0.47	0.38	89.6879	-2.48703	1.98229e-22	7.81605e-21	Down	SLC16A13
ENSG00000168395	3.11	3.21	3.19	0.91	0.83	0.89	419.772	-1.32638	1.98667e-22	7.8178e-21	Down	ING5
ENSG00000101574	0.85	1.32	0.88	0.11	0.16	0.15	132.061	-2.24566	2.09687e-22	8.21881e-21	Down	METTL4
ENSG00000149636	7.2	7.24	5.58	1.64	1.6	1.86	511.029	-1.44104	2.12212e-22	8.30139e-21	Down	DSN1
ENSG00000000457	1.17	1.32	1.52	0.18	0.21	0.26	138.325	-2.05382	2.14635e-22	8.37965e-21	Down	SCYL3
ENSG00000141026	5.29	5.51	4.95	1.21	1.06	1.33	244.168	-1.59031	2.21141e-22	8.60159e-21	Down	MED9
ENSG00000167110	11.31	10.44	10.58	2.74	2.51	3.7	1213.91	-1.33566	2.55019e-22	9.87849e-21	Down	GOLGA2
ENSG00000169607	6.37	7.95	7.65	1.88	1.9	2.48	953.816	-1.28756	2.78099e-22	1.07306e-20	Down	CKAP2L
ENSG00000040633	5.95	5.37	5	1.5	1.49	1.57	600.605	-1.3175	3.23122e-22	1.24195e-20	Down	PHF23
ENSG00000163155	3.07	3.02	2.87	0.31	0.29	0.51	95.2401	-2.37658	3.48569e-22	1.33202e-20	Down	LYSMD1
ENSG00000188493	2.13	2.18	1.87	0.32	0.26	0.49	175.194	-1.95259	4.19176e-22	1.59568e-20	Down	C19orf54
ENSG00000214654	1.79	2.21	2.24	0.02	0.1	0.1	46.6939	-3.6606	4.48652e-22	1.70462e-20	Down	RP11-27I1.4
ENSG00000112081	61.3	74	61.73	23.19	18.12	18.84	4831.46	-1.18869	4.62913e-22	1.75209e-20	Down	SRSF3
ENSG00000169951	1.69	1.71	1.58	0.17	0.22	0.32	113.729	-2.19015	5.0819e-22	1.91615e-20	Down	ZNF764
ENSG00000105778	1.8	2.29	2.1	0.45	0.43	0.66	600.618	-1.47473	5.50923e-22	2.0616e-20	Down	AVL9
ENSG00000197299	2.74	3.73	3.2	0.81	0.73	0.57	325.667	-1.64331	5.85213e-22	2.18579e-20	Down	BLM
ENSG00000134294	17.03	31.62	22.97	5.93	5.23	6.02	3861.16	-1.51412	5.96992e-22	2.22559e-20	Down	SLC38A2
ENSG00000215784	5.53	5.99	4.37	0.75	0.88	0.89	135.038	-2.06088	6.33046e-22	2.35116e-20	Down	FAM72D
ENSG00000166169	2.13	1.89	1.99	0.2	0.26	0.49	250.364	-2.07629	7.45118e-22	2.74173e-20	Down	POLL
ENSG00000103423	12.5	11.01	12.57	2.77	2.97	4.09	1694.06	-1.35694	7.43806e-22	2.74173e-20	Down	DNAJA3
ENSG00000196544	6.43	6.23	6.43	1.02	1.11	1.17	131.882	-1.95856	8.19003e-22	3.00246e-20	Down	C17orf59
ENSG00000183665	3.76	3.84	3.69	0.54	0.63	0.84	147.4	-1.91926	8.71896e-22	3.18459e-20	Down	TRMT12
ENSG00000108423	1.15	1.42	1.33	0.19	0.16	0.16	94.0494	-2.30268	8.93215e-22	3.25646e-20	Down	TUBD1
ENSG00000166188	6.73	5.46	5.95	0.97	1.29	1.58	324.602	-1.69315	1.00668e-21	3.64334e-20	Down	ZNF319
ENSG00000102384	4.48	5.77	4.22	0.82	1	1.27	298.046	-1.67326	1.29734e-21	4.64441e-20	Down	CENPI
ENSG00000106665	5.25	5.26	4.64	1.09	1.24	1.65	711.545	-1.40151	1.33984e-21	4.77933e-20	Down	CLIP2
ENSG00000132825	2.3	2.75	2.28	0.31	0.29	0.31	86.3109	-2.37345	1.40047e-21	4.96878e-20	Down	PPP1R3D
ENSG00000065526	4.55	4.66	5.1	1.5	1.48	1.52	868.627	-1.15147	1.4848e-21	5.24482e-20	Down	SPEN
ENSG00000137040	3.63	5.81	4.49	1.01	0.71	1.04	287.182	-1.77335	1.51226e-21	5.31785e-20	Down	RANBP6
ENSG00000197024	1.15	1.34	1.29	0.27	0.22	0.33	225.019	-1.65283	1.55433e-21	5.44647e-20	Down	ZNF398
ENSG00000134070	5.26	4.84	3.64	0.51	0.85	0.81	170.121	-2.06461	1.57717e-21	5.51676e-20	Down	IRAK2
ENSG00000160298	1.5	1.36	1.32	0.21	0.29	0.29	175.922	-1.8276	1.58027e-21	5.51787e-20	Down	C21orf58
ENSG00000126464	7.58	6.68	6.39	1.66	1.69	2.17	596.488	-1.37954	1.61955e-21	5.63671e-20	Down	PRR12
ENSG00000126062	24.94	21.78	21.35	5.78	5.93	7.09	604.089	-1.33399	1.68509e-21	5.84271e-20	Down	TMEM115
ENSG00000168256	3.49	3.16	3.79	0.73	0.77	1.1	657.925	-1.47763	1.69438e-21	5.86468e-20	Down	NKIRAS2
ENSG00000173875	0.95	1.09	1.17	0.17	0.2	0.18	133.793	-1.96674	1.7453e-21	6.03041e-20	Down	ZNF791
ENSG00000111846	0.47	0.57	0.53	0.05	0.09	0.08	111.224	-2.20169	1.75751e-21	6.06205e-20	Down	GCNT2
ENSG00000163026	3.57	3.74	3.47	0.57	0.81	0.93	254.182	-1.66749	1.9571e-21	6.73875e-20	Down	C2orf44
ENSG00000034677	4.07	5.14	6.06	1.13	1.08	1.51	755.936	-1.50152	1.97229e-21	6.77926e-20	Down	RNF19A
ENSG00000240230	5.18	5.36	4.61	1.21	1.14	1.52	366.585	-1.43618	1.99142e-21	6.8232e-20	Down	COX19
ENSG00000185361	5.51	4.52	5.01	1.18	1.26	1.39	410.498	-1.44709	2.32157e-21	7.9249e-20	Down	TNFAIP8L1
ENSG00000153395	29.63	27.61	28.01	9.29	9.46	10.73	4273	-1.02055	2.66082e-21	9.05181e-20	Down	LPCAT1
ENSG00000114491	9.92	8.26	8.71	1.63	1.85	2.77	734.45	-1.57288	2.86717e-21	9.72046e-20	Down	UMPS
ENSG00000177971	25.46	20.41	22.85	6.3	6.79	6.5	1014.51	-1.28905	2.937e-21	9.94019e-20	Down	IMP3
ENSG00000143315	5.68	7.05	6.43	1.63	1.26	1.8	322.718	-1.49568	2.95033e-21	9.96829e-20	Down	PIGM
ENSG00000148384	12.72	10.99	11.31	3.04	2.84	3.55	476.744	-1.37089	3.07932e-21	1.03512e-19	Down	INPP5E
ENSG00000171634	3.64	4.49	4.07	1.21	1.34	1.35	1154.48	-1.12074	3.43925e-21	1.1464e-19	Down	BPTF
ENSG00000169871	5.66	4.86	5.7	0.86	1.13	1.51	362.397	-1.66952	3.69646e-21	1.23006e-19	Down	TRIM56
ENSG00000099849	11.2	9.7	10.12	3.02	2.64	3.46	971.689	-1.24952	3.81522e-21	1.26534e-19	Down	RASSF7
ENSG00000171169	3.53	2.79	3.3	0.56	0.54	0.83	242.328	-1.77278	3.88285e-21	1.28562e-19	Down	NAIF1
ENSG00000198551	1.69	2.02	1.85	0.22	0.32	0.4	142.713	-1.9712	3.97007e-21	1.31231e-19	Down	ZNF627
ENSG00000188997	2.04	1.89	1.68	0.31	0.32	0.19	118.62	-2.16836	4.4254e-21	1.45554e-19	Down	KCTD21
ENSG00000187189	6.69	6.7	6.89	1.87	1.73	1.83	333.78	-1.37362	4.55919e-21	1.49706e-19	Down	TSPYL4
ENSG00000130758	1.35	1.13	1.13	0.17	0.16	0.11	89.5583	-2.39608	4.57271e-21	1.49902e-19	Down	MAP3K10
ENSG00000198690	2.39	2.75	2.34	0.45	0.51	0.71	262.658	-1.61692	4.70366e-21	1.5394e-19	Down	FAN1
ENSG00000179431	30.75	27.76	34.57	9.85	6.82	8.55	1322.4	-1.36105	4.74485e-21	1.55032e-19	Down	FJX1
ENSG00000167487	1.98	1.77	2.21	0.19	0.29	0.35	111.055	-2.21547	4.82491e-21	1.57389e-19	Down	KLHL26
ENSG00000167840	0.77	0.8	0.83	0.1	0.07	0.09	74.387	-2.51221	5.00524e-21	1.63003e-19	Down	ZNF232
ENSG00000156521	6.32	5.85	6.66	1.63	1.91	1.82	627.38	-1.28785	5.04674e-21	1.64085e-19	Down	TYSND1
ENSG00000196371	5.62	5.89	5.48	1.39	1.28	1.82	409.099	-1.39372	5.12142e-21	1.66241e-19	Down	FUT4
ENSG00000198000	2.43	2.85	2.44	0.82	0.68	0.69	533.961	-1.29	5.33272e-21	1.72535e-19	Down	NOL8
ENSG00000204610	1.95	2.24	2.03	0.07	0.24	0.22	66.7496	-2.78623	5.42533e-21	1.75245e-19	Down	TRIM15
ENSG00000120647	2.27	2.42	1.84	0.38	0.37	0.51	182.572	-1.80586	6.53053e-21	2.09579e-19	Down	CCDC77
ENSG00000125798	10.52	10.06	10.15	2.17	2.6	2.94	323.095	-1.45858	6.5448e-21	2.09698e-19	Down	FOXA2
ENSG00000168802	12.13	10.22	9.23	2.67	2.92	3.27	1157.76	-1.30987	6.62936e-21	2.12065e-19	Down	CHTF8
ENSG00000189298	1.49	1.25	1.5	0.12	0.12	0.25	89.7873	-2.46045	7.06746e-21	2.25352e-19	Down	ZKSCAN3
ENSG00000221886	0.83	1.15	0.91	0.04	0.04	0.06	47.5928	-3.36402	7.46772e-21	2.37351e-19	Down	C5orf54
ENSG00000135362	0.27	0.29	0.28	0.02	0.01	0.02	47.7451	-3.30069	8.15958e-21	2.57689e-19	Down	PRR5L
ENSG00000103042	1.86	2.03	1.69	0.41	0.48	0.47	276.173	-1.4908	9.53946e-21	3.00311e-19	Down	SLC38A7
ENSG00000101096	2.12	2.06	2.32	0.5	0.54	0.61	309.164	-1.44542	1.12595e-20	3.52224e-19	Down	NFATC2
ENSG00000076650	2.95	2.34	2.81	0.5	0.52	0.54	170.605	-1.82338	1.15117e-20	3.58979e-19	Down	GPATCH1
ENSG00000188610	2.34	3.05	2.69	0.57	0.54	0.56	178.134	-1.71162	1.17533e-20	3.6594e-19	Down	FAM72B
ENSG00000148606	7.43	6.5	6.53	1.56	1.89	2.17	712.798	-1.33844	1.20276e-20	3.73307e-19	Down	POLR3A
ENSG00000140465	1.99	1.57	1.38	0.15	0.18	0.3	113.99	-2.31859	1.24897e-20	3.87043e-19	Down	CYP1A1
ENSG00000176994	7.52	7	9.15	0.92	0.89	2.01	288.922	-2.05079	1.37566e-20	4.21691e-19	Down	SMCR8
ENSG00000198146	3.35	7.12	5.18	0.97	0.84	0.99	338.903	-1.90169	1.75674e-20	5.32234e-19	Down	ZNF770
ENSG00000245060	4.29	3.66	4.2	0.75	0.8	1.12	257.395	-1.6429	1.83962e-20	5.5533e-19	Down	LINC00847
ENSG00000109079	22.11	19.05	19.61	5.37	5.61	7.12	1420.69	-1.23063	1.84677e-20	5.56643e-19	Down	TNFAIP1
ENSG00000138399	2.33	3.8	2.79	0.66	0.32	0.49	207.468	-2.01491	2.07072e-20	6.19436e-19	Down	FASTKD1
ENSG00000198056	9.97	10.55	11.37	2.85	2.84	3.58	551.654	-1.26043	2.11115e-20	6.30578e-19	Down	PRIM1
ENSG00000133422	6.59	5.97	5.89	1.18	1.39	1.96	555.525	-1.49435	2.16082e-20	6.43477e-19	Down	MORC2
ENSG00000263753	2.08	2.16	2.01	0.49	0.53	0.59	283.288	-1.42619	2.17019e-20	6.45297e-19	Down	LINC00667
ENSG00000083223	2.33	3.02	2.49	0.5	0.39	0.74	280.197	-1.71371	2.32631e-20	6.90685e-19	Down	ZCCHC6
ENSG00000089094	2.29	2.43	2.58	0.73	0.72	0.82	639.224	-1.1637	2.33127e-20	6.91121e-19	Down	KDM2B
ENSG00000126653	4.27	4.1	4.26	0.75	1.18	1.14	469.338	-1.4996	2.37317e-20	7.02494e-19	Down	NSRP1
ENSG00000138621	4.38	4.4	4.44	0.97	1.02	1.41	367.816	-1.42738	2.45257e-20	7.24917e-19	Down	PPCDC
ENSG00000189114	3.28	3.02	2.95	0.61	0.53	0.64	145.944	-1.82254	2.47776e-20	7.31272e-19	Down	BLOC1S3
ENSG00000162086	0.89	1.04	1.17	0.14	0.12	0.22	126.33	-2.08849	2.56521e-20	7.54835e-19	Down	ZNF75A
ENSG00000135148	8.14	7.47	7.27	1.61	1.72	2.52	604.244	-1.43969	2.59047e-20	7.61138e-19	Down	TRAFD1
ENSG00000125637	0.63	0.52	0.56	0.09	0.09	0.13	151.971	-1.90872	2.76172e-20	8.07865e-19	Down	PSD4
ENSG00000173013	3.65	3.39	3.92	0.25	0.39	0.59	79.2532	-2.47457	2.94264e-20	8.58254e-19	Down	CCDC96
ENSG00000151474	3.9	3.77	4.59	0.22	0.23	0.48	746.655	-2.9356	3.07453e-20	8.92783e-19	Down	FRMD4A
ENSG00000185219	1.08	1.15	1.2	0.2	0.28	0.31	258.889	-1.5676	3.10438e-20	9.00135e-19	Down	ZNF445
ENSG00000172530	1.58	1.33	1.09	0.22	0.24	0.25	162.92	-1.91096	3.23997e-20	9.33986e-19	Down	BANP
ENSG00000152784	2.55	2.71	2.34	0.61	0.57	0.8	356.315	-1.41461	3.2329e-20	9.33986e-19	Down	PRDM8
ENSG00000180340	54.85	43.15	60.56	14.81	13.47	15.62	1272.49	-1.33193	3.32154e-20	9.54726e-19	Down	FZD2
ENSG00000180626	0.58	0.56	0.69	0.02	0.03	0.08	58.2762	-2.95824	3.41279e-20	9.79534e-19	Down	ZNF594
ENSG00000247796	1.41	1.5	1.3	0.16	0.21	0.21	89.4641	-2.22973	3.43016e-20	9.83097e-19	Down	CTD-2366F13.1
ENSG00000087074	15.33	12.85	12.43	3.11	3.47	4.28	667.262	-1.37714	3.55272e-20	1.01675e-18	Down	PPP1R15A
ENSG00000168502	9.4	9.63	12.42	2.61	2.42	3.55	2257.28	-1.35196	3.66673e-20	1.04486e-18	Down	SOGA2
ENSG00000170260	3.06	2.79	3.29	0.42	0.56	0.74	172.667	-1.84429	3.67683e-20	1.04624e-18	Down	ZNF212
ENSG00000198604	7.46	9.28	9.03	2.74	2.61	3.08	1316.35	-1.09196	3.70867e-20	1.05378e-18	Down	BAZ1A
ENSG00000131149	6.97	6.75	8.22	2.13	2.11	2.55	1306.2	-1.17566	4.35046e-20	1.23261e-18	Down	GSE1
ENSG00000139211	2.48	2.53	2.76	0.62	0.68	0.8	371.486	-1.3588	4.7418e-20	1.33396e-18	Down	AMIGO2
ENSG00000169221	7.79	6.99	6.9	2.24	2.22	2.43	939.42	-1.13698	5.19485e-20	1.45522e-18	Down	TBC1D10B
ENSG00000160445	11.42	9.23	10.7	2.26	2.69	3.26	645.725	-1.40717	5.53019e-20	1.54262e-18	Down	ZER1
ENSG00000187185	2.6	2.22	3.07	0.13	0.25	0.45	90.0965	-2.55629	5.99535e-20	1.66029e-18	Down	CTD-2600O9.1
ENSG00000170425	7.61	7.1	7.97	2.04	2.01	1.96	327.181	-1.38601	6.00228e-20	1.66029e-18	Down	ADORA2B
ENSG00000118260	1.5	2.63	1.93	0.49	0.4	0.42	367.011	-1.65338	6.87834e-20	1.89207e-18	Down	CREB1
ENSG00000132467	12.48	12.92	13.33	2.99	2.84	4.05	316.553	-1.4401	7.07611e-20	1.94378e-18	Down	UTP3
ENSG00000180035	3.38	3.28	3.32	0.74	0.69	0.83	192.498	-1.59588	7.18734e-20	1.96887e-18	Down	ZNF48
ENSG00000162396	3.07	2.82	2.83	0.14	0.2	0.46	67.0237	-2.71345	7.21557e-20	1.97202e-18	Down	PARS2
ENSG00000177302	3.94	3.62	3.49	0.83	1.03	1.19	598.965	-1.33176	7.31998e-20	1.99223e-18	Down	TOP3A
ENSG00000175137	4.65	4.17	4.79	0.89	0.9	1.48	634.176	-1.52245	8.04525e-20	2.18109e-18	Down	SH3BP5L
ENSG00000047932	5.97	9	8.26	1.71	1.38	2.3	580.042	-1.56346	8.08862e-20	2.18856e-18	Down	GOPC
ENSG00000108264	2.06	2.38	2.5	0.47	0.47	0.69	272.524	-1.55134	8.94579e-20	2.39759e-18	Down	TADA2A
ENSG00000119401	6.64	6.66	7.26	1.29	1.57	2.26	653.018	-1.47581	9.49671e-20	2.53497e-18	Down	TRIM32
ENSG00000270346	1.84	1.92	1.94	0.15	0.13	0.06	46.4872	-3.18533	1.03217e-19	2.7442e-18	Down	RP1-90J20.12
ENSG00000174516	1.54	1.31	1.38	0.27	0.3	0.29	166.849	-1.73689	1.06222e-19	2.81644e-18	Down	PELI3
ENSG00000164815	6.2	8.25	6.81	2.14	1.65	1.97	444.118	-1.35119	1.21324e-19	3.20828e-18	Down	ORC5
ENSG00000166897	5.88	5.06	6.16	1.52	1.62	1.82	670.835	-1.26398	1.3564e-19	3.56783e-18	Down	ELFN2
ENSG00000181274	6.98	8.18	6.87	1.6	1.71	1.56	184.84	-1.6234	1.36325e-19	3.5811e-18	Down	FRAT2
ENSG00000135211	16.87	19.24	18.16	4.03	4.09	4.89	215.428	-1.51787	1.39121e-19	3.64488e-18	Down	TMEM60
ENSG00000109065	2.15	2.12	2.16	0.51	0.53	0.69	362.079	-1.36406	1.42902e-19	3.73409e-18	Down	NAT9
ENSG00000154222	1.88	1.86	1.82	0.41	0.45	0.54	267.527	-1.44534	1.45846e-19	3.806e-18	Down	CC2D1B
ENSG00000112739	3.87	6.51	5.91	1.48	0.96	1.31	924.166	-1.57173	1.51901e-19	3.95881e-18	Down	PRPF4B
ENSG00000172732	3.69	3.22	3.23	0.83	0.94	1.07	521.965	-1.31021	1.61796e-19	4.21117e-18	Down	MUS81
ENSG00000134815	4.85	3.85	4.43	0.54	0.91	1.13	346.764	-1.78089	1.83316e-19	4.74636e-18	Down	DHX34
ENSG00000048052	0.22	0.37	0.35	0.03	0.03	0.04	78.394	-2.52033	1.95272e-19	5.03619e-18	Down	HDAC9
ENSG00000271270	1.13	1.2	0.93	0.05	0.05	0.14	55.185	-2.92312	2.01222e-19	5.17617e-18	Down	TMCC1-AS1
ENSG00000115904	1.53	2.97	1.85	0.47	0.37	0.41	382.508	-1.77172	2.01719e-19	5.18224e-18	Down	SOS1
ENSG00000116138	1.02	1.26	0.98	0.13	0.16	0.26	141.32	-1.97334	2.04094e-19	5.23648e-18	Down	DNAJC16
ENSG00000270002	2.9	2.2	1.85	0.23	0.07	0.2	58.3534	-2.97447	2.1078e-19	5.38019e-18	Down	RP11-93H12.4
ENSG00000241852	2.78	2.47	2.53	0.56	0.52	0.51	157.668	-1.72971	2.15993e-19	5.50615e-18	Down	C8orf58
ENSG00000125686	7.61	8.62	9.25	1.92	2.11	3.01	1140.34	-1.33081	2.25723e-19	5.74681e-18	Down	MED1
ENSG00000078900	1.03	0.78	0.76	0.08	0.08	0.16	94.2506	-2.36728	2.45537e-19	6.20348e-18	Down	TP73
ENSG00000100628	0.73	0.65	0.65	0.04	0.07	0.09	62.6095	-2.64975	2.49706e-19	6.3008e-18	Down	ASB2
ENSG00000068137	4.57	4.05	4.04	1.27	1.21	1.34	579.258	-1.21188	2.55545e-19	6.43993e-18	Down	PLEKHH3
ENSG00000128165	1.01	0.87	1.27	0.08	0.11	0.19	96.7935	-2.3884	2.88981e-19	7.23656e-18	Down	ADM2
ENSG00000172113	1.88	1.74	1.7	0.36	0.4	0.52	255.895	-1.51392	3.08431e-19	7.70417e-18	Down	NME6
ENSG00000157895	3.17	2.62	3.14	0.5	0.47	0.88	352.376	-1.71744	3.17617e-19	7.92364e-18	Down	C12orf43
ENSG00000010539	0.88	0.88	0.9	0.18	0.17	0.24	181.689	-1.62342	3.61451e-19	8.94962e-18	Down	ZNF200
ENSG00000183778	1.3	1.36	1.74	0.28	0.37	0.38	321.76	-1.53794	3.721e-19	9.19036e-18	Down	B3GALT5
ENSG00000122687	10.43	9.22	9.66	2.89	2.74	3.49	891.347	-1.16859	3.77516e-19	9.30097e-18	Down	FTSJ2
ENSG00000164916	4.5	3.7	3.95	0.92	1.06	1.33	711.027	-1.35077	4.02055e-19	9.86875e-18	Down	FOXK1
ENSG00000056558	3.54	3.38	1.67	0.31	0.4	0.49	196.7	-2.20503	4.35443e-19	1.06619e-17	Down	TRAF1
ENSG00000176108	15.39	13.96	15.54	3.57	3.69	4.88	408.501	-1.3605	4.41953e-19	1.0808e-17	Down	CHMP6
ENSG00000160688	6.93	5.7	5.66	1.51	1.33	2.03	758.133	-1.38511	4.52973e-19	1.10366e-17	Down	FLAD1
ENSG00000068654	6.56	5.82	6.54	1.84	1.78	2.33	1345.35	-1.15242	4.59044e-19	1.11571e-17	Down	POLR1A
ENSG00000006327	41.9	37.04	40.8	12.21	11.79	15	1776.73	-1.10569	4.66888e-19	1.13339e-17	Down	TNFRSF12A
ENSG00000124201	4.95	4.42	4.2	1.12	1.39	1.46	845.983	-1.24864	4.70808e-19	1.14151e-17	Down	ZNFX1
ENSG00000180914	14.85	20.18	17.73	5.94	5.27	5.9	1368.64	-1.10238	4.7211e-19	1.14327e-17	Down	OXTR
ENSG00000081386	1.34	2.13	1.92	0.27	0.29	0.31	120.91	-2.0217	5.39392e-19	1.30302e-17	Down	ZNF510
ENSG00000058866	0.69	0.52	0.69	0.06	0.09	0.11	96.8784	-2.24839	5.44102e-19	1.3128e-17	Down	DGKG
ENSG00000167528	0.81	1.05	0.96	0.14	0.16	0.22	134.933	-1.85597	5.62616e-19	1.35581e-17	Down	ZNF641
ENSG00000108788	10.02	8.73	9.67	1.55	1.78	3.07	942.563	-1.61292	5.63322e-19	1.35587e-17	Down	MLX
ENSG00000180185	11.31	12.71	13.98	3.78	3.84	3.98	575.711	-1.18804	6.00783e-19	1.44079e-17	Down	FAHD1
ENSG00000182986	0.6	0.92	0.86	0.1	0.09	0.18	141.131	-2.09954	6.16467e-19	1.47662e-17	Down	ZNF320
ENSG00000160051	2.65	2.46	2.67	0.18	0.28	0.31	60.6725	-2.60204	6.40959e-19	1.52974e-17	Down	IQCC
ENSG00000103245	1.41	1.2	1.22	0.3	0.29	0.37	288.557	-1.46327	6.92656e-19	1.63931e-17	Down	NARFL
ENSG00000124225	68.55	61.75	48.68	19.19	17.52	16.04	8598.73	-1.23732	7.21641e-19	1.70182e-17	Down	PMEPA1
ENSG00000125843	4.76	3.71	3.64	0.78	0.79	0.91	183.67	-1.7311	7.24384e-19	1.70626e-17	Down	AP5S1
ENSG00000139372	4.74	5.8	5.67	1.18	1.03	1.81	540.784	-1.47693	7.56151e-19	1.77266e-17	Down	TDG
ENSG00000167562	0.8	1	0.82	0.09	0.13	0.18	107.102	-2.06796	7.5886e-19	1.77691e-17	Down	ZNF701
ENSG00000204366	8.98	7.59	8.77	2.06	1.25	1.81	177.474	-1.75609	7.84249e-19	1.83204e-17	Down	ZBTB12
ENSG00000188566	11.58	10.47	9.71	2.54	2.62	3.55	514.258	-1.34141	9.05855e-19	2.10373e-17	Down	NDOR1
ENSG00000214357	2.43	2.48	1.91	0.42	0.5	0.49	170.616	-1.70899	9.80276e-19	2.26595e-17	Down	NEURL1B
ENSG00000149532	9.82	8.63	9.01	2.24	2.6	3.32	1615.69	-1.2325	1.01899e-18	2.35268e-17	Down	CPSF7
ENSG00000139437	3.96	3.71	3.84	1	0.92	1.37	639.045	-1.28514	1.02096e-18	2.35451e-17	Down	TCHP
ENSG00000114805	1.85	1.83	1.55	0.2	0.33	0.46	208.973	-1.82859	1.09723e-18	2.5216e-17	Down	PLCH1
ENSG00000111596	3.55	4.11	3.87	1.25	1.06	1.45	1058.09	-1.09836	1.15421e-18	2.64337e-17	Down	CNOT2
ENSG00000204237	3.58	3.1	3.07	0.68	0.82	0.8	226.656	-1.54278	1.16593e-18	2.66613e-17	Down	OXLD1
ENSG00000264247	1.78	1.64	1.52	0.13	0.31	0.23	95.8538	-2.22985	1.24413e-18	2.82968e-17	Down	LINC00909
ENSG00000198113	24.32	21.78	22.64	7.97	6.95	8.09	1220.29	-1.06619	1.27915e-18	2.906e-17	Down	TOR4A
ENSG00000259758	6.26	6.48	5.51	1.64	1.86	1.24	677.5	-1.40395	1.47485e-18	3.31264e-17	Down	CASC7
ENSG00000177873	0.63	0.54	0.53	0.05	0.06	0.09	67.2867	-2.48	1.5203e-18	3.40701e-17	Down	ZNF619
ENSG00000165626	1.88	2.34	2.03	0.55	0.59	0.65	384.654	-1.26715	1.56821e-18	3.51041e-17	Down	BEND7
ENSG00000167635	7.65	12.05	9.85	3.06	2.32	2.72	1014.69	-1.32957	1.64766e-18	3.67582e-17	Down	ZNF146
ENSG00000109674	5.08	6.36	6.04	1.41	1.43	1.62	247.128	-1.43014	1.7335e-18	3.86299e-17	Down	NEIL3
ENSG00000116833	4.44	6.12	7.46	0.43	0.27	0.64	611.837	-2.92932	1.94896e-18	4.32853e-17	Down	NR5A2
ENSG00000079999	11.68	9.37	11.11	2.74	3.03	3.69	1118.54	-1.24682	1.95152e-18	4.32937e-17	Down	KEAP1
ENSG00000175595	0.8	1.18	1.06	0.22	0.14	0.16	127.369	-1.95214	2.01913e-18	4.46436e-17	Down	ERCC4
ENSG00000225190	1.84	1.5	1.66	0.35	0.41	0.52	389.702	-1.44343	2.02239e-18	4.4666e-17	Down	PLEKHM1
ENSG00000177370	10.67	9.25	8.37	2.36	2.31	2.81	360.727	-1.38916	2.02528e-18	4.468e-17	Down	TIMM22
ENSG00000196812	4.47	4.33	4.9	0.45	0.53	0.48	60.7755	-2.52493	2.19912e-18	4.84074e-17	Down	ZSCAN16
ENSG00000196152	3.08	2.52	3.06	0.6	0.4	0.49	116.83	-1.95695	2.25406e-18	4.9507e-17	Down	ZNF79
ENSG00000033030	3.15	4.11	3.59	1.06	0.96	1.26	620.749	-1.20036	2.31792e-18	5.07969e-17	Down	ZCCHC8
ENSG00000135845	5.7	5.8	5.69	1.81	1.91	2	669.436	-1.07019	2.4491e-18	5.3348e-17	Down	PIGC
ENSG00000040487	3.99	3.71	3.01	0.74	0.76	0.87	197.223	-1.62127	2.63057e-18	5.70812e-17	Down	PQLC2
ENSG00000174173	8.25	9.06	9.06	2.68	2.27	2.36	302.097	-1.3216	2.71455e-18	5.88389e-17	Down	TRMT10C
ENSG00000213380	5.78	5	5.46	1.24	1.49	1.74	450.096	-1.33228	3.00152e-18	6.45651e-17	Down	COG8
ENSG00000204390	1.44	1.5	0.74	0.08	0.08	0.06	52.9681	-3.07629	3.14745e-18	6.75578e-17	Down	HSPA1L
ENSG00000013619	7.16	6.96	7.25	1.57	1.59	2.58	919.658	-1.36945	3.37938e-18	7.19133e-17	Down	MAMLD1
ENSG00000095383	6.2	5.86	6.45	1.58	1.48	2.16	494.61	-1.30309	3.39747e-18	7.22207e-17	Down	TBC1D2
ENSG00000121486	3.69	6.26	3.67	1.03	0.88	1.14	440.492	-1.60035	3.4797e-18	7.38896e-17	Down	TRMT1L
ENSG00000196372	9.14	7.66	8.06	1.92	1.94	2.7	400.7	-1.39259	3.70092e-18	7.84191e-17	Down	ASB13
ENSG00000186376	0.81	1.26	0.91	0.15	0.18	0.17	118.537	-1.97146	4.01136e-18	8.44558e-17	Down	ZNF75D
ENSG00000132604	3.54	3.1	3	0.73	0.87	1.01	407.34	-1.35519	4.43465e-18	9.27913e-17	Down	TERF2
ENSG00000198924	6.31	8.4	7.24	2.35	2.16	2	571.069	-1.22286	4.43534e-18	9.27913e-17	Down	DCLRE1A
ENSG00000141905	8.24	7.05	7.65	2.47	2.45	2.72	1213.49	-1.07332	4.59802e-18	9.58912e-17	Down	NFIC
ENSG00000198799	0.63	0.78	0.8	0.06	0.12	0.17	135.476	-2.05409	4.6233e-18	9.62161e-17	Down	LRIG2
ENSG00000118197	2.44	3.12	3.13	0.41	0.64	0.78	233.241	-1.68142	4.67968e-18	9.72874e-17	Down	DDX59
ENSG00000092421	1.78	1.73	2.35	0.26	0.31	0.57	417.365	-1.8015	4.73097e-18	9.82506e-17	Down	SEMA6A
ENSG00000166886	6.85	5.31	5.19	1.53	1.48	1.57	414.706	-1.39354	4.7788e-18	9.91402e-17	Down	NAB2
ENSG00000103248	1.65	1.66	1.62	0.31	0.27	0.49	217.905	-1.65064	4.80894e-18	9.96612e-17	Down	MTHFSD
ENSG00000136944	1.79	1.53	1.46	0.26	0.26	0.32	114.531	-1.90604	4.9296e-18	1.01802e-16	Down	LMX1B
ENSG00000106638	4.11	3.83	3.78	1.21	1.32	1.23	703.998	-1.12176	4.93278e-18	1.01802e-16	Down	TBL2
ENSG00000100014	3.01	2.78	2.83	0.88	0.83	0.9	433.604	-1.20077	5.04964e-18	1.04106e-16	Down	SPECC1L
ENSG00000198920	3.09	3.11	3.14	0.62	0.69	1.04	359.158	-1.45527	5.23555e-18	1.07826e-16	Down	KIAA0753
ENSG00000132334	1.36	1.16	1.21	0.25	0.2	0.35	200.581	-1.66823	5.47241e-18	1.12354e-16	Down	PTPRE
ENSG00000163113	2.88	2.83	2.92	0.83	0.82	1	462.573	-1.18268	5.57803e-18	1.14404e-16	Down	OTUD7B
ENSG00000125449	4.24	3.84	4.29	0.89	0.91	1.29	272.381	-1.46792	6.63544e-18	1.35811e-16	Down	ARMC7
ENSG00000251369	1.1	1.45	1.41	0.25	0.22	0.3	131.257	-1.78873	7.03319e-18	1.43213e-16	Down	ZNF550
ENSG00000236859	2.15	1.94	1.56	0.21	0.2	0.32	78.7431	-2.29292	7.17977e-18	1.45898e-16	Down	NIFK-AS1
ENSG00000136802	27.08	24.26	23.09	8.17	8.96	8.17	3167.51	-1.03935	8.08144e-18	1.63885e-16	Down	LRRC8A
ENSG00000104221	3.57	3.18	3.88	0.55	0.72	0.92	172.079	-1.71322	8.46695e-18	1.71177e-16	Down	BRF2
ENSG00000174307	33.41	29.07	30.3	11.06	9.3	10.79	1459.31	-1.06121	9.01113e-18	1.81439e-16	Down	PHLDA3
ENSG00000187951	3.09	3.54	3.19	0.77	0.88	1.13	422.979	-1.28903	9.37444e-18	1.88181e-16	Down	ARHGAP11B
ENSG00000197362	1.22	1.33	1.13	0.2	0.18	0.29	116.442	-1.86428	9.65121e-18	1.93346e-16	Down	ZNF786
ENSG00000079387	3.23	3.64	3.21	1.01	1.12	1.09	549.657	-1.11959	1.00352e-17	2.00633e-16	Down	SENP1
ENSG00000079313	6.06	5.49	5.92	1.75	1.69	2.04	565.006	-1.15535	1.01727e-17	2.02973e-16	Down	REXO1
ENSG00000109321	9.22	9.89	8.5	2.2	2.67	2.57	284.068	-1.35304	1.06204e-17	2.11481e-16	Down	AREG
ENSG00000160172	1.14	0.87	0.78	0.08	0.07	0.15	67.2624	-2.56052	1.08213e-17	2.15264e-16	Down	FAM86C2P
ENSG00000257642	10.04	8.24	8.44	0.59	0.77	0.71	47.3334	-2.85046	1.18796e-17	2.35138e-16	Down	RP11-474B16.1
ENSG00000174791	6.18	5.13	5.34	1.36	1.37	1.95	689.897	-1.31176	1.24482e-17	2.45901e-16	Down	RIN1
ENSG00000198246	5.53	5.14	5.73	1.36	1.29	1.56	229.972	-1.42653	1.37068e-17	2.69154e-16	Down	SLC29A3
ENSG00000067221	3.17	2.92	2.65	0.48	0.72	0.88	379.504	-1.5269	1.38213e-17	2.70867e-16	Down	STOML1
ENSG00000103126	7.31	6.48	7.3	2.06	2.38	2.34	879.567	-1.11782	1.40684e-17	2.75167e-16	Down	AXIN1
ENSG00000144791	3.57	3.31	3.72	0.77	1.11	1.1	615.59	-1.30325	1.45569e-17	2.83881e-16	Down	LIMD1
ENSG00000136869	0.36	0.49	0.47	0.02	0.04	0.05	50.6629	-2.7484	1.47748e-17	2.87848e-16	Down	TLR4
ENSG00000198315	2.21	3.77	3.35	0.73	0.64	0.83	368.426	-1.53154	1.48677e-17	2.89373e-16	Down	ZKSCAN8
ENSG00000126814	3.14	3.46	3.15	0.87	0.77	1.01	262.43	-1.34817	1.49434e-17	2.9056e-16	Down	TRMT5
ENSG00000106948	1.95	1.86	2.25	0.46	0.56	0.65	409.26	-1.33332	1.56304e-17	3.03622e-16	Down	AKNA
ENSG00000165118	7.52	7.73	6.21	1.56	1.9	2.28	378.485	-1.36867	1.57144e-17	3.04731e-16	Down	C9orf64
ENSG00000068024	1.38	1.22	1.26	0.29	0.35	0.35	247.102	-1.43257	1.60457e-17	3.10775e-16	Down	HDAC4
ENSG00000163214	2.39	2.57	2.2	0.56	0.7	0.76	364.938	-1.29353	1.61419e-17	3.12333e-16	Down	DHX57
ENSG00000247626	10.94	11.51	12.23	3.12	3	4.09	431.013	-1.2408	1.64737e-17	3.18444e-16	Down	MARS2
ENSG00000197933	1.05	1.38	1.29	0.21	0.18	0.23	94.512	-1.98832	1.65488e-17	3.19584e-16	Down	ZNF823
ENSG00000205060	4.15	4.86	4.05	1.31	1.32	1.45	464.738	-1.15333	1.76459e-17	3.39778e-16	Down	SLC35B4
ENSG00000126705	3.91	3.61	3.63	0.91	1.19	1.02	396.804	-1.30523	1.79186e-17	3.4436e-16	Down	AHDC1
ENSG00000198182	0.57	0.66	0.62	0.1	0.06	0.06	62.9626	-2.39242	1.86649e-17	3.57663e-16	Down	ZNF607
ENSG00000070495	7.69	7.09	6.01	2.09	2.19	1.98	697.194	-1.2051	2.18874e-17	4.15797e-16	Down	JMJD6
ENSG00000123636	0.73	1.12	0.98	0.19	0.21	0.27	273.028	-1.53199	2.19084e-17	4.15798e-16	Down	BAZ2B
ENSG00000100395	2.99	2.88	2.97	0.64	0.78	0.99	375.288	-1.34015	2.30514e-17	4.36239e-16	Down	L3MBTL2
ENSG00000164855	2.19	2.09	2.48	0.44	0.46	0.76	436.408	-1.49094	2.33916e-17	4.41834e-16	Down	TMEM184A
ENSG00000166133	6.73	5.79	5.99	1.54	1.35	1.75	228.408	-1.46209	2.42643e-17	4.57447e-16	Down	RPUSD2
ENSG00000272502	8.88	8.6	12.69	1.14	1.28	2.26	121.717	-2.07722	2.46408e-17	4.63663e-16	Down	RP11-713M15.2
ENSG00000101493	1.16	1.19	1.12	0.27	0.34	0.3	251.146	-1.38055	2.47281e-17	4.64426e-16	Down	ZNF516
ENSG00000111424	3.99	3.64	3.05	1.08	1.09	0.96	665.491	-1.24188	3.09992e-17	5.7298e-16	Down	VDR
ENSG00000140297	7.55	7.23	6.29	1.78	2.36	2.17	765.417	-1.21248	3.37359e-17	6.20096e-16	Down	GCNT3
ENSG00000130164	12.74	12.21	13.89	3.06	4.02	4.71	2000.77	-1.19847	3.42975e-17	6.29253e-16	Down	LDLR
ENSG00000177706	8.9	7.74	8.04	2.42	2.61	2.11	508.036	-1.25997	3.8355e-17	7.01739e-16	Down	FAM20C
ENSG00000108506	3.48	4.97	3.77	1.12	0.78	1.23	412.759	-1.42226	4.08386e-17	7.45812e-16	Down	INTS2
ENSG00000014164	12.31	11.22	11.51	2.95	3.52	4.09	555.156	-1.20868	4.12669e-17	7.52941e-16	Down	ZC3H3
ENSG00000108256	8.67	14.46	12.27	3.24	2.58	3.82	1610.17	-1.34085	4.22241e-17	7.67581e-16	Down	NUFIP2
ENSG00000125741	2.52	2.37	2.59	0.68	0.62	0.83	342.024	-1.2831	4.27073e-17	7.74944e-16	Down	OPA3
ENSG00000162065	0.8	0.86	0.81	0.2	0.22	0.19	189.129	-1.46347	4.49232e-17	8.1218e-16	Down	TBC1D24
ENSG00000175938	4.16	3.95	3.46	1.05	0.85	1.07	238.334	-1.42547	4.74961e-17	8.55577e-16	Down	ORAI3
ENSG00000065970	6.86	7.05	6.84	2.42	2.33	2.39	662.01	-1.02153	4.99481e-17	8.97301e-16	Down	FOXJ2
ENSG00000224417	2.34	2.13	1.5	0.15	0.18	0.15	49.4015	-2.79127	5.30958e-17	9.52045e-16	Down	RP11-503C24.6
ENSG00000166348	1.47	1.35	1.48	0.29	0.3	0.47	287.167	-1.48448	5.68494e-17	1.01576e-15	Down	USP54
ENSG00000107371	4.71	5.11	5.53	1.56	1.45	1.57	346.149	-1.2208	5.83821e-17	1.0394e-15	Down	EXOSC3
ENSG00000139174	4.4	4.47	6.46	0.88	1.04	1.61	775.508	-1.57192	6.2647e-17	1.11134e-15	Down	PRICKLE1
ENSG00000168876	0.63	1.06	0.82	0.16	0.14	0.15	120.038	-1.8982	6.32063e-17	1.12026e-15	Down	ANKRD49
ENSG00000140104	1.59	1.51	1.65	0.39	0.38	0.44	201.524	-1.43815	6.34774e-17	1.12406e-15	Down	C14orf79
ENSG00000244291	5.38	5.58	4.3	1.02	1.09	0.93	130.099	-1.75379	6.41105e-17	1.13426e-15	Down	C7orf13
ENSG00000221944	3.07	3.44	3.66	0.49	0.58	0.63	89.1897	-1.97331	6.48561e-17	1.14541e-15	Down	TIGD1
ENSG00000130347	3.17	3.11	3.02	0.72	0.65	0.75	147.92	-1.58573	6.63165e-17	1.17016e-15	Down	RTN4IP1
ENSG00000114993	4.99	4.49	4.05	1.34	1.4	1.41	530.128	-1.18001	7.29339e-17	1.28578e-15	Down	RTKN
ENSG00000158691	0.54	0.73	0.72	0.04	0.06	0.08	49.6838	-2.6687	7.51619e-17	1.3227e-15	Down	ZSCAN12
ENSG00000248092	1	1.48	1.03	0.2	0.2	0.19	103.722	-1.9441	7.87032e-17	1.38379e-15	Down	NNT-AS1
ENSG00000171853	3.25	2.97	2.77	0.76	0.78	1.07	512.942	-1.25988	7.89023e-17	1.38607e-15	Down	TRAPPC12
ENSG00000187266	0.97	0.95	0.76	0.15	0.08	0.12	72.2477	-2.24651	8.30199e-17	1.45582e-15	Down	EPOR
ENSG00000087448	4.06	4.59	3.94	1.45	1.22	1.42	530.981	-1.10073	8.33089e-17	1.4596e-15	Down	KLHL42
ENSG00000186666	1.6	1.97	1.66	0.19	0.11	0.13	44.3468	-2.8022	8.47558e-17	1.48102e-15	Down	BCDIN3D
ENSG00000261221	5.85	5.68	5.19	1.68	1.46	1.5	270.913	-1.32082	9.11736e-17	1.58897e-15	Down	ZNF865
ENSG00000129347	3.23	2.72	2.55	0.67	0.77	0.83	317.14	-1.37078	9.35941e-17	1.62829e-15	Down	KRI1
ENSG00000125817	47.87	39.96	49.83	16.38	13.56	13.37	1643.1	-1.14883	9.48745e-17	1.64912e-15	Down	CENPB
ENSG00000258634	1.23	0.96	1.04	0.05	0.13	0.09	49.0215	-2.74055	9.75516e-17	1.69269e-15	Down	RP4-773N10.4
ENSG00000106246	1.52	1.21	1.31	0.18	0.22	0.31	112.44	-1.9063	9.88898e-17	1.71331e-15	Down	PTCD1
ENSG00000132510	1.71	1.43	1.65	0.39	0.32	0.3	145.153	-1.68704	1.00052e-16	1.73152e-15	Down	KDM6B
ENSG00000144579	12.18	10.23	11.1	3.33	3.53	4.16	1177.4	-1.08847	1.13839e-16	1.95648e-15	Down	CTDSP1
ENSG00000223959	0.75	0.95	1	0.21	0.23	0.21	200.178	-1.49295	1.15017e-16	1.97466e-15	Down	AFG3L1P
ENSG00000135956	14.38	13.3	13.11	4.31	4.39	5.48	1676.53	-1.01231	1.15096e-16	1.97466e-15	Down	TMEM127
ENSG00000178974	2.81	2.75	2.45	0.63	0.77	0.85	336.535	-1.29241	1.15317e-16	1.97673e-15	Down	FBXO34
ENSG00000189180	1.47	2.26	1.81	0.52	0.44	0.55	418.165	-1.32876	1.18163e-16	2.02203e-15	Down	ZNF33A
ENSG00000078246	10.32	9.53	10.17	1.88	2.22	3.54	632.734	-1.44115	1.2143e-16	2.07614e-15	Down	TULP3
ENSG00000125812	2.33	2.68	2.72	0.69	0.77	0.88	389.266	-1.19705	1.22109e-16	2.08595e-15	Down	GZF1
ENSG00000185033	10.29	9.57	7.23	2.54	2.98	2.47	1926.01	-1.23092	1.25306e-16	2.13873e-15	Down	SEMA4B
ENSG00000159873	4.07	5.38	4.74	1.47	1.43	1.36	421.074	-1.20025	1.27323e-16	2.16941e-15	Down	CCDC117
ENSG00000272913	3.06	3.74	3.07	0.34	0.38	0.3	52.293	-2.51991	1.36932e-16	2.32116e-15	Down	RP11-440D17.3
ENSG00000179943	1.9	1.62	1.9	0.45	0.45	0.34	185.579	-1.5772	1.38173e-16	2.33622e-15	Down	FIZ1
ENSG00000062650	11.12	16.36	15.32	4.91	4.18	4.12	1674.68	-1.16499	1.42354e-16	2.40077e-15	Down	WAPAL
ENSG00000119574	2.98	2.89	3.2	0.66	0.73	0.8	172.276	-1.5065	1.45089e-16	2.44482e-15	Down	ZBTB45
ENSG00000180423	1.86	1.98	1.2	0.16	0.14	0.18	54.7473	-2.61509	1.48558e-16	2.49691e-15	Down	HARBI1
ENSG00000076351	0.75	0.87	0.91	0.16	0.2	0.25	211.548	-1.49382	1.53134e-16	2.56396e-15	Down	SLC46A1
ENSG00000153207	10.46	14.45	13.59	4.2	4.18	4.82	2320.88	-1.02323	1.53194e-16	2.56396e-15	Down	AHCTF1
ENSG00000181026	11.25	9.73	11.57	2.96	3.25	4.15	1631.23	-1.13608	1.54122e-16	2.57733e-15	Down	AEN
ENSG00000137203	1.44	1.45	1.63	0.4	0.39	0.51	339.451	-1.26599	1.58744e-16	2.65013e-15	Down	TFAP2A
ENSG00000135476	9.14	8.9	8.03	2.07	2.52	3.3	1391.37	-1.20348	1.69665e-16	2.82533e-15	Down	ESPL1
ENSG00000168569	9.29	7.44	8.31	1.79	1.92	2.72	334.433	-1.4277	1.75009e-16	2.90943e-15	Down	TMEM223
ENSG00000105556	4.89	3.92	4.24	0.98	0.98	1.2	205.403	-1.50191	1.8109e-16	3.003e-15	Down	MIER2
ENSG00000198105	1.24	1.75	1.12	0.28	0.22	0.32	153.199	-1.74248	1.81563e-16	3.0083e-15	Down	ZNF248
ENSG00000256525	1.96	2.87	2.36	0.56	0.47	0.43	137.501	-1.72233	1.95668e-16	3.2339e-15	Down	POLG2
ENSG00000108352	0.73	0.74	0.75	0.09	0.14	0.13	85.5735	-1.98492	1.99288e-16	3.28826e-15	Down	RAPGEFL1
ENSG00000167264	2.64	2.09	2.02	0.39	0.33	0.64	186.203	-1.75345	2.09392e-16	3.44351e-15	Down	DUS2
ENSG00000125386	4.76	4.3	4.76	1.33	1.45	1.64	563.969	-1.12562	2.14591e-16	3.52609e-15	Down	FAM193A
ENSG00000099381	9.11	8.48	9.57	2.6	3.12	3.2	829.212	-1.08642	2.17555e-16	3.57183e-15	Down	SETD1A
ENSG00000171792	11.71	10.87	10.39	3.06	3.78	3.96	1003.41	-1.08952	2.17765e-16	3.57232e-15	Down	RHNO1
ENSG00000087152	15.64	13	13.52	3.95	4.66	5	1226.06	-1.11297	2.2063e-16	3.61334e-15	Down	ATXN7L3
ENSG00000120899	0.48	0.43	0.62	0.03	0.05	0.07	54.5022	-2.58132	2.2168e-16	3.62754e-15	Down	PTK2B
ENSG00000267100	7.16	6.4	5.82	1.7	1.14	1.18	144.371	-1.71329	2.22263e-16	3.63408e-15	Down	ILF3-AS1
ENSG00000091732	5.24	4.78	4.7	1.3	1.17	1.69	344.167	-1.29967	2.24433e-16	3.66654e-15	Down	ZC3HC1
ENSG00000101224	26.03	22.53	21.87	6.7	6.3	9.19	2160.46	-1.15214	2.24958e-16	3.67209e-15	Down	CDC25B
ENSG00000157617	3.19	3.16	2.56	0.83	0.77	1.02	451.598	-1.23888	2.28502e-16	3.7238e-15	Down	C2CD2
ENSG00000179588	1.36	1.27	1.25	0.23	0.22	0.23	88.7793	-1.92085	2.4735e-16	4.01119e-15	Down	ZFPM1
ENSG00000175182	1.35	1.25	1.25	0.35	0.31	0.36	216.014	-1.37974	2.48857e-16	4.03233e-15	Down	FAM131A
ENSG00000143373	3.78	3.33	3.82	0.92	1.08	1.3	587.977	-1.20695	2.71076e-16	4.37805e-15	Down	ZNF687
ENSG00000118263	1.72	1.97	1.63	0.44	0.56	0.53	327.165	-1.2669	2.76986e-16	4.46623e-15	Down	KLF7
ENSG00000198646	6.66	6.38	6.48	2.06	2.03	2.61	958.625	-1.02858	3.02975e-16	4.86158e-15	Down	NCOA6
ENSG00000135100	1.84	1.54	1.87	0.32	0.36	0.56	265.721	-1.54834	3.08255e-16	4.9423e-15	Down	HNF1A
ENSG00000149289	0.76	1.27	1.1	0.27	0.22	0.23	234.293	-1.56812	3.08858e-16	4.94797e-15	Down	ZC3H12C
ENSG00000204934	0.77	0.69	0.76	0.1	0.04	0.04	43.3969	-2.81314	3.09588e-16	4.95452e-15	Down	ATP6V0E2-AS1
ENSG00000173276	0.5	0.92	0.73	0.17	0.11	0.13	169.717	-1.80985	3.3214e-16	5.29954e-15	Down	ZBTB21
ENSG00000213588	7.49	5.68	8.04	1.48	1.63	1.86	223.059	-1.54838	3.42222e-16	5.45164e-15	Down	ZBTB9
ENSG00000245680	0.4	0.47	0.41	0.06	0.04	0.06	57.8281	-2.33309	3.56922e-16	5.67214e-15	Down	ZNF585B
ENSG00000167566	1.54	1.32	1.22	0.26	0.27	0.41	213.349	-1.55462	3.59455e-16	5.70782e-15	Down	NCKAP5L
ENSG00000159921	2.43	2.62	2.76	0.57	0.69	0.88	300.65	-1.33408	3.6437e-16	5.78124e-15	Down	GNE
ENSG00000143363	2.34	2.45	2.34	0.42	0.36	0.76	231.409	-1.6528	3.71526e-16	5.89006e-15	Down	PRUNE
ENSG00000106144	4.29	4.52	4	1.27	1.51	1.48	636.085	-1.06885	3.79688e-16	6.01466e-15	Down	CASP2
ENSG00000178927	3.33	3.21	2.79	0.75	0.8	1.18	869.974	-1.25173	3.90957e-16	6.17345e-15	Down	C17orf62
ENSG00000158006	2.53	2.29	1.76	0.32	0.49	0.48	147.129	-1.76668	3.94453e-16	6.2237e-15	Down	PAFAH2
ENSG00000147905	2.03	2.39	2.1	0.59	0.47	0.49	161.68	-1.51621	3.98978e-16	6.29009e-15	Down	ZCCHC7
ENSG00000154767	6.65	6.56	5.59	1.45	1.83	2.19	517.442	-1.25305	3.99671e-16	6.296e-15	Down	XPC
ENSG00000130349	2.44	3.32	2.88	0.52	0.25	0.52	79.4116	-2.12202	4.03678e-16	6.34402e-15	Down	C6orf203
ENSG00000186260	1.1	1.2	1.36	0.27	0.32	0.43	496.59	-1.30683	4.16055e-16	6.52302e-15	Down	MKL2
ENSG00000165934	14.13	18.91	17.47	6.11	5.21	6.17	1437.35	-1.01005	4.77488e-16	7.46846e-15	Down	CPSF2
ENSG00000126003	7.95	7.58	7.97	2.03	2.46	2.85	561.041	-1.15537	5.10622e-16	7.95535e-15	Down	PLAGL2
ENSG00000198298	1.33	1.34	1.22	0.17	0.12	0.18	56.0715	-2.35664	5.14392e-16	8.0078e-15	Down	ZNF485
ENSG00000189079	2.29	2.86	3.18	0.7	0.78	0.93	474.264	-1.25869	5.24511e-16	8.15893e-15	Down	ARID2
ENSG00000212978	1.47	1.64	1.63	0.3	0.24	0.34	95.1568	-1.84044	5.65013e-16	8.74778e-15	Down	AC016747.3
ENSG00000167554	0.42	0.51	0.3	0	0.03	0.03	34.0807	-3.28088	5.67895e-16	8.7787e-15	Down	ZNF610
ENSG00000118518	1.3	1.45	1.62	0.35	0.29	0.44	205.145	-1.46247	6.24915e-16	9.6301e-15	Down	RNF146
ENSG00000181754	0.86	0.86	0.99	0.09	0.13	0.17	69.1053	-2.16758	6.32984e-16	9.73176e-15	Down	AMIGO1
ENSG00000099889	1.62	1.37	1.28	0.31	0.32	0.36	161.342	-1.56809	6.33828e-16	9.73718e-15	Down	ARVCF
ENSG00000255112	16.71	16.94	18.24	5.23	5.34	6.85	774.352	-1.05909	6.37689e-16	9.76625e-15	Down	CHMP1B
ENSG00000090924	1.11	1.02	0.99	0.27	0.28	0.31	239.814	-1.33146	6.45364e-16	9.87616e-15	Down	PLEKHG2
ENSG00000204991	1.38	1.28	1.19	0.31	0.31	0.32	167.783	-1.48548	7.31208e-16	1.11365e-14	Down	SPIRE2
ENSG00000167513	25.02	20.47	22.29	7.83	6.75	8.09	1106.08	-1.06671	7.46415e-16	1.13525e-14	Down	CDT1
ENSG00000181541	18.73	16.74	22.44	4.3	4.42	6.83	641.392	-1.36865	7.58709e-16	1.1513e-14	Down	MAB21L2
ENSG00000177614	4.18	3.93	5.08	0.9	1.08	1.43	331.808	-1.41377	7.60283e-16	1.15281e-14	Down	PGBD5
ENSG00000182963	2.19	2.53	2.02	0.81	0.62	0.64	551.729	-1.17575	7.8105e-16	1.18158e-14	Down	GJC1
ENSG00000171823	10.73	10.3	10.9	2.54	2.98	3.62	313.956	-1.27242	7.91079e-16	1.19584e-14	Down	FBXL14
ENSG00000128242	2.39	2.22	2.35	0.79	0.67	0.74	400.496	-1.14581	8.78283e-16	1.32162e-14	Down	GAL3ST1
ENSG00000118058	2.7	2.94	3.28	0.66	0.99	0.99	1198.03	-1.22603	9.39237e-16	1.41014e-14	Down	KMT2A
ENSG00000177058	1.15	1.71	1.43	0.35	0.28	0.43	242.809	-1.47222	9.49592e-16	1.4246e-14	Down	SLC38A9
ENSG00000166526	1.87	1.73	1.95	0.4	0.35	0.64	339.148	-1.4647	9.70141e-16	1.45104e-14	Down	ZNF3
ENSG00000165449	3.52	4.12	3.52	0.94	0.99	1.08	209.948	-1.34912	9.93348e-16	1.48351e-14	Down	SLC16A9
ENSG00000116001	2.37	4.59	2.87	0.84	0.66	0.85	550.79	-1.506	1.01068e-15	1.50713e-14	Down	TIA1
ENSG00000177000	0.25	0.24	0.32	0.04	0.02	0.05	70.9304	-2.21773	1.02003e-15	1.51878e-14	Down	MTHFR
ENSG00000175197	2.43	2	3.28	0.29	0.36	0.58	112.57	-2.03495	1.02133e-15	1.51958e-14	Down	DDIT3
ENSG00000109787	7.57	10.97	9.9	2.86	2.83	3.37	826.605	-1.12239	1.02588e-15	1.52521e-14	Down	KLF3
ENSG00000138073	7.67	6.83	7.37	2.18	1.97	2.86	888.325	-1.12724	1.02675e-15	1.52536e-14	Down	PREB
ENSG00000187626	2.2	1.78	1.82	0.17	0.12	0.4	68.7655	-2.36898	1.03166e-15	1.53151e-14	Down	ZKSCAN4
ENSG00000101966	1.51	2.59	1.99	0.46	0.52	0.61	448.659	-1.39182	1.21739e-15	1.7938e-14	Down	XIAP
ENSG00000130348	4.55	5.1	4.85	1.49	1.39	1.7	352.915	-1.13966	1.22904e-15	1.80694e-14	Down	QRSL1
ENSG00000112079	18.33	21.13	13.57	5.63	4.89	4.91	775.92	-1.24675	1.24607e-15	1.83062e-14	Down	STK38
ENSG00000204650	1.21	1.11	1.05	0.28	0.24	0.31	169.404	-1.47712	1.31703e-15	1.93057e-14	Down	CRHR1-IT1
ENSG00000173065	2.43	2.43	2.3	0.72	0.86	0.77	555.633	-1.08079	1.4062e-15	2.05672e-14	Down	FAM222B
ENSG00000111339	0.77	0.89	0.7	0.09	0.08	0.09	48.5264	-2.48917	1.46789e-15	2.14222e-14	Down	ART4
ENSG00000171448	1.93	3.86	2.81	0.67	0.38	0.58	204.292	-1.80553	1.48368e-15	2.16366e-14	Down	ZBTB26
ENSG00000120696	1.71	2.21	1.92	0.22	0.39	0.43	100.141	-1.88292	1.54885e-15	2.25539e-14	Down	KBTBD7
ENSG00000163898	1.77	1.88	1.76	0.26	0.34	0.48	117.117	-1.73843	1.55891e-15	2.26837e-14	Down	LIPH
ENSG00000166398	1.62	1.56	1.77	0.24	0.34	0.5	198.913	-1.63036	1.60152e-15	2.32525e-14	Down	KIAA0355
ENSG00000177602	5.89	5.76	5.05	1.27	1.19	1.7	187.068	-1.4631	1.66196e-15	2.41124e-14	Down	GSG2
ENSG00000001460	0.59	0.61	0.59	0.1	0.11	0.15	107.243	-1.7202	1.68602e-15	2.44436e-14	Down	STPG1
ENSG00000012232	3.59	3.16	3.14	1.16	1.14	1.1	883.185	-1.02513	1.69627e-15	2.45743e-14	Down	EXTL3
ENSG00000138496	1.15	1.14	1.02	0.24	0.25	0.32	160.934	-1.49383	1.72507e-15	2.49733e-14	Down	PARP9
ENSG00000051341	2.46	3.18	2.85	0.76	0.86	0.91	327.986	-1.21149	1.72804e-15	2.4998e-14	Down	POLQ
ENSG00000101945	4.09	3.41	4.46	0.94	0.96	1.28	292.278	-1.37754	1.76635e-15	2.5515e-14	Down	SUV39H1
ENSG00000161048	0.66	1.25	0.79	0.17	0.21	0.17	198.108	-1.72045	1.77778e-15	2.56614e-14	Down	NAPEPLD
ENSG00000149798	2.86	2.4	1.93	0.4	0.48	0.59	146.136	-1.72103	1.81496e-15	2.61501e-14	Down	CDC42EP2
ENSG00000132002	36.21	32.26	27.34	10.51	11.29	11.22	3200.33	-1.01963	1.83479e-15	2.64074e-14	Down	DNAJB1
ENSG00000179627	1.21	1.19	1.43	0.22	0.21	0.14	70.1648	-2.11874	1.91922e-15	2.75426e-14	Down	ZBTB42
ENSG00000132692	1.97	1.97	1.73	0.48	0.5	0.47	182.292	-1.41592	1.94983e-15	2.79213e-14	Down	BCAN
ENSG00000105072	0.79	0.66	0.58	0.03	0.07	0.1	50.6146	-2.55316	2.16083e-15	3.07209e-14	Down	C19orf44
ENSG00000177082	1.48	1.33	1.71	0.34	0.34	0.51	335.272	-1.38353	2.27082e-15	3.22616e-14	Down	WDR73
ENSG00000117360	8.85	8.99	9.49	2.48	2.32	3.64	789.181	-1.17554	2.41796e-15	3.42784e-14	Down	PRPF3
ENSG00000083812	1.12	0.62	0.87	0.13	0.12	0.11	80.8919	-2.20717	2.42367e-15	3.43098e-14	Down	ZNF324
ENSG00000146232	15.66	12.77	9.41	3.16	3.58	2.94	569.281	-1.42275	2.42537e-15	3.43098e-14	Down	NFKBIE
ENSG00000127080	2.18	2.08	2.15	0.53	0.61	0.53	189.937	-1.39543	2.42878e-15	3.43335e-14	Down	IPPK
ENSG00000168209	49.46	40.7	49.98	14.26	13.57	18.3	1803.02	-1.08996	2.45964e-15	3.47451e-14	Down	DDIT4
ENSG00000158805	1.02	1.03	0.97	0.24	0.25	0.3	184.102	-1.38713	2.55714e-15	3.60966e-14	Down	ZNF276
ENSG00000113504	4.4	4.79	4.8	1.52	1.44	1.67	409.86	-1.07488	2.59515e-15	3.66071e-14	Down	SLC12A7
ENSG00000168564	3	4.24	3.47	0.94	0.71	1.05	220.433	-1.43978	2.67844e-15	3.76748e-14	Down	CDKN2AIP
ENSG00000204599	1.38	1.41	1.26	0.27	0.32	0.33	133.632	-1.56405	2.73943e-15	3.85054e-14	Down	TRIM39
ENSG00000139636	1.07	1.12	0.77	0.24	0.23	0.24	204.196	-1.48774	2.82711e-15	3.96255e-14	Down	LMBR1L
ENSG00000146830	5.42	5.73	5.69	1.98	1.61	2.12	565.411	-1.04459	2.92567e-15	4.09202e-14	Down	GIGYF1
ENSG00000197056	0.54	1.42	1.02	0.18	0.1	0.15	142.638	-2.12619	3.12917e-15	4.36126e-14	Down	ZMYM1
ENSG00000159733	0.54	0.57	0.46	0.08	0.1	0.09	79.3751	-1.95473	3.25654e-15	4.53242e-14	Down	ZFYVE28
ENSG00000167785	1.06	1.37	1.2	0.29	0.17	0.31	132.231	-1.68066	3.64763e-15	5.05545e-14	Down	ZNF558
ENSG00000118193	6.78	12.77	10.5	2.49	2.62	2.98	871.236	-1.34502	3.65121e-15	5.05688e-14	Down	KIF14
ENSG00000162757	2.85	2.28	2.46	0.17	0.21	0.22	38.6771	-2.78381	3.74878e-15	5.17754e-14	Down	C1orf74
ENSG00000120129	31.9	28.26	34.68	10.83	9.97	11.45	823.883	-1.04128	3.90372e-15	5.38404e-14	Down	DUSP1
ENSG00000152778	3.03	3.47	2.95	0.84	0.7	0.99	208.611	-1.36086	3.919e-15	5.40136e-14	Down	IFIT5
ENSG00000248187	5.51	7.31	6.45	1.47	1.39	1.23	117.793	-1.66244	4.06745e-15	5.59429e-14	Down	RP11-184M15.1
ENSG00000185798	1.8	1.89	1.72	0.33	0.28	0.39	85.8986	-1.84641	4.13496e-15	5.67926e-14	Down	WDR53
ENSG00000129282	10.05	8.85	7.45	2.16	2.34	2.73	296.667	-1.33226	4.20663e-15	5.76175e-14	Down	MRM1
ENSG00000249673	1.92	1.66	2	0.37	0.43	0.62	261.18	-1.43782	4.22412e-15	5.7817e-14	Down	NOP14-AS1
ENSG00000105497	1.04	1.44	0.99	0.15	0.19	0.2	76.8609	-2.03154	4.47329e-15	6.10591e-14	Down	ZNF175
ENSG00000165983	1.95	3.57	3.21	0.57	0.42	0.8	247.421	-1.70756	4.69559e-15	6.39173e-14	Down	PTER
ENSG00000124120	3.32	3.28	2.87	0.75	0.76	1.18	433.911	-1.28823	4.8048e-15	6.53143e-14	Down	TTPAL
ENSG00000240857	8.87	10.99	9.55	2.94	2.33	3.24	278.727	-1.25807	4.98602e-15	6.75462e-14	Down	RDH14
ENSG00000110851	10.88	10.02	10.19	2.89	3.26	4.15	941.505	-1.07842	5.01147e-15	6.77984e-14	Down	PRDM4
ENSG00000213859	5.03	4.5	4.69	1.31	1.19	1.42	215.851	-1.32654	5.11314e-15	6.90797e-14	Down	KCTD11
ENSG00000119946	2.87	2.63	3.51	0.75	0.86	1.01	444.024	-1.25427	5.16822e-15	6.97287e-14	Down	CNNM1
ENSG00000149308	0.81	1.46	1.36	0.27	0.19	0.26	155.75	-1.74788	5.38039e-15	7.24435e-14	Down	NPAT
ENSG00000165055	3.95	3.99	3.09	1.02	1.19	1.09	420.892	-1.20708	5.96218e-15	7.96283e-14	Down	METTL2B
ENSG00000142252	5.61	4.3	3.78	0.94	0.97	1.28	210.718	-1.55202	6.08587e-15	8.11708e-14	Down	GEMIN7
ENSG00000177606	65.29	60.2	51.51	20.84	20.82	17.15	2512.29	-1.06623	6.41809e-15	8.5315e-14	Down	JUN
ENSG00000101138	11.48	11.08	11.45	3.62	4.06	4.18	630.208	-1.00123	6.66294e-15	8.84512e-14	Down	CSTF1
ENSG00000113761	1.03	0.95	1.08	0.17	0.16	0.31	151.666	-1.69562	6.75817e-15	8.96554e-14	Down	ZNF346
ENSG00000136574	1.27	1.12	1.25	0.25	0.23	0.35	145.697	-1.57128	6.8312e-15	9.05636e-14	Down	GATA4
ENSG00000227345	7.87	8.26	7.61	2.49	2.16	2.82	335.515	-1.14418	7.43117e-15	9.81895e-14	Down	PARG
ENSG00000171574	1.1	1.22	1.26	0.29	0.27	0.32	146.831	-1.47091	7.47704e-15	9.87298e-14	Down	ZNF584
ENSG00000139910	0.53	0.72	0.51	0.12	0.13	0.15	137.598	-1.60012	7.69745e-15	1.01169e-13	Down	NOVA1
ENSG00000183579	4.01	3.98	4.29	1.27	1.21	1.51	403.217	-1.0989	7.78044e-15	1.02192e-13	Down	ZNRF3
ENSG00000132801	1.03	0.75	0.84	0.08	0.08	0.09	45.0303	-2.5562	7.93959e-15	1.04144e-13	Down	ZSWIM3
ENSG00000121413	0.9	0.81	0.95	0.15	0.19	0.29	218.855	-1.53679	7.95587e-15	1.04289e-13	Down	ZSCAN18
ENSG00000158792	4.76	4.09	4.69	1.3	1.09	1.05	182.985	-1.43711	8.31025e-15	1.08575e-13	Down	SPATA2L
ENSG00000077150	21.77	18.66	13.35	4.72	5.54	5.28	1423.09	-1.25931	8.33681e-15	1.08794e-13	Down	NFKB2
ENSG00000083099	1.95	2.85	2.48	0.76	0.52	0.75	406.323	-1.30249	8.5665e-15	1.11556e-13	Down	LYRM2
ENSG00000103111	5.45	5.47	5.72	1.51	1.68	2.28	1024.09	-1.08732	9.08699e-15	1.18024e-13	Down	MON1B
ENSG00000145675	1.18	1.6	1.57	0.44	0.44	0.47	424.101	-1.15477	9.1004e-15	1.18121e-13	Down	PIK3R1
ENSG00000065802	5.68	5.44	5.73	1.71	1.92	2.23	763.924	-1.00735	9.19731e-15	1.19222e-13	Down	ASB1
ENSG00000106479	0.79	0.86	0.64	0.15	0.13	0.09	78.5965	-2.00409	9.22008e-15	1.19439e-13	Down	ZNF862
ENSG00000204611	0.72	1.05	1.04	0.11	0.17	0.17	78.1013	-2.01305	9.7114e-15	1.25395e-13	Down	ZNF616
ENSG00000178718	5.26	4.24	4.27	1.21	1.27	1.24	234.173	-1.3556	1.00144e-14	1.29054e-13	Down	RPP25
ENSG00000076984	3.58	3.08	3.34	0.92	0.92	1.26	510.157	-1.16447	1.01355e-14	1.30531e-13	Down	MAP2K7
ENSG00000015532	5.46	4.81	5.02	1.41	1.56	1.89	481.92	-1.13375	1.02338e-14	1.31712e-13	Down	XYLT2
ENSG00000068354	1.53	1.31	1.48	0.28	0.27	0.39	123.178	-1.63947	1.02792e-14	1.3221e-13	Down	TBC1D25
ENSG00000146463	5.09	7.05	6.03	1.99	1.82	2.38	1074.72	-1.03203	1.04908e-14	1.34756e-13	Down	ZMYM4
ENSG00000123415	3.74	3.48	3.46	1.16	1.13	1.4	643.952	-1.01773	1.05316e-14	1.35106e-13	Down	SMUG1
ENSG00000160679	10.41	9.99	10.6	3.09	3.38	4.3	1184.87	-1.01052	1.06066e-14	1.35892e-13	Down	CHTOP
ENSG00000172977	4.36	4.13	4.56	1.31	1.31	1.66	480.803	-1.09095	1.06671e-14	1.36579e-13	Down	KAT5
ENSG00000141141	2.7	3.78	2.97	1.11	0.98	1.05	719.654	-1.06299	1.07747e-14	1.37778e-13	Down	DDX52
ENSG00000134698	1.74	1.91	1.69	0.46	0.47	0.47	166.105	-1.38851	1.0876e-14	1.3885e-13	Down	AGO4
ENSG00000083838	1.14	0.89	1.17	0.17	0.22	0.18	88.5984	-1.89245	1.1055e-14	1.40859e-13	Down	ZNF446
ENSG00000104524	11.67	9.83	13.38	2.84	2.37	4.23	744.659	-1.35833	1.1862e-14	1.50807e-13	Down	PYCRL
ENSG00000135090	1.16	1.28	1.05	0.29	0.33	0.37	228.315	-1.29034	1.2139e-14	1.54033e-13	Down	TAOK3
ENSG00000103549	10.03	8.97	10.33	2.94	3.18	4.02	1652.85	-1.01867	1.26626e-14	1.60471e-13	Down	RNF40
ENSG00000066933	1.03	1.1	1.09	0.35	0.37	0.38	441.823	-1.02872	1.33694e-14	1.68781e-13	Down	MYO9A
ENSG00000163362	7.38	6.91	7.34	1.62	2.03	2.77	676.016	-1.2267	1.3586e-14	1.71189e-13	Down	C1orf106
ENSG00000164749	2.02	2.74	2.59	0.52	0.36	0.7	145.316	-1.6514	1.37914e-14	1.73226e-13	Down	HNF4G
ENSG00000181915	13.59	18.1	19.26	6.15	4.56	4.89	787.498	-1.17701	1.40882e-14	1.76731e-13	Down	ADO
ENSG00000174007	1.7	1.89	1.1	0.1	0.21	0.19	52.5638	-2.46747	1.43883e-14	1.80381e-13	Down	CEP19
ENSG00000164296	1.12	1.13	1.05	0.21	0.09	0.25	83.3872	-2.00012	1.48156e-14	1.85621e-13	Down	TIGD6
ENSG00000174292	1.01	0.94	1.02	0.16	0.17	0.22	82.9922	-1.8486	1.51756e-14	1.89892e-13	Down	TNK1
ENSG00000122678	0.97	1.02	0.99	0.2	0.19	0.32	162.741	-1.50694	1.54271e-14	1.92674e-13	Down	POLM
ENSG00000135736	6.08	5.64	5.5	1.53	1.48	1.87	226.669	-1.287	1.63876e-14	2.03771e-13	Down	CCDC102A
ENSG00000075891	2.17	2	2.35	0.59	0.53	0.77	316.326	-1.25454	1.64424e-14	2.04324e-13	Down	PAX2
ENSG00000186532	2.27	2.05	2.11	0.54	0.59	0.69	227.233	-1.29392	1.67462e-14	2.07709e-13	Down	SMYD4
ENSG00000204128	2.01	2.04	1.94	0.39	0.57	0.55	171.489	-1.44028	1.68111e-14	2.08384e-13	Down	C2orf72
ENSG00000136720	7.91	6.95	8.74	2.25	2.4	2.88	563.297	-1.12673	1.79072e-14	2.21142e-13	Down	HS6ST1
ENSG00000112308	34.27	44.74	38.23	15.74	12.25	11.96	2494.15	-1.02784	1.91754e-14	2.35922e-13	Down	C6orf62
ENSG00000178397	6.2	7.27	5.76	1.78	1.96	2.18	324.593	-1.17016	1.92206e-14	2.36331e-13	Down	FAM220A
ENSG00000259877	1.15	1.14	1.4	0.02	0.08	0.06	27.5982	-3.21267	1.96898e-14	2.418e-13	Down	RP11-46C24.7
ENSG00000063176	1.18	1.17	0.99	0.29	0.25	0.37	221.974	-1.34963	1.98924e-14	2.43986e-13	Down	SPHK2
ENSG00000150455	0.91	0.81	0.88	0.1	0.11	0.18	65.5906	-2.07848	2.14777e-14	2.62943e-13	Down	TIRAP
ENSG00000125875	5.95	5.39	5.78	1.64	1.77	2.3	765.905	-1.06685	2.1542e-14	2.63567e-13	Down	TBC1D20
ENSG00000019144	1.92	1.81	2.41	0.45	0.5	0.77	822.757	-1.30851	2.26379e-14	2.76464e-13	Down	PHLDB1
ENSG00000073711	1.78	2.2	1.71	0.6	0.41	0.48	204.764	-1.39059	2.28792e-14	2.79067e-13	Down	PPP2R3A
ENSG00000106571	1.19	1.38	1.33	0.34	0.39	0.36	195.571	-1.31288	2.30166e-14	2.8057e-13	Down	GLI3
ENSG00000205808	1.76	2.8	2.57	0.37	0.1	0.44	71.7689	-2.28797	2.50424e-14	3.03586e-13	Down	PPAPDC2
ENSG00000160993	3.35	3.08	2.89	0.88	0.63	0.74	147.322	-1.50369	2.51807e-14	3.04889e-13	Down	ALKBH4
ENSG00000170085	2.39	2.17	2.17	0.43	0.57	0.78	287.212	-1.38615	2.57815e-14	3.11783e-13	Down	SIMC1
ENSG00000134852	1.46	2.68	2.34	0.63	0.5	0.56	460.212	-1.38634	2.58495e-14	3.12415e-13	Down	CLOCK
ENSG00000154945	17.1	17.75	18.61	4.01	4.86	7.18	1235.8	-1.21096	2.70594e-14	3.26243e-13	Down	ANKRD40
ENSG00000162222	7.79	7.36	6.83	2.55	2.12	2.69	497.794	-1.06139	2.73053e-14	3.28608e-13	Down	TTC9C
ENSG00000181035	1.64	1.34	1.24	0.22	0.26	0.26	82.5108	-1.8909	2.77573e-14	3.33845e-13	Down	SLC25A42
ENSG00000162236	5.84	5.93	4.93	1.72	1.9	1.81	435.019	-1.0954	2.8158e-14	3.38255e-13	Down	STX5
ENSG00000151461	6.99	9.08	7.67	2.32	2.6	3.12	780.986	-1.03644	2.87388e-14	3.44605e-13	Down	UPF2
ENSG00000198198	1.13	1.14	1.15	0.27	0.39	0.36	326.287	-1.22657	2.96645e-14	3.54847e-13	Down	SZT2
ENSG00000187624	1.01	0.78	0.7	0.07	0.05	0.02	30.9125	-3.04441	2.97922e-14	3.56159e-13	Down	C17orf97
ENSG00000196652	1.61	1.81	1.87	0.48	0.53	0.63	310.056	-1.16096	3.19136e-14	3.80146e-13	Down	ZKSCAN5
ENSG00000159579	4.45	5.09	3.85	1.54	1.34	1.66	665.333	-1.04055	3.23457e-14	3.846e-13	Down	RSPRY1
ENSG00000005801	1.35	1.74	1.71	0.55	0.46	0.53	410.67	-1.11207	3.32562e-14	3.95188e-13	Down	ZNF195
ENSG00000205643	1.23	1.26	1.2	0.22	0.25	0.3	97.4002	-1.68579	3.43292e-14	4.07451e-13	Down	CDPF1
ENSG00000180938	0.61	0.89	0.98	0.02	0.03	0.03	24.4957	-3.40068	3.82243e-14	4.52059e-13	Down	ZNF572
ENSG00000152464	5.21	4.96	5.12	1.49	1.73	1.72	360.13	-1.10386	4.03799e-14	4.75849e-13	Down	RPP38
ENSG00000237523	9.67	8.05	7.82	2.1	2.51	2.71	291.18	-1.26915	4.11306e-14	4.84409e-13	Down	LINC00857
ENSG00000040199	1.04	1.1	1.02	0.31	0.35	0.38	352.511	-1.08341	4.23814e-14	4.98547e-13	Down	PHLPP2
ENSG00000108733	1.79	2.59	2.02	0.49	0.42	0.45	111.331	-1.65405	4.26305e-14	5.0118e-13	Down	PEX12
ENSG00000072786	2.71	2.48	2.45	0.84	0.87	0.9	477.706	-1.0331	4.27927e-14	5.02789e-13	Down	STK10
ENSG00000103343	3.22	2.75	2.78	0.74	0.77	0.92	215.81	-1.31671	4.37367e-14	5.12969e-13	Down	ZNF174
ENSG00000135077	1.13	1.09	0.76	0.08	0.17	0.13	57.5505	-2.27851	4.38925e-14	5.14492e-13	Down	HAVCR2
ENSG00000125454	2.27	1.91	1.88	0.46	0.44	0.64	185.786	-1.43328	4.69005e-14	5.4813e-13	Down	SLC25A19
ENSG00000168612	1.89	1.29	1.78	0.25	0.18	0.38	87.7828	-1.98608	4.87111e-14	5.67953e-13	Down	ZSWIM1
ENSG00000140534	4.46	4.16	4.53	1.29	1.54	1.67	620.728	-1.02904	4.88071e-14	5.68737e-13	Down	TICRR
ENSG00000136237	1.3	1.32	1.45	0.39	0.4	0.47	273.839	-1.17539	4.9495e-14	5.75402e-13	Down	RAPGEF5
ENSG00000077044	5.41	4.89	5.63	1.47	1.77	2.12	1121.87	-1.05171	5.08154e-14	5.90059e-13	Down	DGKD
ENSG00000197261	1.08	1.27	0.83	0.22	0.17	0.1	78.6342	-2.05395	5.12562e-14	5.9483e-13	Down	C6orf141
ENSG00000047578	2.05	1.86	2.02	0.57	0.57	0.67	274.115	-1.18634	5.1594e-14	5.98051e-13	Down	KIAA0556
ENSG00000186111	4.99	4.66	3.82	1.37	1.4	1.56	487.732	-1.11193	5.20955e-14	6.03511e-13	Down	PIP5K1C
ENSG00000197562	3.2	2.78	2.95	0.78	0.9	1.01	302.753	-1.20044	5.30403e-14	6.14098e-13	Down	RAB40C
ENSG00000196622	0.64	0.4	0.56	0.01	0.04	0.03	28.7959	-3.14177	5.56261e-14	6.41788e-13	Down	RIMBP3
ENSG00000131849	1.14	0.94	1.11	0.16	0.13	0.19	60.6515	-2.08451	6.0251e-14	6.94743e-13	Down	ZNF132
ENSG00000261799	1.07	2.71	2.04	0.27	0.21	0.08	60.2625	-2.55736	6.11995e-14	7.0527e-13	Down	RP11-283I3.6
ENSG00000196199	6.02	6.68	5.57	1.87	1.75	2.39	460.27	-1.08372	6.16525e-14	7.10078e-13	Down	MPHOSPH8
ENSG00000131944	1.22	1.18	1.08	0.16	0.17	0.24	66.077	-1.98175	6.17448e-14	7.10728e-13	Down	C19orf40
ENSG00000112039	5.11	5.29	5.37	1.28	0.99	1.67	158.013	-1.4554	6.24921e-14	7.18913e-13	Down	FANCE
ENSG00000178096	5.04	4.72	4.25	0.82	1.11	1.51	192.124	-1.47274	6.35779e-14	7.30556e-13	Down	BOLA1
ENSG00000175764	2.25	1.7	2.11	0.39	0.46	0.61	182.536	-1.50512	6.81e-14	7.80258e-13	Down	TTLL11
ENSG00000139266	3.4	3.22	2.97	0.86	0.86	1.03	214.328	-1.27016	6.95609e-14	7.95617e-13	Down	2017-03-09
ENSG00000142751	3.43	3.01	3.35	0.92	0.91	1.08	253.727	-1.22177	7.05141e-14	8.05591e-13	Down	GPN2
ENSG00000181638	2.77	2.83	2.99	0.65	0.86	0.98	260.164	-1.25278	7.27129e-14	8.29278e-13	Down	ZFP41
ENSG00000166578	1.9	1.65	1.84	0.22	0.34	0.39	78.0748	-1.88863	7.41777e-14	8.44527e-13	Down	IQCD
ENSG00000109654	2.86	4.42	3.6	0.89	0.75	1.33	558.09	-1.33298	7.5069e-14	8.54184e-13	Down	TRIM2
ENSG00000259674	11.42	9.61	8.33	2.03	1.88	1.39	86.0043	-1.86554	7.65653e-14	8.7071e-13	Down	RP11-356M20.1
ENSG00000172175	4.96	7.36	7.7	1.92	1.85	2.36	728.089	-1.17586	7.94011e-14	9.02442e-13	Down	MALT1
ENSG00000075407	1.36	2.32	1.84	0.57	0.43	0.5	359.354	-1.33065	7.98866e-14	9.07441e-13	Down	ZNF37A
ENSG00000266173	0.55	0.58	0.52	0.08	0.12	0.15	109.472	-1.65786	8.17733e-14	9.27808e-13	Down	STRADA
ENSG00000234616	2.18	1.98	2.34	0.49	0.58	0.82	447.2	-1.25265	8.27876e-14	9.37708e-13	Down	JRK
ENSG00000116903	1.7	3.3	2.24	0.7	0.39	0.49	278.593	-1.61909	8.9464e-14	1.00815e-12	Down	EXOC8
ENSG00000179546	2.55	1.96	2.61	0.42	0.38	0.63	107.164	-1.73955	1.0196e-13	1.14119e-12	Down	HTR1D
ENSG00000127528	10.26	9.16	8.06	2.75	2.68	1.82	283.517	-1.37494	1.08399e-13	1.20915e-12	Down	KLF2
ENSG00000064703	2.36	3.62	3.39	0.88	0.85	1.04	390.747	-1.21929	1.11717e-13	1.24407e-12	Down	DDX20
ENSG00000107185	3.85	3.78	3.69	1.21	1.23	1.42	398.702	-1.03317	1.11787e-13	1.24415e-12	Down	RGP1
ENSG00000104142	8.88	7.71	8.51	2.52	2.96	3.03	577.63	-1.04132	1.17685e-13	1.30685e-12	Down	VPS18
ENSG00000204120	3.19	2.96	2.96	0.88	1.02	1.27	1169.41	-1.00697	1.19864e-13	1.32957e-12	Down	GIGYF2
ENSG00000116205	0.96	0.98	0.94	0.18	0.18	0.15	72.229	-1.85526	1.20463e-13	1.33546e-12	Down	TCEANC2
ENSG00000147457	9.43	8.08	8.06	2.26	2.79	3.37	1078.36	-1.08578	1.31381e-13	1.45244e-12	Down	CHMP7
ENSG00000198324	2.26	2.03	2.12	0.69	0.6	0.66	255.079	-1.18668	1.44053e-13	1.58634e-12	Down	FAM109A
ENSG00000167333	2.54	1.97	2.07	0.4	0.5	0.72	212.791	-1.48024	1.47083e-13	1.61791e-12	Down	TRIM68
ENSG00000185128	1.35	1.44	0.91	0.21	0.29	0.2	106.191	-1.7986	1.48451e-13	1.63206e-12	Down	TBC1D3F
ENSG00000264058	1.37	1.11	0.87	0	0.06	0.08	25.7738	-3.21297	1.48959e-13	1.63673e-12	Down	KRT222
ENSG00000122512	4.26	4.37	4.49	0.62	1.07	1.47	275.305	-1.49627	1.53635e-13	1.68625e-12	Down	PMS2
ENSG00000265688	2.72	2.69	2.19	0.32	0.56	0.47	79.2074	-1.86512	1.53855e-13	1.68773e-12	Down	MAFG-AS1
ENSG00000229320	2.32	2.1	1.77	0.27	0.26	0.3	51.2165	-2.20499	1.54351e-13	1.69129e-12	Down	KRT8P12
ENSG00000243479	11.28	10.32	12.28	1.56	2.71	3.12	134.055	-1.61844	1.5584e-13	1.70573e-12	Down	MNX1-AS1
ENSG00000156463	2.71	2.87	2.45	0.84	0.81	0.96	318.887	-1.09815	1.61535e-13	1.76319e-12	Down	SH3RF2
ENSG00000148634	2.52	4.07	3.09	1.13	0.91	0.94	785.96	-1.15896	1.63136e-13	1.77969e-12	Down	HERC4
ENSG00000047621	3.84	5.37	5.62	1.45	1.4	1.68	405.597	-1.17825	1.65867e-13	1.80848e-12	Down	C12orf4
ENSG00000169184	3.33	3.09	3.22	0.7	1.03	1.1	346.248	-1.23009	1.67118e-13	1.82113e-12	Down	MN1
ENSG00000184708	2.9	2.48	2.96	0.92	0.84	0.97	408.993	-1.09225	1.78452e-13	1.94144e-12	Down	EIF4ENIF1
ENSG00000171606	1.54	1.56	1.42	0.41	0.5	0.54	347.936	-1.1121	1.78965e-13	1.94595e-12	Down	ZNF274
ENSG00000218891	8.41	7.28	9.56	1.9	1.68	2.95	263.375	-1.41316	1.81831e-13	1.97495e-12	Down	ZNF579
ENSG00000111877	0.88	0.8	0.8	0.18	0.19	0.27	157.224	-1.43328	1.9e-13	2.06029e-12	Down	MCM9
ENSG00000047056	4.25	3.59	4.17	1.4	0.98	1.36	438.905	-1.1635	1.95728e-13	2.12008e-12	Down	WDR37
ENSG00000254635	4.68	5.83	5.19	1.89	1.18	1.53	313.06	-1.23956	1.9694e-13	2.13205e-12	Down	WAC-AS1
ENSG00000184677	0.93	0.99	0.99	0.27	0.27	0.29	181.221	-1.26706	2.05663e-13	2.22285e-12	Down	ZBTB40
ENSG00000167183	2.32	2.2	2.64	0.07	0.25	0.29	35.3327	-2.65082	2.11428e-13	2.28019e-12	Down	PRR15L
ENSG00000091073	1.06	0.93	0.88	0.25	0.21	0.23	126.376	-1.50554	2.3068e-13	2.47972e-12	Down	DTX2
ENSG00000198879	1.58	1.77	1.69	0.4	0.49	0.59	245.038	-1.22536	2.34863e-13	2.52331e-12	Down	SFMBT2
ENSG00000196214	1.7	1.85	1.82	0.56	0.46	0.54	195.974	-1.24062	2.44586e-13	2.62209e-12	Down	ZNF766
ENSG00000130717	13.08	11.37	13.39	3.91	4.28	5.02	797.186	-1.00185	2.5815e-13	2.76303e-12	Down	UCK1
ENSG00000196290	8.79	7.86	8.17	2.25	2.62	3.33	636.879	-1.07728	2.58749e-13	2.76795e-12	Down	NIF3L1
ENSG00000260461	1.65	1.48	1.64	0.14	0.12	0.22	37.7994	-2.50874	2.67424e-13	2.85459e-12	Down	RP11-541N10.3
ENSG00000104369	1.01	1.14	0.82	0.12	0.09	0.18	50.5099	-2.21871	2.69242e-13	2.8709e-12	Down	JPH1
ENSG00000059145	3.7	3.47	3.29	0.87	1.08	1.41	826.857	-1.11114	2.7035e-13	2.88116e-12	Down	UNKL
ENSG00000042088	3.89	3.45	3.21	1.04	0.97	1.4	553.473	-1.10911	2.70684e-13	2.88318e-12	Down	TDP1
ENSG00000046651	2.43	2.82	2.68	0.79	0.76	0.93	257.201	-1.14296	2.72037e-13	2.89604e-12	Down	OFD1
ENSG00000150776	1.17	1.41	1.35	0.34	0.3	0.46	207.705	-1.30159	2.77852e-13	2.95635e-12	Down	C11orf57
ENSG00000128908	6.02	5.54	6.23	1.77	1.94	2.48	874.94	-1.00713	2.78193e-13	2.95839e-12	Down	INO80
ENSG00000177459	20.11	20.04	19.5	5.85	5.5	8.22	497.923	-1.0887	2.79769e-13	2.97208e-12	Down	C8orf47
ENSG00000178951	9.91	7.77	8.58	2.81	3.13	2.64	696.155	-1.09137	2.81445e-13	2.98816e-12	Down	ZBTB7A
ENSG00000181284	2.69	2.05	2.23	0.51	0.42	0.56	103.828	-1.66303	2.85821e-13	3.03138e-12	Down	TMEM102
ENSG00000159792	9.78	8.11	10.03	2.5	2.52	3.66	592.512	-1.16396	2.86328e-13	3.03514e-12	Down	PSKH1
ENSG00000103550	4.49	4.3	4.33	1.02	1.1	1.75	425.771	-1.23321	2.93533e-13	3.10819e-12	Down	KNOP1
ENSG00000241127	3.03	2.71	3	0.74	0.67	0.77	130.236	-1.45266	2.95126e-13	3.12339e-12	Down	YAE1D1
ENSG00000203865	1.01	0.98	0.92	0.08	0.06	0.1	31.9701	-2.70777	3.11592e-13	3.28538e-12	Down	ATP1A1OS
ENSG00000258056	5.99	5.08	5.07	0.85	1.03	1.11	75.4419	-1.82439	3.24112e-13	3.41376e-12	Down	RP11-644F5.11
ENSG00000232838	8.03	7.43	8.98	1.71	1.48	2.21	106.244	-1.60888	3.29948e-13	3.4697e-12	Down	PET117
ENSG00000198909	4.21	3.7	3.3	1.12	1.32	1.27	575.057	-1.07148	3.31946e-13	3.48887e-12	Down	MAP3K3
ENSG00000166261	1.17	1.03	1.09	0.15	0.25	0.31	118.732	-1.62867	3.39262e-13	3.55446e-12	Down	ZNF202
ENSG00000132763	2.35	2.28	2.67	0.53	0.51	0.58	99.9235	-1.59979	3.53348e-13	3.69617e-12	Down	MMACHC
ENSG00000012211	1.21	1.22	1.15	0.22	0.27	0.32	105.931	-1.56738	3.6925e-13	3.85844e-12	Down	PRICKLE3
ENSG00000197818	1.72	1.63	1.58	0.45	0.54	0.54	278.293	-1.1448	3.69891e-13	3.86311e-12	Down	SLC9A8
ENSG00000165506	3.43	5.52	3.83	1.08	0.95	0.95	145.571	-1.52711	3.72169e-13	3.88281e-12	Down	DNAAF2
ENSG00000166881	7.97	10.85	6.96	2.81	2.91	2.84	1185.72	-1.0584	3.79271e-13	3.95482e-12	Down	TMEM194A
ENSG00000086102	3.7	3.83	4.02	1.05	1.06	1.55	382.034	-1.1361	3.8056e-13	3.96618e-12	Down	NFX1
ENSG00000196550	1.6	2.08	1.51	0.52	0.38	0.33	149.046	-1.51024	3.81632e-13	3.97527e-12	Down	FAM72A
ENSG00000174606	2.27	3.01	2.71	0.9	0.75	0.92	337.395	-1.10859	3.82777e-13	3.9851e-12	Down	ANGEL2
ENSG00000144583	13.3	11.16	8.38	3.19	3.43	3.13	603.153	-1.22048	3.85652e-13	4.00872e-12	Down	2017-03-04
ENSG00000158715	5.66	4.94	4.63	1.41	1.26	1.72	230.358	-1.26662	3.87259e-13	4.02331e-12	Down	SLC45A3
ENSG00000138134	5.16	5.12	5.09	1.51	1.7	2.07	486.334	-1.02298	3.91992e-13	4.06822e-12	Down	STAMBPL1
ENSG00000248593	5.71	8.28	5.75	1.74	1.13	1.47	121.132	-1.60924	4.03002e-13	4.17593e-12	Down	DSTNP2
ENSG00000092330	2.77	2.66	2.71	0.59	0.7	1.08	466.162	-1.24926	4.05383e-13	4.19841e-12	Down	TINF2
ENSG00000172171	2.85	2.99	2.45	0.7	0.56	0.92	177.701	-1.38395	4.23755e-13	4.36816e-12	Down	TEFM
ENSG00000197852	0.42	0.39	0.42	0.09	0.05	0.03	55.731	-2.13741	4.46312e-13	4.5959e-12	Down	FAM212B
ENSG00000155592	1.2	1.17	1.34	0.33	0.27	0.4	173.058	-1.35832	4.4941e-13	4.6254e-12	Down	ZKSCAN2
ENSG00000166192	0.43	0.61	0.59	0.05	0.03	0.06	33.869	-2.64125	4.66404e-13	4.79036e-12	Down	SENP8
ENSG00000140835	1.88	1.88	1.64	0.51	0.49	0.51	171.682	-1.29851	4.7266e-13	4.84708e-12	Down	CHST4
ENSG00000159479	13.22	11.33	10.52	3.56	3.9	4.5	703.256	-1.0343	4.73274e-13	4.84874e-12	Down	MED8
ENSG00000229043	4.61	3.3	3.93	0.83	0.97	0.8	118.371	-1.61753	4.79789e-13	4.91258e-12	Down	AC091729.9
ENSG00000133104	1.12	1.52	1.13	0.3	0.31	0.41	196.357	-1.3369	4.98869e-13	5.09755e-12	Down	SPG20
ENSG00000151657	1.83	2.28	1.92	0.61	0.58	0.67	237.603	-1.16945	5.0824e-13	5.18781e-12	Down	KIN
ENSG00000196693	2.63	5.25	4.68	1.08	0.86	1.09	289.658	-1.48209	5.56497e-13	5.66872e-12	Down	ZNF33B
ENSG00000186446	0.98	1.19	0.99	0.2	0.12	0.11	49.6458	-2.17548	5.60919e-13	5.71083e-12	Down	ZNF501
ENSG00000172819	1.23	1.17	0.96	0.32	0.27	0.32	178.389	-1.3367	5.68845e-13	5.78856e-12	Down	RARG
ENSG00000135164	0.73	1.16	0.97	0.31	0.23	0.24	274.598	-1.33246	5.8328e-13	5.92633e-12	Down	DMTF1
ENSG00000104218	3.17	4.46	4.2	1.29	1.17	1.42	446.541	-1.08058	6.12844e-13	6.19813e-12	Down	CSPP1
ENSG00000155666	0.39	0.32	0.46	0.05	0.04	0.06	48.0115	-2.25193	6.72563e-13	6.76074e-12	Down	KDM8
ENSG00000105204	2.59	2.87	2.97	0.76	0.56	0.96	187.526	-1.34631	6.76157e-13	6.7929e-12	Down	DYRK1B
ENSG00000196793	3.52	3.69	3.6	0.84	0.92	1.34	229.443	-1.26227	6.76447e-13	6.7929e-12	Down	ZNF239
ENSG00000152443	1.33	1.58	1.9	0.32	0.39	0.49	164.75	-1.44678	7.47327e-13	7.48573e-12	Down	ZNF776
ENSG00000171729	4.04	3.59	2.81	1.07	1.04	0.91	314.758	-1.2521	7.56254e-13	7.55988e-12	Down	TMEM51
ENSG00000124459	1.86	1.83	1.78	0.41	0.44	0.61	155.631	-1.36829	7.58336e-13	7.57687e-12	Down	ZNF45
ENSG00000100104	4.07	3.98	3.2	0.97	1.13	1.18	230.236	-1.24322	7.59784e-13	7.58751e-12	Down	SRRD
ENSG00000197841	0.43	0.77	0.62	0.09	0.03	0.07	43.5368	-2.4231	7.67462e-13	7.65648e-12	Down	ZNF181
ENSG00000273314	2.55	2.92	2.8	0.25	0.43	0.66	64.6224	-1.9725	7.84095e-13	7.81455e-12	Down	RP5-1136G13.2
ENSG00000131797	0.6	0.77	0.75	0.05	0.07	0.15	50.948	-2.19993	7.89868e-13	7.86419e-12	Down	CLUHP3
ENSG00000171425	5.45	4.58	4.55	1.37	1.22	1.51	192.047	-1.29563	8.01703e-13	7.97401e-12	Down	ZNF581
ENSG00000270959	1.29	1.62	1.76	0.21	0.13	0.26	45.5746	-2.25176	8.1774e-13	8.1213e-12	Down	LPP-AS2
ENSG00000130052	0.55	0.57	0.54	0.08	0.11	0.1	63.5344	-1.88806	8.2752e-13	8.21021e-12	Down	STARD8
ENSG00000160223	1.07	1	0.64	0.19	0.18	0.22	131.498	-1.63091	8.72159e-13	8.6186e-12	Down	ICOSLG
ENSG00000198346	1.07	1.07	1.39	0.3	0.22	0.18	91.6078	-1.74455	8.77436e-13	8.66643e-12	Down	ZNF813
ENSG00000115816	12.52	20.89	18.61	6.26	4.49	4.54	931.814	-1.2228	9.19149e-13	9.04689e-12	Down	CEBPZ
ENSG00000140006	1.29	2.07	1.7	0.46	0.21	0.29	100.94	-1.79644	9.36225e-13	9.19671e-12	Down	WDR89
ENSG00000100056	2.78	2.31	2.3	0.71	0.6	0.84	235.039	-1.25669	9.40067e-13	9.22074e-12	Down	DGCR14
ENSG00000125319	3.36	3.36	2.71	0.59	0.99	0.87	203.707	-1.38804	1.04444e-12	1.0169e-11	Down	C17orf53
ENSG00000272711	2.39	1.97	1.94	0.04	0.11	0.22	26.3556	-2.93511	1.10327e-12	1.06975e-11	Down	RP11-259N19.1
ENSG00000196409	0.47	0.45	0.48	0.07	0.03	0.08	44.4766	-2.2546	1.13012e-12	1.09282e-11	Down	ZNF658
ENSG00000197937	0.46	0.65	0.58	0.14	0.08	0.11	81.2128	-1.76484	1.16394e-12	1.12278e-11	Down	ZNF347
ENSG00000034533	1.31	1.47	1.33	0.24	0.32	0.35	94.7887	-1.588	1.27263e-12	1.22406e-11	Down	ASTE1
ENSG00000152795	28.67	34.99	32.09	12.97	10.44	8.3	3122.83	-1.06225	1.29774e-12	1.24579e-11	Down	HNRNPDL
ENSG00000008300	0.59	0.61	0.64	0.11	0.17	0.17	128.19	-1.47808	1.30499e-12	1.25094e-11	Down	CELSR3
ENSG00000086544	3.42	2.91	2.97	0.6	0.79	0.92	138.65	-1.44972	1.41129e-12	1.34957e-11	Down	ITPKC
ENSG00000168517	1.98	1.18	1.32	0.32	0.23	0.25	86.7681	-1.88593	1.42209e-12	1.35924e-11	Down	HEXIM2
ENSG00000212719	1.71	1.99	1.88	0.57	0.59	0.59	228.031	-1.13748	1.43663e-12	1.37182e-11	Down	C17orf51
ENSG00000075218	12.97	12.39	12.4	3.35	4.51	5.09	905.504	-1.02302	1.58691e-12	1.5124e-11	Down	GTSE1
ENSG00000205683	0.74	0.79	0.69	0.15	0.12	0.18	76.7236	-1.72444	1.72948e-12	1.64197e-11	Down	DPF3
ENSG00000164465	2.13	1.94	1.9	0.69	0.57	0.57	239.443	-1.17903	1.73727e-12	1.64858e-11	Down	DCBLD1
ENSG00000141564	5.05	4.5	4.63	1.42	1.44	2.05	927.886	-1.01775	1.75966e-12	1.66903e-11	Down	RPTOR
ENSG00000146109	24.05	19.81	24.42	6.28	7.15	9.06	655.783	-1.08219	1.76744e-12	1.6756e-11	Down	ABT1
ENSG00000172244	1.66	2.18	1.55	0.43	0.39	0.32	94.739	-1.64409	1.79313e-12	1.69914e-11	Down	C5orf34
ENSG00000132669	0.62	0.77	0.74	0.1	0.05	0.13	44.6803	-2.22084	1.80512e-12	1.70969e-11	Down	RIN2
ENSG00000164379	3.53	3.97	3.61	0.91	0.83	0.88	99.6264	-1.51568	1.84813e-12	1.74876e-11	Down	FOXQ1
ENSG00000167772	4.48	3.79	2.24	0.9	0.89	0.6	323.387	-1.56636	2.06168e-12	1.94433e-11	Down	ANGPTL4
ENSG00000161692	3.18	3.1	3.17	0.77	0.95	1.28	445.918	-1.12695	2.10668e-12	1.98489e-11	Down	DBF4B
ENSG00000105643	3.56	3.23	3.26	1.25	1.08	1.16	401.181	-1.00802	2.17368e-12	2.04509e-11	Down	ARRDC2
ENSG00000231298	11.95	11.24	6.7	2.39	2.72	2.36	263.961	-1.44051	2.21709e-12	2.08396e-11	Down	LINC00704
ENSG00000196182	19.09	17.2	20.07	5.23	5.96	8.22	2376.19	-1.02208	2.25871e-12	2.12107e-11	Down	STK40
ENSG00000271529	1.38	1.88	1.65	0.16	0.26	0.25	46.2439	-2.15895	2.26591e-12	2.12683e-11	Down	CICP14
ENSG00000103449	2.73	2.76	2.7	0.81	0.83	0.95	225.454	-1.13075	2.2767e-12	2.13392e-11	Down	SALL1
ENSG00000205138	9.82	8.36	8.51	2.16	2.25	2.19	118.443	-1.46064	2.29617e-12	2.15014e-11	Down	SDHAF1
ENSG00000066135	12.06	11.14	13.14	2.38	3.37	4.79	845.633	-1.25458	2.35252e-12	2.19876e-11	Down	KDM4A
ENSG00000105875	1.74	1.58	1.64	0.37	0.51	0.56	227.14	-1.23569	2.37684e-12	2.21939e-11	Down	WDR91
ENSG00000130810	1.37	1.05	1.21	0.22	0.22	0.3	86.8164	-1.69356	2.39521e-12	2.23432e-11	Down	PPAN
ENSG00000100335	3.58	3.24	4.08	0.87	1.05	1.48	802.976	-1.15967	2.41549e-12	2.25125e-11	Down	MIEF1
ENSG00000182973	2.82	3.15	2.69	0.97	0.89	1.13	358.628	-1.01508	2.51847e-12	2.34392e-11	Down	CNOT10
ENSG00000124549	0.65	0.68	0.69	0.09	0.07	0.12	43.4924	-2.18541	2.5571e-12	2.37875e-11	Down	BTN2A3P
ENSG00000174151	1.42	1.39	1.28	0.34	0.33	0.55	354.909	-1.21388	2.55957e-12	2.37993e-11	Down	CYB561D1
ENSG00000186280	0.95	0.68	0.8	0.08	0.1	0.15	48.2009	-2.18322	2.58193e-12	2.39777e-11	Down	KDM4D
ENSG00000121895	9.36	13.88	13.2	4.15	2.98	4.33	568.718	-1.13782	2.58238e-12	2.39777e-11	Down	TMEM156
ENSG00000173846	4.17	4.28	3.63	1.46	1.18	1.36	316.805	-1.0695	2.61308e-12	2.42514e-11	Down	PLK3
ENSG00000121454	0.84	0.91	1.2	0.15	0.18	0.25	87.8133	-1.73241	2.69508e-12	2.49774e-11	Down	LHX4
ENSG00000171806	1.29	2.71	2.57	0.34	0.17	0.32	54.1509	-2.24905	2.80378e-12	2.59556e-11	Down	METTL18
ENSG00000008853	2.86	2.36	2.92	0.84	0.76	1.04	405.504	-1.10411	2.89393e-12	2.66955e-11	Down	RHOBTB2
ENSG00000110042	1.65	1.33	1.54	0.15	0.3	0.43	112.428	-1.75451	3.08034e-12	2.83623e-11	Down	DTX4
ENSG00000160439	0.57	0.44	0.45	0.12	0.11	0.08	94.4775	-1.66896	3.08032e-12	2.83623e-11	Down	RDH13
ENSG00000188177	0.2	0.35	0.31	0.04	0.03	0.06	66.3997	-1.97034	3.23076e-12	2.96509e-11	Down	ZC3H6
ENSG00000204588	1.44	1.29	1.24	0.22	0.26	0.28	68.9239	-1.77914	3.2368e-12	2.96926e-11	Down	LINC01123
ENSG00000100416	2.22	1.93	1.88	0.73	0.65	0.7	421.572	-1.01727	3.47934e-12	3.17999e-11	Down	TRMU
ENSG00000272327	13.59	15.04	10.2	4.38	3.41	2.73	285.887	-1.33526	3.51217e-12	3.20851e-11	Down	RP11-1002K11.1
ENSG00000186812	0.41	0.45	0.57	0.06	0.08	0.09	56.1379	-1.98667	3.55141e-12	3.24287e-11	Down	ZNF397
ENSG00000188582	1.26	1.12	1.19	0.18	0.16	0.24	53.7289	-1.97765	3.69397e-12	3.3653e-11	Down	PAQR9
ENSG00000002587	1.49	1.6	1.97	0.41	0.39	0.57	175.447	-1.34587	3.71126e-12	3.37795e-11	Down	HS3ST1
ENSG00000119431	6.48	5.31	4.89	1.54	1.58	1.72	214.342	-1.25172	3.86139e-12	3.50334e-11	Down	HDHD3
ENSG00000189337	0.25	0.29	0.31	0.03	0.04	0.06	52.9838	-2.02206	4.20937e-12	3.80626e-11	Down	KAZN
ENSG00000092098	3.17	2.59	3	0.57	0.77	1.11	371.562	-1.30032	4.21445e-12	3.80798e-11	Down	RNF31
ENSG00000172379	3.11	2.98	3.09	0.73	0.99	1.23	527.229	-1.1099	4.27596e-12	3.86004e-11	Down	ARNT2
ENSG00000112874	2.55	5.26	3.34	0.78	0.64	1.12	239.362	-1.5543	4.29892e-12	3.879e-11	Down	NUDT12
ENSG00000087095	2.71	3.57	3.33	1.18	0.96	0.93	316.181	-1.11201	4.37569e-12	3.94468e-11	Down	NLK
ENSG00000163686	4.18	3.47	2.67	0.82	1.03	0.92	235.15	-1.34698	4.66701e-12	4.18827e-11	Down	ABHD6
ENSG00000259345	1.24	1.27	1.62	0.25	0.12	0.29	58.1332	-1.99936	4.89283e-12	4.37509e-11	Down	RP11-624L4.1
ENSG00000101216	9.38	7.4	8.96	2.96	2.72	3.24	556.665	-1.01369	5.01654e-12	4.47965e-11	Down	GMEB2
ENSG00000122420	0.76	1.25	1	0.19	0.13	0.15	56.3451	-2.00055	5.11911e-12	4.56713e-11	Down	PTGFR
ENSG00000165757	1.05	0.96	1.17	0.26	0.22	0.33	127.696	-1.42891	5.4183e-12	4.81457e-11	Down	KIAA1462
ENSG00000100815	2.07	3.95	2.6	0.92	0.69	0.56	386.491	-1.42016	5.86875e-12	5.18925e-11	Down	TRIP11
ENSG00000185379	1.85	1.78	1.82	0.41	0.48	0.71	253.972	-1.2374	5.93231e-12	5.24312e-11	Down	RAD51D
ENSG00000176714	0.6	0.99	0.84	0.11	0.02	0.1	34.7066	-2.51876	6.20351e-12	5.47062e-11	Down	CCDC121
ENSG00000110237	5.11	5.26	6.3	1.38	1.62	2.34	765.019	-1.11904	6.32772e-12	5.57272e-11	Down	ARHGEF17
ENSG00000157350	4.36	3.51	3.05	1.21	1.18	1.2	541.873	-1.07872	6.69302e-12	5.88138e-11	Down	ST3GAL2
ENSG00000151611	0.6	0.71	0.69	0.1	0.15	0.14	71.1744	-1.72373	6.69726e-12	5.88249e-11	Down	MMAA
ENSG00000170145	2.24	2.16	1.94	0.54	0.71	0.73	265.407	-1.14471	6.87034e-12	6.01852e-11	Down	SIK2
ENSG00000173295	0.52	0.59	0.48	0.1	0.04	0.07	40.7996	-2.23855	8.06341e-12	7.02027e-11	Down	FAM86B3P
ENSG00000126870	1.8	2.01	1.78	0.33	0.46	0.67	172.477	-1.38745	8.34857e-12	7.26216e-11	Down	WDR60
ENSG00000269837	1.38	1.41	1.43	0.21	0.25	0.18	47.2095	-2.03481	8.38808e-12	7.29104e-11	Down	RP11-15H20.5
ENSG00000196456	0.65	0.58	0.53	0.14	0.12	0.09	73.8132	-1.72382	8.87401e-12	7.69896e-11	Down	ZNF775
ENSG00000183208	0.59	0.56	0.6	0.05	0.03	0.02	23.3768	-2.86181	9.87284e-12	8.5023e-11	Down	GDPGP1
ENSG00000164323	4.38	7.72	6.38	2.04	1.87	1.85	604.807	-1.13863	9.91788e-12	8.53368e-11	Down	KIAA1430
ENSG00000234284	0.65	1.01	0.62	0.11	0.04	0.08	34.7294	-2.46069	1.01718e-11	8.73325e-11	Down	ZNF879
ENSG00000103257	69.5	58.71	78.38	17.07	17.63	29.69	4481.44	-1.16191	1.04427e-11	8.95809e-11	Down	SLC7A5
ENSG00000196150	0.94	0.97	0.85	0.25	0.27	0.24	133.014	-1.32862	1.04797e-11	8.9859e-11	Down	ZNF250
ENSG00000197429	2.07	2.91	2.2	0.45	0.53	0.74	120.28	-1.48301	1.07983e-11	9.24708e-11	Down	IPP
ENSG00000122741	1.37	2.12	1.75	0.52	0.52	0.54	259.641	-1.17823	1.12606e-11	9.62148e-11	Down	DCAF10
ENSG00000246465	1.03	0.79	0.7	0.07	0.02	0	19.0147	-3.18803	1.20605e-11	1.02704e-10	Down	RP11-57A19.2
ENSG00000165526	1.9	1.9	1.92	0.53	0.51	0.72	210.353	-1.1713	1.24788e-11	1.06083e-10	Down	RPUSD4
ENSG00000083828	1.3	1.09	1.17	0.23	0.12	0.36	102.024	-1.74239	1.25987e-11	1.06965e-10	Down	ZNF586
ENSG00000155850	4.79	8.73	6.51	2.42	1.53	1.78	752.93	-1.25536	1.27488e-11	1.08101e-10	Down	SLC26A2
ENSG00000247844	5.23	5.23	8.26	0.69	1.17	1.87	148.229	-1.7258	1.299e-11	1.10052e-10	Down	CCAT1
ENSG00000134780	2.4	2.24	2.27	0.67	0.76	0.87	278.462	-1.06702	1.32268e-11	1.11962e-10	Down	DAGLA
ENSG00000185928	4.43	4.18	3.71	0.87	1.28	0.85	123.687	-1.46536	1.37447e-11	1.16247e-10	Down	PAGR1
ENSG00000140543	1.37	1.43	1.66	0.18	0.23	0.46	85.883	-1.75035	1.43009e-11	1.20591e-10	Down	DET1
ENSG00000254837	1.34	1.94	1.8	0.26	0.25	0.21	44.0309	-2.1068	1.46664e-11	1.23463e-10	Down	AP001372.2
ENSG00000152457	1.03	1.35	1.08	0.39	0.34	0.34	209.281	-1.16888	1.49213e-11	1.25503e-10	Down	DCLRE1C
ENSG00000180525	1.12	1.28	1	0.22	0.23	0.19	63.5996	-1.77348	1.50838e-11	1.26815e-10	Down	PRR26
ENSG00000170903	1.88	2.67	2.15	0.75	0.57	0.59	185.61	-1.26368	1.50997e-11	1.26895e-10	Down	MSANTD4
ENSG00000120868	2.55	3.91	2.3	0.91	0.88	0.93	510.889	-1.14775	1.51895e-11	1.27488e-10	Down	APAF1
ENSG00000177051	4.66	4.03	3.98	1.1	1.46	1.25	225.076	-1.19611	1.54986e-11	1.30027e-10	Down	FBXO46
ENSG00000156509	1.02	1.07	0.84	0.13	0.17	0.21	56.4373	-1.87754	1.60694e-11	1.34361e-10	Down	FBXO43
ENSG00000149483	2.87	2.58	2.42	0.74	0.93	0.98	391.365	-1.04349	1.6346e-11	1.36444e-10	Down	TMEM138
ENSG00000187792	0.86	0.68	0.83	0.05	0.06	0.12	31.5803	-2.47424	1.66195e-11	1.38669e-10	Down	ZNF70
ENSG00000167130	9.63	8.47	9.53	2.73	2.65	4.05	732.52	-1.03532	1.68566e-11	1.40587e-10	Down	DOLPP1
ENSG00000103199	0.83	0.66	0.76	0.16	0.16	0.23	116.956	-1.46697	1.79694e-11	1.49429e-10	Down	ZNF500
ENSG00000149016	1.76	1.6	1.79	0.55	0.46	0.54	178.028	-1.20179	1.82438e-11	1.51584e-10	Down	TUT1
ENSG00000174197	0.94	1.03	1.01	0.26	0.36	0.38	400.022	-1.03046	1.86406e-11	1.54686e-10	Down	MGA
ENSG00000198521	0.3	0.65	0.46	0.1	0.08	0.08	92.2725	-1.77893	1.86759e-11	1.54914e-10	Down	ZNF43
ENSG00000105617	4.59	4.07	3.12	0.74	0.79	0.66	66.7012	-1.8011	1.94069e-11	1.60641e-10	Down	LENG1
ENSG00000197363	0.65	0.52	0.77	0.08	0.13	0.16	77.9212	-1.77136	2.00619e-11	1.65787e-10	Down	ZNF517
ENSG00000141738	2.88	2.33	2.36	0.69	0.78	0.9	268.264	-1.14813	2.00984e-11	1.66019e-10	Down	GRB7
ENSG00000204315	6.15	4.51	4.11	0.93	1.05	0.83	73.405	-1.77893	2.01385e-11	1.66281e-10	Down	FKBPL
ENSG00000136643	2.54	2.83	2.32	0.82	0.76	1.02	306.397	-1.04153	2.06281e-11	1.70111e-10	Down	RPS6KC1
ENSG00000146278	3.62	5.55	5.29	1.57	1.34	1.41	251.417	-1.20146	2.07096e-11	1.70712e-10	Down	PNRC1
ENSG00000198642	2.33	3.62	3.05	0.8	0.81	1.14	333.777	-1.17108	2.11184e-11	1.7401e-10	Down	KLHL9
ENSG00000166704	0.32	0.66	0.46	0.06	0.07	0.11	69.3025	-1.93308	2.14087e-11	1.76328e-10	Down	ZNF606
ENSG00000137221	3.86	3.6	3.3	1.17	1.06	1.53	493.001	-1.00342	2.20622e-11	1.81485e-10	Down	TJAP1
ENSG00000146411	0.74	0.9	0.61	0.06	0.08	0.1	33.4681	-2.3709	2.23908e-11	1.84035e-10	Down	SLC2A12
ENSG00000083097	0.49	0.74	0.61	0.09	0.13	0.19	108.274	-1.5606	2.27737e-11	1.87105e-10	Down	DOPEY1
ENSG00000166801	1.94	2.47	1.8	0.69	0.6	0.83	464.638	-1.0201	2.36931e-11	1.94337e-10	Down	FAM111A
ENSG00000171475	5.04	4.99	4.84	1.21	1.78	2.04	961.38	-1.03749	2.41912e-11	1.98176e-10	Down	WIPF2
ENSG00000180861	0.38	0.39	0.38	0.01	0.01	0.03	18.8081	-3.06312	2.52259e-11	2.06226e-10	Down	C12orf36
ENSG00000152939	1.21	1.58	1.29	0.35	0.35	0.38	121.398	-1.35224	2.5979e-11	2.12033e-10	Down	MARVELD2
ENSG00000146414	0.33	0.48	0.42	0.06	0.09	0.13	120.206	-1.54417	2.62564e-11	2.1421e-10	Down	SHPRH
ENSG00000132357	0.77	0.91	0.83	0.08	0.07	0.18	40.9537	-2.17332	2.71154e-11	2.21036e-10	Down	CARD6
ENSG00000244045	3.8	3.02	3.21	1.1	0.98	1.24	328.146	-1.07511	2.91141e-11	2.36745e-10	Down	TMEM199
ENSG00000147439	2.38	2.1	2.24	0.59	0.63	0.89	264.742	-1.14568	2.92285e-11	2.37578e-10	Down	BIN3
ENSG00000196263	0.22	0.29	0.2	0.03	0.02	0.02	29.8182	-2.50148	2.95736e-11	2.40186e-10	Down	ZNF471
ENSG00000165300	1.25	1.16	1.18	0.3	0.29	0.3	96.8541	-1.44901	2.96516e-11	2.40721e-10	Down	SLITRK5
ENSG00000153922	3.22	6.6	5.76	1.73	1.23	1.44	848.843	-1.27094	2.98803e-11	2.42478e-10	Down	CHD1
ENSG00000155729	3.25	3.28	3.07	0.82	0.76	1.32	279.465	-1.19451	3.00022e-11	2.43268e-10	Down	KCTD18
ENSG00000169085	0.6	0.57	0.72	0.09	0.08	0.19	79.5808	-1.76502	3.08394e-11	2.49648e-10	Down	C8orf46
ENSG00000204859	0.94	0.84	0.94	0.23	0.16	0.18	72.0631	-1.66292	3.10944e-11	2.5161e-10	Down	ZBTB48
ENSG00000156853	2.25	2.03	2.81	0.54	0.67	0.81	212.434	-1.26757	3.18548e-11	2.57124e-10	Down	ZNF689
ENSG00000183741	6.4	6	7.52	1.96	2.09	2.92	970.669	-1.00062	3.20616e-11	2.58592e-10	Down	CBX6
ENSG00000184402	1.69	2.56	2.17	0.6	0.58	0.74	218.486	-1.20166	3.21198e-11	2.58956e-10	Down	SS18L1
ENSG00000143067	2.46	3.61	3.37	0.93	0.9	0.97	195.348	-1.21111	3.23071e-11	2.6036e-10	Down	ZNF697
ENSG00000181315	1.53	1.76	1.69	0.53	0.44	0.46	138.335	-1.26566	3.24601e-11	2.61275e-10	Down	ZNF322
ENSG00000121058	9.85	11.86	12.65	3.4	3.5	4.85	459.909	-1.02473	3.33166e-11	2.67842e-10	Down	COIL
ENSG00000196116	5.69	5.59	5.38	1.4	1.69	2.35	399.841	-1.08754	3.36303e-11	2.70146e-10	Down	TDRD7
ENSG00000186222	11.14	9.14	11.47	3.26	2.56	3.61	202.486	-1.22144	3.38963e-11	2.72062e-10	Down	BLOC1S4
ENSG00000090432	10.62	9.37	8.72	2.63	2.82	3.77	295.16	-1.11326	3.42966e-11	2.75052e-10	Down	MUL1
ENSG00000146859	5.79	5.27	5.71	1	1.5	1.95	159.83	-1.36015	3.62223e-11	2.8991e-10	Down	TMEM140
ENSG00000168282	4.19	3.13	4.42	0.88	0.88	1.16	125.224	-1.44629	3.64721e-11	2.91674e-10	Down	MGAT2
ENSG00000135245	2.65	2.24	2.04	0.22	0.58	0.63	114.527	-1.67253	3.84321e-11	3.06606e-10	Down	HILPDA
ENSG00000081692	3.37	2.81	3.92	1.05	1.02	1.25	387.715	-1.08001	3.88194e-11	3.09323e-10	Down	JMJD4
ENSG00000142444	7.08	5.45	6.2	1.41	1.95	2.01	203.17	-1.2589	3.96761e-11	3.15896e-10	Down	C19orf52
ENSG00000249471	0.45	0.32	0.41	0.04	0.06	0.07	43.0805	-2.1215	4.08494e-11	3.24716e-10	Down	ZNF324B
ENSG00000087266	1.84	1.76	2	0.44	0.62	0.78	738.809	-1.07964	4.15424e-11	3.30093e-10	Down	SH3BP2
ENSG00000263843	1.42	1.2	1.61	0.12	0.31	0.16	45.326	-2.11168	4.17596e-11	3.31553e-10	Down	RP11-649A18.12
ENSG00000117877	4.61	3.62	3.93	1.36	1.36	1.36	340.544	-1.05011	4.303e-11	3.4082e-10	Down	CD3EAP
ENSG00000099308	1.23	1.38	1	0.36	0.26	0.26	106.322	-1.47423	4.37198e-11	3.45732e-10	Down	MAST3
ENSG00000119703	0.63	0.49	0.48	0.14	0.06	0.05	57.2665	-1.99528	4.53319e-11	3.58194e-10	Down	ZC2HC1C
ENSG00000167685	1.92	1.61	1.8	0.63	0.6	0.53	290.091	-1.07316	4.65837e-11	3.67792e-10	Down	ZNF444
ENSG00000130544	0.32	0.36	0.33	0.03	0.03	0.06	33.1309	-2.30367	5.04621e-11	3.97149e-10	Down	ZNF557
ENSG00000196678	0.6	1.13	1.03	0.29	0.19	0.23	219.663	-1.3982	5.08184e-11	3.99794e-10	Down	ERI2
ENSG00000162928	2.84	3.56	2.62	1.12	0.95	1	337.694	-1.02915	5.21917e-11	4.09947e-10	Down	PEX13
ENSG00000185924	3.58	3.54	2.92	1.05	0.91	0.92	148.62	-1.26051	5.25567e-11	4.12488e-10	Down	RTN4RL1
ENSG00000155275	1.43	1.4	1.11	0.42	0.32	0.43	191.209	-1.20861	5.26295e-11	4.12896e-10	Down	TRMT44
ENSG00000228649	3.61	3.07	3.45	0.85	0.86	0.85	102.389	-1.4222	5.50739e-11	4.3105e-10	Down	AC005682.5
ENSG00000137094	0.4	0.47	0.36	0.11	0.06	0.09	71.0881	-1.67781	5.6389e-11	4.41169e-10	Down	DNAJB5
ENSG00000103047	3.88	3.84	3.57	1.03	1.15	1.64	437.201	-1.03931	5.66877e-11	4.43331e-10	Down	TANGO6
ENSG00000133247	1.24	1	0.97	0.27	0.29	0.26	112.96	-1.41713	5.67607e-11	4.43727e-10	Down	SUV420H2
ENSG00000187953	3.28	2.78	3.08	0.69	0.97	0.97	170.641	-1.25519	5.72295e-11	4.47215e-10	Down	PMS2CL
ENSG00000144504	0.89	0.92	1.11	0.23	0.27	0.38	251.132	-1.1965	5.74802e-11	4.48998e-10	Down	ANKMY1
ENSG00000197037	1.33	1.32	1.64	0.32	0.38	0.59	397.2	-1.19971	5.80516e-11	4.53104e-10	Down	ZSCAN25
ENSG00000133250	2.61	2.33	2.52	0.4	0.28	0.85	108.746	-1.69564	5.89465e-11	4.59366e-10	Down	ZNF414
ENSG00000215421	0.59	0.67	0.7	0.19	0.22	0.23	212.812	-1.09103	5.97208e-11	4.65034e-10	Down	ZNF407
ENSG00000127993	1.47	2.15	2.11	0.51	0.47	0.55	133.972	-1.34831	6.12215e-11	4.76346e-10	Down	RBM48
ENSG00000164010	1.28	1.06	1.28	0.24	0.22	0.44	147.18	-1.4645	6.25238e-11	4.86097e-10	Down	ERMAP
ENSG00000141956	0.57	0.6	0.67	0.15	0.14	0.23	169.343	-1.27863	6.33623e-11	4.92231e-10	Down	PRDM15
ENSG00000142528	1.31	1.14	1.28	0.32	0.33	0.49	227.943	-1.18057	6.35348e-11	4.93184e-10	Down	ZNF473
ENSG00000204947	0.86	1.13	1.32	0.15	0.16	0.24	54.213	-1.89188	6.55895e-11	5.08338e-10	Down	ZNF425
ENSG00000100578	1.45	2.27	1.75	0.6	0.54	0.54	244.876	-1.16034	6.70132e-11	5.18764e-10	Down	KIAA0586
ENSG00000122386	4.07	3.28	3.54	1.22	1.12	1.05	218.866	-1.15213	6.71084e-11	5.19095e-10	Down	ZNF205
ENSG00000130590	8.23	7.03	7.63	2.71	2.32	2.77	288.277	-1.03449	6.71741e-11	5.19401e-10	Down	SAMD10
ENSG00000135637	0.44	0.45	0.41	0.06	0.09	0.06	46.6792	-1.94244	7.07802e-11	5.45582e-10	Down	CCDC142
ENSG00000167904	2.22	2.88	1.99	0.83	0.73	0.82	333.153	-1.04704	7.45396e-11	5.72407e-10	Down	TMEM68
ENSG00000079308	0.26	0.25	0.39	0.03	0.06	0.08	77.2977	-1.77226	8.65875e-11	6.6228e-10	Down	TNS1
ENSG00000266469	15.53	16.61	14.87	4.8	5.09	4.69	168.777	-1.15176	8.74508e-11	6.68367e-10	Down	CTB-131K11.1
ENSG00000257702	1.5	1.33	1.4	0.26	0.3	0.3	62.2738	-1.69465	8.84944e-11	6.76082e-10	Down	LBX2-AS1
ENSG00000175311	1.59	1.45	1.26	0.3	0.14	0.23	44.7402	-2.00554	9.16946e-11	6.99454e-10	Down	ANKS4B
ENSG00000127452	2.22	1.88	1.97	0.66	0.63	0.77	288.607	-1.0339	9.19418e-11	7.01069e-10	Down	FBXL12
ENSG00000146243	0.75	1.03	0.83	0.2	0.16	0.25	88.8691	-1.50629	9.37191e-11	7.14347e-10	Down	IRAK1BP1
ENSG00000169359	1.73	2.21	1.68	0.7	0.59	0.63	302.285	-1.02457	9.52558e-11	7.25502e-10	Down	SLC33A1
ENSG00000136169	0.64	0.83	0.69	0.16	0.12	0.17	64.5087	-1.67727	9.66135e-11	7.3556e-10	Down	SETDB2
ENSG00000171861	8.7	6.99	7.83	2.74	2.25	3.01	350.795	-1.03678	9.81504e-11	7.46688e-10	Down	RNMTL1
ENSG00000136560	2.45	3.38	2.6	1.13	0.82	0.93	436.241	-1.02042	1.03548e-10	7.85342e-10	Down	TANK
ENSG00000138764	0.86	1.42	1.32	0.34	0.24	0.33	140.245	-1.40246	1.04793e-10	7.94173e-10	Down	CCNG2
ENSG00000170846	6.72	6.17	6.16	2.48	1.99	2.04	287.253	-1.02671	1.07109e-10	8.11108e-10	Down	AC093323.3
ENSG00000204644	0.35	0.49	0.31	0	0	0	12.0749	-3.40723	1.09459e-10	8.27953e-10	Down	ZFP57
ENSG00000185252	0.53	0.49	0.57	0.15	0.15	0.17	153.871	-1.20618	1.09615e-10	8.28821e-10	Down	ZNF74
ENSG00000236144	0.92	0.86	0.78	0.13	0.24	0.22	95.6224	-1.52291	1.10126e-10	8.32365e-10	Down	AD000090.2
ENSG00000142197	4.05	3.69	3.41	0.94	1.39	1.39	461.749	-1.05513	1.11948e-10	8.4549e-10	Down	DOPEY2
ENSG00000143772	0.96	1.03	0.84	0.2	0.22	0.29	101.428	-1.41182	1.13441e-10	8.56119e-10	Down	ITPKB
ENSG00000115993	5.74	7.34	6.99	1.71	2.16	2.92	713.186	-1.03732	1.14936e-10	8.66744e-10	Down	TRAK2
ENSG00000259583	0.62	0.6	0.57	0.02	0.11	0.12	41.5577	-2.11014	1.17935e-10	8.88345e-10	Down	RP11-66B24.4
ENSG00000247516	0.59	0.9	0.64	0.07	0.1	0.12	39.4707	-2.10808	1.18855e-10	8.94932e-10	Down	MIR4458HG
ENSG00000128513	1.27	2.64	2.1	0.59	0.44	0.57	266.953	-1.34948	1.25499e-10	9.43168e-10	Down	POT1
ENSG00000182993	0.55	0.63	0.48	0.1	0.06	0.04	33.8618	-2.24988	1.25608e-10	9.43627e-10	Down	C12orf60
ENSG00000129810	1.93	2.51	2.37	0.83	0.58	0.78	242.229	-1.1011	1.27398e-10	9.55993e-10	Down	SGOL1
ENSG00000233396	0.39	0.57	0.56	0.02	0.06	0.01	22.0183	-2.75831	1.29868e-10	9.73051e-10	Down	RP11-458D21.1
ENSG00000129473	5.26	4.58	3.92	1.33	1.63	1.54	311.953	-1.07999	1.30104e-10	9.74455e-10	Down	BCL2L2
ENSG00000238105	0.4	0.45	0.34	0.06	0.11	0.11	101.113	-1.5056	1.34842e-10	1.00842e-09	Down	GOLGA2P5
ENSG00000083535	2.53	4.97	3.68	1	1.02	0.58	193.299	-1.50282	1.35874e-10	1.01461e-09	Down	PIBF1
ENSG00000224470	8.25	7.35	8.14	1.85	2.57	3.41	878.328	-1.07764	1.35844e-10	1.01461e-09	Down	ATXN1L
ENSG00000204923	0.56	0.83	0.66	0.12	0.03	0.12	40.025	-2.15161	1.37809e-10	1.0279e-09	Down	FBXO48
ENSG00000254473	2.53	1.91	2.28	0.32	0.22	0.32	34.8104	-2.19983	1.43829e-10	1.06998e-09	Down	RP11-522I20.3
ENSG00000167383	0.42	0.42	0.46	0.06	0.05	0.14	69.9451	-1.75454	1.47649e-10	1.09593e-09	Down	ZNF229
ENSG00000225973	4.95	3.61	3.37	0.91	0.97	0.86	93.7213	-1.54593	1.49659e-10	1.10753e-09	Down	RP11-139H15.1
ENSG00000205918	0.72	0.71	1.04	0.08	0.16	0.13	45.8336	-2.01573	1.52377e-10	1.12681e-09	Down	PDPK2
ENSG00000103852	1.09	1.18	0.92	0.26	0.33	0.38	187.254	-1.18182	1.5356e-10	1.13471e-09	Down	TTC23
ENSG00000179979	1.61	1.76	1.34	0.33	0.35	0.42	80.6366	-1.52245	1.54157e-10	1.13869e-09	Down	CRIPAK
ENSG00000196458	0.72	1.04	0.82	0.25	0.19	0.28	150.499	-1.27765	1.57022e-10	1.15943e-09	Down	ZNF605
ENSG00000169122	1.96	2.11	2.01	0.68	0.63	0.57	160.609	-1.15974	1.59143e-10	1.17377e-09	Down	FAM110B
ENSG00000076321	2.8	3.5	3.39	0.9	1.07	1.28	286.476	-1.03906	1.6562e-10	1.22064e-09	Down	KLHL20
ENSG00000139800	1	1.27	1.25	0.19	0.2	0.3	60.3767	-1.71823	1.67872e-10	1.23632e-09	Down	ZIC5
ENSG00000143303	2.17	1.97	2.22	0.6	0.7	0.73	195.599	-1.11416	1.78061e-10	1.30796e-09	Down	RRNAD1
ENSG00000189339	1.61	1.67	1.62	0.41	0.48	0.7	316.322	-1.08831	1.93671e-10	1.41947e-09	Down	SLC35E2B
ENSG00000101076	1.73	1.54	1.42	0.47	0.54	0.42	192.689	-1.17378	1.95211e-10	1.42917e-09	Down	HNF4A
ENSG00000123444	1.59	1.37	1.6	0.39	0.43	0.6	217.452	-1.15215	1.95304e-10	1.42932e-09	Down	KBTBD4
ENSG00000243646	6.82	6.28	5.48	1.88	2.22	2.34	336.955	-1.00285	1.98164e-10	1.44812e-09	Down	IL10RB
ENSG00000256060	3.56	3.01	2.75	0.59	0.8	0.82	89.6393	-1.49554	2.00574e-10	1.46411e-09	Down	TRAPPC2P1
ENSG00000132781	1.2	1.26	1.07	0.32	0.35	0.46	202.581	-1.12173	2.00909e-10	1.46601e-09	Down	MUTYH
ENSG00000146067	1.39	1.46	0.98	0.37	0.37	0.45	248.244	-1.14916	2.16563e-10	1.57734e-09	Down	FAM193B
ENSG00000247572	0.6	0.51	0.45	0.07	0.05	0.11	40.4557	-2.05915	2.2065e-10	1.60534e-09	Down	CKMT2-AS1
ENSG00000272093	2.19	2	2.41	0.36	0.45	0.47	55.8554	-1.74333	2.22742e-10	1.61937e-09	Down	CTC-365E16.1
ENSG00000111653	1.91	1.87	2.26	0.43	0.41	0.79	181.803	-1.33738	2.30885e-10	1.6755e-09	Down	ING4
ENSG00000151773	0.51	1.32	0.55	0.11	0.1	0.03	41.3026	-2.40709	2.36173e-10	1.71199e-09	Down	CCDC122
ENSG00000067191	0.93	0.77	0.7	0.22	0.17	0.21	102.829	-1.42125	2.52301e-10	1.82357e-09	Down	CACNB1
ENSG00000168887	2.67	2.61	2.47	0.79	0.89	0.96	227.854	-1.03135	2.53161e-10	1.82912e-09	Down	C2orf68
ENSG00000179314	1.33	1.27	0.93	0.33	0.38	0.18	256.728	-1.41317	2.53703e-10	1.8317e-09	Down	WSCD1
ENSG00000154930	0.99	1.12	1.24	0.38	0.32	0.37	189.66	-1.10827	2.54241e-10	1.83481e-09	Down	ACSS1
ENSG00000253738	2.03	4.58	3.52	1.05	0.74	0.69	253.979	-1.44251	2.65331e-10	1.9101e-09	Down	GS1-251I9.4
ENSG00000181852	8.26	7.62	8.74	0.97	1.11	2.1	715.568	-1.90516	2.67721e-10	1.9252e-09	Down	RNF41
ENSG00000157429	0.15	0.15	0.19	0.02	0.01	0.02	27.4042	-2.38756	2.68069e-10	1.92701e-09	Down	ZNF19
ENSG00000187866	4.81	6.12	5.08	0.37	0.36	0.99	194.256	-2.36888	2.70132e-10	1.94113e-09	Down	FAM122A
ENSG00000204344	0.58	0.49	0.55	0.11	0.12	0.14	71.7331	-1.56362	2.87071e-10	2.05615e-09	Down	STK19
ENSG00000174130	1.89	2.59	1.42	0.57	0.59	0.37	230.774	-1.37174	2.89017e-10	2.06785e-09	Down	TLR6
ENSG00000196867	0.99	1.25	1.24	0.35	0.25	0.35	113.611	-1.3255	2.90559e-10	2.07738e-09	Down	ZFP28
ENSG00000124444	1.13	1.04	1.17	0.37	0.26	0.32	125.207	-1.27791	2.94871e-10	2.10745e-09	Down	ZNF576
ENSG00000183808	1.42	2.45	1.95	0.57	0.52	0.74	379.503	-1.13334	2.97285e-10	2.12394e-09	Down	RBM12B
ENSG00000197782	0.28	0.53	0.47	0.1	0.08	0.1	89.2241	-1.57974	3.19293e-10	2.27217e-09	Down	ZNF780A
ENSG00000075240	1.99	2.04	1.72	0.6	0.61	0.77	269.764	-1.00739	3.50845e-10	2.48688e-09	Down	GRAMD4
ENSG00000161914	1.23	1.16	0.95	0.09	0.22	0.32	69.2458	-1.78299	3.58794e-10	2.53598e-09	Down	ZNF653
ENSG00000151093	1.7	1.55	1.36	0.29	0.4	0.51	115.586	-1.37486	3.66414e-10	2.58615e-09	Down	OXSM
ENSG00000205356	0.96	1.05	1	0.35	0.32	0.36	208.343	-1.0217	3.73631e-10	2.63428e-09	Down	TECPR1
ENSG00000061918	1.39	1.89	1.42	0.44	0.48	0.38	127.064	-1.2956	3.77152e-10	2.65816e-09	Down	GUCY1B3
ENSG00000151117	0.82	0.53	0.55	0.05	0.03	0.14	34.7579	-2.28899	3.91451e-10	2.75209e-09	Down	TMEM86A
ENSG00000197385	0.75	1.24	1.21	0.21	0.13	0.13	40.784	-2.04643	3.95773e-10	2.78149e-09	Down	ZNF860
ENSG00000254389	1.31	1.32	1.51	0.18	0.22	0.02	28.9869	-2.3761	3.99128e-10	2.80308e-09	Down	RHPN1-AS1
ENSG00000129696	3.82	3.61	3.03	0.9	1.06	1.38	244.711	-1.11557	4.05444e-10	2.84241e-09	Down	TTI2
ENSG00000121903	0.8	0.87	0.9	0.2	0.16	0.17	59.2139	-1.64747	4.09227e-10	2.86589e-09	Down	ZSCAN20
ENSG00000064999	5.32	5.18	5.36	1.3	1.4	2.41	513.325	-1.1089	4.10064e-10	2.87074e-09	Down	ANKS1A
ENSG00000231074	0.96	0.95	1.16	0.24	0.24	0.43	287.067	-1.21439	4.14155e-10	2.89529e-09	Down	HCG18
ENSG00000177788	1.72	3.04	1.62	0.09	0.2	0.21	24.1245	-2.58571	4.19206e-10	2.92853e-09	Down	RP5-1061H20.4
ENSG00000258839	0.4	0.3	0.36	0.02	0.03	0.07	33.1857	-2.23769	4.20659e-10	2.93765e-09	Down	MC1R
ENSG00000225830	0.52	0.71	0.5	0.13	0.12	0.11	63.6105	-1.64522	4.26495e-10	2.97631e-09	Down	ERCC6
ENSG00000258655	2.37	2.92	2.56	0.32	0.27	0.56	37.692	-2.03902	4.30065e-10	3.00017e-09	Down	ARHGAP5-AS1
ENSG00000171084	0.95	0.71	0.9	0.16	0.11	0.21	55.5996	-1.78297	4.33053e-10	3.01889e-09	Down	FAM86JP
ENSG00000134215	0.4	0.47	0.68	0.06	0.06	0.15	68.3817	-1.86045	4.4012e-10	3.06277e-09	Down	VAV3
ENSG00000183770	3.6	3.28	2.83	1.1	0.69	0.72	112.322	-1.3971	4.49914e-10	3.12544e-09	Down	FOXL2
ENSG00000069712	0.21	0.35	0.28	0.01	0	0.01	13.8356	-3.13267	4.50216e-10	3.12645e-09	Down	KIAA1107
ENSG00000100575	3.32	3.66	2.91	1.21	0.97	1.11	217.756	-1.05713	4.50811e-10	3.12839e-09	Down	TIMM9
ENSG00000174276	8.8	6.85	9.36	2.66	2.58	2.41	195.586	-1.17359	4.56741e-10	3.16622e-09	Down	ZNHIT2
ENSG00000125846	0.35	0.36	0.38	0.07	0.09	0.09	75.3656	-1.49637	4.73671e-10	3.28014e-09	Down	ZNF133
ENSG00000260852	1.04	1.01	0.73	0.1	0.18	0.12	38.4513	-2.06101	4.78289e-10	3.30865e-09	Down	FBXL19-AS1
ENSG00000160094	4.63	4.29	5.21	1.37	1.32	1.92	246.364	-1.08851	4.88056e-10	3.37128e-09	Down	ZNF362
ENSG00000157426	1.2	1.46	1.32	0.32	0.36	0.45	120.911	-1.26011	5.03854e-10	3.47581e-09	Down	AASDH
ENSG00000186141	16.97	14.13	16.2	3.66	4.44	7.05	748.475	-1.11875	5.04279e-10	3.47753e-09	Down	POLR3C
ENSG00000174839	2.63	4.62	4.14	1.34	0.75	1.08	265.983	-1.2902	5.25703e-10	3.61772e-09	Down	DENND6A
ENSG00000073849	2.13	2.31	1.9	0.48	0.67	0.9	482.516	-1.0929	5.28209e-10	3.6337e-09	Down	ST6GAL1
ENSG00000120832	0.55	0.83	0.58	0.15	0.12	0.11	55.2442	-1.75681	5.37909e-10	3.69787e-09	Down	MTERFD3
ENSG00000155287	8.56	7.84	6.17	2.47	2.27	2.66	248.522	-1.0797	5.48107e-10	3.76382e-09	Down	SLC25A28
ENSG00000099337	2.32	2.16	1.64	0.41	0.46	0.49	73.5948	-1.5623	5.51748e-10	3.78513e-09	Down	KCNK6
ENSG00000232098	1.4	1.21	1.08	0.24	0.36	0.33	100.546	-1.42039	5.72593e-10	3.91547e-09	Down	CTD-2619J13.14
ENSG00000198746	3.56	3.07	3.25	0.87	0.85	1.06	115.526	-1.2834	5.85425e-10	3.9995e-09	Down	GPATCH3
ENSG00000258701	1.08	0.94	1.1	0.09	0	0.19	25.5964	-2.50165	6.02775e-10	4.10998e-09	Down	LINC00638
ENSG00000198081	2.37	2.22	2.17	0.49	0.75	0.84	207.087	-1.16443	6.0283e-10	4.10998e-09	Down	ZBTB14
ENSG00000136122	6.59	7.98	7.41	1.79	2.28	3.16	336.226	-1.06962	6.06733e-10	4.13375e-09	Down	BORA
ENSG00000177570	1.08	1.06	0.92	0.29	0.3	0.38	171.568	-1.12934	6.16725e-10	4.1975e-09	Down	SAMD12
ENSG00000198464	0.85	1.88	1.46	0.4	0.33	0.37	219.764	-1.35551	6.29546e-10	4.28035e-09	Down	ZNF480
ENSG00000196653	0.18	0.23	0.21	0.02	0	0.02	17.6636	-2.81987	6.34936e-10	4.31404e-09	Down	ZNF502
ENSG00000185453	2.47	1.94	2.52	0.54	0.45	0.54	68.7423	-1.58258	6.50917e-10	4.41506e-09	Down	C19orf68
ENSG00000105793	0.65	1.3	1.13	0.33	0.21	0.28	229.224	-1.34812	6.5406e-10	4.43486e-09	Down	GTPBP10
ENSG00000111981	4.72	5.77	7.3	1.17	1.08	2.33	220.597	-1.39659	7.16924e-10	4.8462e-09	Down	ULBP1
ENSG00000132846	4.5	4.21	6.26	1.49	1.49	2	456.648	-1.06565	7.18015e-10	4.85192e-09	Down	ZBED3
ENSG00000198538	0.83	1.21	1.01	0.32	0.31	0.34	190.975	-1.11025	7.29391e-10	4.92376e-09	Down	ZNF28
ENSG00000172840	1.32	1.41	1.66	0.21	0.32	0.55	142.753	-1.45192	7.39404e-10	4.98796e-09	Down	PDP2
ENSG00000074621	1.03	1.16	1.21	0.23	0.28	0.48	231.996	-1.23763	7.55275e-10	5.08292e-09	Down	SLC24A1
ENSG00000167232	0.38	0.88	0.61	0.16	0.14	0.11	123.979	-1.57217	7.61338e-10	5.12025e-09	Down	ZNF91
ENSG00000163006	1.07	1.7	1.24	0.42	0.3	0.37	131.278	-1.31647	7.65832e-10	5.14873e-09	Down	CCDC138
ENSG00000131931	2.49	3.01	2.21	0.75	0.78	0.83	154.966	-1.16229	7.89012e-10	5.29292e-09	Down	THAP1
ENSG00000172888	1.13	1.58	1.49	0.32	0.42	0.54	223.551	-1.16629	7.94343e-10	5.32563e-09	Down	ZNF621
ENSG00000116922	2.82	2.91	2.84	0.73	0.9	1.28	399.196	-1.02946	8.08974e-10	5.41857e-09	Down	C1orf109
ENSG00000103494	0.96	1.54	1.25	0.43	0.34	0.43	250.582	-1.10998	8.19028e-10	5.48406e-09	Down	RPGRIP1L
ENSG00000196417	0.79	1.21	1.13	0.26	0.3	0.26	109.395	-1.36525	8.28655e-10	5.54478e-09	Down	ZNF765
ENSG00000073331	0.33	0.39	0.33	0.06	0.08	0.1	71.5938	-1.52318	8.5224e-10	5.68724e-09	Down	ALPK1
ENSG00000108379	2.81	2.52	2.96	0.79	0.73	1.07	176.354	-1.14626	8.6979e-10	5.79656e-09	Down	WNT3
ENSG00000187650	1.62	1.48	1.5	0.36	0.1	0.19	36.2118	-2.08269	8.91413e-10	5.93468e-09	Down	VMAC
ENSG00000142655	5.01	4.03	4.26	1.37	1.23	1.74	232.772	-1.0888	8.98844e-10	5.98013e-09	Down	PEX14
ENSG00000133858	1.34	2.56	1.68	0.68	0.44	0.49	388.763	-1.23659	8.99681e-10	5.98369e-09	Down	ZFC3H1
ENSG00000107890	0.92	1.99	1.31	0.4	0.35	0.34	180.105	-1.37736	9.05518e-10	6.01848e-09	Down	ANKRD26
ENSG00000170954	0.28	0.39	0.44	0.08	0.06	0.1	66.0065	-1.64256	9.57167e-10	6.34475e-09	Down	ZNF415
ENSG00000149596	0.58	0.51	0.8	0.06	0.08	0.15	44.7407	-1.97545	9.74099e-10	6.45483e-09	Down	JPH2
ENSG00000198440	0.33	0.44	0.34	0.09	0.03	0.07	46.6983	-1.9067	9.77383e-10	6.47442e-09	Down	ZNF583
ENSG00000116580	1.92	2.04	1.99	0.51	0.63	0.92	589.007	-1.00776	9.86894e-10	6.53525e-09	Down	GON4L
ENSG00000271361	4.44	3.91	5.01	0.43	0.37	0.77	28.5319	-2.25032	1.04811e-09	6.92213e-09	Down	HTATSF1P2
ENSG00000112167	5.02	4.44	5.31	1.29	1.75	1.65	193.843	-1.11618	1.071e-09	7.06627e-09	Down	SAYSD1
ENSG00000272620	0.64	0.76	0.72	0.1	0.11	0.2	53.347	-1.72199	1.10728e-09	7.29834e-09	Down	AFAP1-AS1
ENSG00000135093	1.64	1.54	1.89	0.46	0.5	0.68	219.606	-1.09891	1.13641e-09	7.47789e-09	Down	USP30
ENSG00000162946	0.24	0.33	0.22	0.05	0.05	0.06	57.9428	-1.66137	1.27611e-09	8.36389e-09	Down	DISC1
ENSG00000170464	0.91	1.1	1.13	0.18	0.26	0.37	107.186	-1.38443	1.31794e-09	8.6124e-09	Down	DNAJC18
ENSG00000170631	1.04	0.95	0.95	0.2	0.26	0.35	116.134	-1.3016	1.32355e-09	8.64621e-09	Down	ZNF16
ENSG00000133111	1.72	3.19	2.02	0.67	0.35	0.31	72.0932	-1.74411	1.34716e-09	8.786e-09	Down	RFXAP
ENSG00000176700	0.8	0.67	0.76	0.23	0.16	0.19	92.0164	-1.38483	1.3508e-09	8.80392e-09	Down	SCAND2P
ENSG00000141391	0.73	0.88	1.03	0.14	0.22	0.19	61.3672	-1.63984	1.3547e-09	8.82646e-09	Down	SLMO1
ENSG00000185670	1.01	0.95	0.93	0.11	0.16	0.21	40.3252	-1.89581	1.40081e-09	9.10594e-09	Down	ZBTB3
ENSG00000221909	1.46	2.81	2	0.61	0.32	0.5	105.879	-1.53062	1.42539e-09	9.2536e-09	Down	FAM200A
ENSG00000203721	2.48	2.86	2.57	0.34	0.63	0.72	62.5947	-1.61246	1.45662e-09	9.43783e-09	Down	LINC00862
ENSG00000243335	1.61	1.27	1.49	0.35	0.38	0.61	241.271	-1.18005	1.54297e-09	9.97771e-09	Down	KCTD7
ENSG00000166478	2.38	2.78	2.62	0.67	1.04	0.9	276.757	-1.03445	1.56439e-09	1.0113e-08	Down	ZNF143
ENSG00000239887	2.81	2.53	2.37	0.86	0.87	0.58	177.155	-1.19056	1.63047e-09	1.05195e-08	Down	C1orf226
ENSG00000269937	0.53	0.55	0.79	0.03	0.09	0.03	21.8532	-2.54122	1.63658e-09	1.05555e-08	Down	RP11-20I23.8
ENSG00000247735	0.96	0.85	1.14	0	0.03	0.11	16.0523	-2.83628	1.69631e-09	1.09195e-08	Down	CTD-2574D22.2
ENSG00000243477	0.86	0.77	0.71	0.16	0.21	0.18	71.8322	-1.5003	1.71744e-09	1.10412e-08	Down	NAT6
ENSG00000079435	0.41	0.45	0.57	0.08	0.04	0.09	36.4995	-2.01691	1.7467e-09	1.12147e-08	Down	LIPE
ENSG00000154642	0.43	1.4	0.75	0.14	0.11	0.16	72.2686	-1.92493	1.76201e-09	1.12984e-08	Down	C21orf91
ENSG00000188681	5.76	5.21	5.17	1.36	1.85	2.28	333.027	-1.0297	1.82721e-09	1.17051e-08	Down	TEKT4P2
ENSG00000136367	0.24	0.26	0.15	0	0.03	0.03	26.1583	-2.38149	1.83711e-09	1.17648e-08	Down	ZFHX2
ENSG00000259943	1.65	2.23	2.11	0.39	0.06	0.32	31.4909	-2.18294	1.86742e-09	1.19434e-08	Down	RP1-39G22.7
ENSG00000105662	1.4	1.37	1.19	0.36	0.38	0.48	140.657	-1.16541	1.93161e-09	1.23143e-08	Down	CRTC1
ENSG00000267010	1.04	1.17	1.3	0.16	0.1	0.17	27.7767	-2.20412	1.93841e-09	1.23497e-08	Down	RP11-108P20.1
ENSG00000178896	11.45	9.42	13.08	4.12	3.16	4.44	375.491	-1.01567	1.95599e-09	1.24537e-08	Down	EXOSC4
ENSG00000165275	0.98	0.75	0.83	0.2	0.16	0.2	61.6345	-1.59316	2.03214e-09	1.29012e-08	Down	TRMT10B
ENSG00000180346	1.63	2.2	1.73	0.5	0.2	0.19	41.0393	-1.95436	2.09483e-09	1.32695e-08	Down	TIGD2
ENSG00000103510	3.82	3.28	3.36	0.95	1.07	1.53	314.289	-1.0345	2.14578e-09	1.35836e-08	Down	KAT8
ENSG00000163472	2.39	1.95	1.7	0.32	0.44	0.76	148.708	-1.41649	2.15686e-09	1.3645e-08	Down	TMEM79
ENSG00000197989	0.81	1.1	0.73	0.22	0.24	0.24	100.714	-1.34495	2.17892e-09	1.37669e-08	Down	SNHG12
ENSG00000227482	2.32	2.02	3.13	0.22	0.04	0.56	30.5707	-2.31477	2.19084e-09	1.3829e-08	Down	RP11-18B16.2
ENSG00000131459	1.23	1.25	1.1	0.38	0.29	0.24	86.3421	-1.40101	2.21822e-09	1.39975e-08	Down	GFPT2
ENSG00000168477	0.22	0.2	0.24	0.03	0.04	0.05	46.0293	-1.78297	2.33426e-09	1.47063e-08	Down	TNXB
ENSG00000175536	1.37	1.72	2.11	0.32	0.3	0.12	36.4519	-2.04129	2.35349e-09	1.48133e-08	Down	LIPT2
ENSG00000090612	0.86	1.53	1.35	0.42	0.36	0.41	317.579	-1.1	2.41992e-09	1.52025e-08	Down	ZNF268
ENSG00000132436	1.12	1.88	1.55	0.51	0.37	0.54	254.301	-1.13237	2.4253e-09	1.52314e-08	Down	FIGNL1
ENSG00000169188	6.95	5.29	5.31	1.94	1.69	2.27	276.476	-1.05061	2.42937e-09	1.52489e-08	Down	APEX2
ENSG00000186814	0.73	0.84	0.82	0.24	0.21	0.27	118.459	-1.19095	2.46066e-09	1.54291e-08	Down	ZSCAN30
ENSG00000137185	1.7	1.59	1.5	0.39	0.42	0.6	127.83	-1.21784	2.49127e-09	1.56015e-08	Down	ZSCAN9
ENSG00000261786	1.66	2.18	0.97	0.32	0.36	0.35	91.921	-1.59148	2.52932e-09	1.58296e-08	Down	RP4-555D20.2
ENSG00000160401	1.41	1.29	0.99	0.35	0.27	0.4	118.207	-1.30547	2.66701e-09	1.66598e-08	Down	C9orf117
ENSG00000138083	0.8	1.02	0.8	0.06	0.11	0.09	23.0187	-2.36872	2.68665e-09	1.67763e-08	Down	SIX3
ENSG00000137218	2.37	2.18	2.06	0.38	0.28	0.78	79.2019	-1.59569	2.72848e-09	1.70277e-08	Down	FRS3
ENSG00000213390	1.93	2.02	2.56	0.59	0.64	0.94	322.862	-1.05969	2.767e-09	1.72572e-08	Down	ARHGAP19
ENSG00000103150	2.89	2.34	2.98	0.84	0.74	1.11	233.112	-1.0862	2.78305e-09	1.73519e-08	Down	MLYCD
ENSG00000225439	0.71	0.66	0.61	0.01	0.14	0.05	26.6391	-2.3316	2.78695e-09	1.73707e-08	Down	BOLA3-AS1
ENSG00000240370	3.45	3.05	2.76	0.92	0.71	1.1	132.852	-1.22076	2.79081e-09	1.73893e-08	Down	RPL13P5
ENSG00000165879	1.52	0.97	1.3	0.13	0.24	0.27	45.0176	-1.8752	2.89338e-09	1.79888e-08	Down	FRAT1
ENSG00000272201	2.86	2.42	2.16	0.53	0.33	0.34	37.8345	-1.93242	2.93962e-09	1.8242e-08	Down	U47924.30
ENSG00000261211	0.37	0.53	0.36	0	0.03	0	12.4649	-3.00477	3.11501e-09	1.92641e-08	Down	RP1-80N2.3
ENSG00000115594	1.35	1.57	1.3	0.58	0.45	0.41	239.352	-1.01754	3.16721e-09	1.95686e-08	Down	IL1R1
ENSG00000146826	1.95	1.96	1.79	0.65	0.7	0.51	183.261	-1.08264	3.18648e-09	1.96815e-08	Down	C7orf43
ENSG00000233621	6.05	4.97	5.43	1.21	1.25	1.84	91.2723	-1.37269	3.24273e-09	2.00103e-08	Down	LINC01137
ENSG00000182372	1.68	1.5	1.3	0.54	0.5	0.46	211.464	-1.04978	3.24785e-09	2.00349e-08	Down	CLN8
ENSG00000230487	0.95	0.7	0.78	0.15	0.14	0.31	117.501	-1.45708	3.32134e-09	2.04636e-08	Down	PSMG3-AS1
ENSG00000133619	1.53	1.47	1.57	0.5	0.38	0.59	167.391	-1.10399	3.33607e-09	2.05479e-08	Down	KRBA1
ENSG00000255242	1.14	0.99	1.61	0.22	0.15	0.12	31.4212	-2.12443	3.75261e-09	2.30491e-08	Down
ENSG00000053770	2.51	3.85	2.59	1.14	0.91	0.87	296.582	-1.06754	3.83919e-09	2.3559e-08	Down	AP5M1
ENSG00000138160	26.58	47.62	39.07	15.94	11.2	10.8	2344.48	-1.03472	4.06153e-09	2.48926e-08	Down	KIF11
ENSG00000112365	2.93	3.72	3.11	0.92	0.84	1.42	227.503	-1.08574	4.11781e-09	2.52297e-08	Down	ZBTB24
ENSG00000162419	1.24	1.09	1.11	0.31	0.29	0.44	136.586	-1.18423	4.12043e-09	2.52379e-08	Down	GMEB1
ENSG00000139132	0.92	1.33	1.34	0.28	0.35	0.49	271.052	-1.12266	4.28252e-09	2.61823e-08	Down	FGD4
ENSG00000123411	0.47	0.59	0.76	0.11	0.14	0.22	119.876	-1.38935	4.29492e-09	2.62419e-08	Down	IKZF4
ENSG00000229953	30.99	27.87	28.8	0.93	2.92	3.91	217.018	-2.47476	4.38641e-09	2.67761e-08	Down	RP11-284F21.7
ENSG00000135473	2.13	2.44	1.91	0.41	0.61	0.95	454.489	-1.17468	4.48554e-09	2.73293e-08	Down	PAN2
ENSG00000198185	0.19	0.14	0.15	0.02	0	0.01	15.4643	-2.76753	4.55873e-09	2.77427e-08	Down	ZNF334
ENSG00000117153	7.59	7.62	8.98	1.98	2.42	3.76	578.401	-1.04172	4.64929e-09	2.82591e-08	Down	KLHL12
ENSG00000005238	1.03	0.88	0.93	0.31	0.32	0.22	151.056	-1.19096	4.79336e-09	2.90991e-08	Down	FAM214B
ENSG00000112297	0.63	0.55	0.48	0.06	0.13	0.15	57.0969	-1.67181	4.99288e-09	3.02732e-08	Down	AIM1
ENSG00000089091	0.36	0.35	0.39	0.07	0.05	0.1	50.8117	-1.66106	5.0974e-09	3.08881e-08	Down	DZANK1
ENSG00000144802	2.2	3.24	2.9	0.94	0.71	1.16	309.116	-1.03401	5.26286e-09	3.17935e-08	Down	NFKBIZ
ENSG00000213713	4.74	3.68	3.43	0.61	0.47	0.87	37.969	-1.90719	5.36001e-09	3.23313e-08	Down	PIGCP1
ENSG00000187187	0.15	0.21	0.19	0.02	0.01	0	17.2609	-2.638	5.50601e-09	3.31716e-08	Down	ZNF546
ENSG00000176182	3.19	1.82	1.67	0.43	0.17	0.44	44.9194	-1.97508	5.70055e-09	3.42915e-08	Down	MYPOP
ENSG00000181666	0.53	0.51	0.58	0.2	0.13	0.19	172.866	-1.09734	5.76305e-09	3.46569e-08	Down	HKR1
ENSG00000137460	0.19	0.22	0.18	0.02	0	0.04	23.9689	-2.3306	5.827e-09	3.50203e-08	Down	FHDC1
ENSG00000263002	0.9	0.68	0.71	0.13	0.19	0.14	50.8979	-1.68719	6.03394e-09	3.6231e-08	Down	ZNF234
ENSG00000197302	0.47	0.9	0.68	0.21	0.14	0.2	139.509	-1.33133	6.1137e-09	3.66766e-08	Down	ZNF720
ENSG00000270081	6.26	6.76	6.05	2.59	1.76	1.48	169.362	-1.16632	6.11351e-09	3.66766e-08	Down	RP5-935K16.1
ENSG00000163312	0.62	0.97	0.91	0.24	0.14	0.13	58.5675	-1.64858	6.19924e-09	3.71561e-08	Down	HELQ
ENSG00000164056	0.68	0.92	0.68	0.19	0.18	0.18	70.5836	-1.43966	6.24515e-09	3.742e-08	Down	SPRY1
ENSG00000164488	0.41	0.52	0.4	0.11	0.03	0.08	38.9816	-1.92019	6.28677e-09	3.7658e-08	Down	DACT2
ENSG00000182459	0.74	0.61	0.85	0.03	0	0.05	13.0311	-2.87852	6.4552e-09	3.86435e-08	Down	TEX19
ENSG00000272335	1.63	1.88	1.1	0.26	0.34	0.15	41.4053	-1.89922	6.70182e-09	4.00353e-08	Down	RP11-53O19.3
ENSG00000083817	2.37	2.05	2.3	0.32	0.59	0.63	66.056	-1.52449	6.7578e-09	4.03575e-08	Down	ZNF416
ENSG00000186130	2.7	5.86	4.53	1.48	0.93	1.11	213.87	-1.3209	6.90899e-09	4.12108e-08	Down	ZBTB6
ENSG00000176715	1.29	1.26	1.4	0.33	0.49	0.55	326.119	-1.00179	7.01317e-09	4.17945e-08	Down	ACSF3
ENSG00000140853	0.37	0.35	0.26	0.07	0.1	0.09	92.6594	-1.37742	7.03182e-09	4.18931e-08	Down	NLRC5
ENSG00000188315	0.58	0.53	0.59	0.17	0.11	0.08	55.3117	-1.63447	7.23367e-09	4.30439e-08	Down	C3orf62
ENSG00000070444	1.99	1.66	1.91	0.44	0.56	0.81	270.338	-1.08723	7.45984e-09	4.43464e-08	Down	MNT
ENSG00000166004	1.29	2.41	2.17	0.66	0.52	0.66	309.781	-1.12607	7.50832e-09	4.4598e-08	Down	KIAA1731
ENSG00000134461	2.31	2.42	2.46	0.95	0.59	0.8	164.267	-1.09016	7.64176e-09	4.53634e-08	Down	ANKRD16
ENSG00000147874	3.58	7.08	5.63	2.12	1.34	1.65	628.304	-1.12316	7.80617e-09	4.62839e-08	Down	HAUS6
ENSG00000147144	0.61	0.53	0.45	0.17	0.13	0.15	102.165	-1.28239	8.31525e-09	4.92141e-08	Down	CCDC120
ENSG00000186106	0.91	1.37	1.24	0.29	0.35	0.42	151.635	-1.16735	8.31872e-09	4.92199e-08	Down	ANKRD46
ENSG00000186448	0.86	1.32	1.1	0.36	0.36	0.33	178.025	-1.09006	8.40473e-09	4.9714e-08	Down	ZNF197
ENSG00000176928	0.33	0.81	0.74	0.02	0.05	0.07	20.5502	-2.52507	8.52058e-09	5.03842e-08	Down	GCNT4
ENSG00000129493	0.69	0.85	0.63	0.26	0.21	0.13	141.818	-1.28091	8.7002e-09	5.1385e-08	Down	HEATR5A
ENSG00000175772	1.06	0.96	0.89	0.24	0.18	0.21	51.8525	-1.59849	8.93339e-09	5.27153e-08	Down	LINC01106
ENSG00000128266	1.62	1.81	1.53	0.4	0.49	0.5	91.9784	-1.26461	9.21593e-09	5.42695e-08	Down	GNAZ
ENSG00000221838	1.42	1.34	1.27	0.36	0.45	0.53	174.049	-1.0567	9.74839e-09	5.72011e-08	Down	AP4M1
ENSG00000120833	1.55	1.98	2.37	0.67	0.51	0.83	391.162	-1.02843	9.75368e-09	5.72153e-08	Down	SOCS2
ENSG00000177045	2.05	1.72	1.84	0.54	0.51	0.76	168.555	-1.10054	9.86592e-09	5.78565e-08	Down	SIX5
ENSG00000119938	4.27	5.25	5.54	1.59	1.42	1.92	161.052	-1.07439	9.87869e-09	5.79143e-08	Down	PPP1R3C
ENSG00000171608	0.64	0.64	0.48	0.08	0.15	0.16	67.7771	-1.5238	9.91979e-09	5.81037e-08	Down	PIK3CD
ENSG00000169598	0.79	0.79	0.66	0.1	0.2	0.16	52.9905	-1.61979	1.02299e-08	5.98495e-08	Down	DFFB
ENSG00000153714	2.93	4.06	2.9	0.94	0.92	0.92	99.6174	-1.26487	1.03337e-08	6.03854e-08	Down	LURAP1L
ENSG00000204792	1.25	1.16	1.23	0.22	0.23	0.41	65.7032	-1.49124	1.05889e-08	6.1822e-08	Down	AC104135.3
ENSG00000168795	2.35	2.73	2.65	0.66	0.77	1.04	150.303	-1.10362	1.07567e-08	6.27056e-08	Down	ZBTB5
ENSG00000171700	3.41	3.21	3.34	0.93	1.1	1.18	138.243	-1.09291	1.12103e-08	6.51624e-08	Down	RGS19
ENSG00000183840	4.4	3.52	3.44	1.2	1.39	1.34	236.115	-1.00423	1.14414e-08	6.64278e-08	Down	GPR39
ENSG00000267321	4.05	3.72	3.36	0.59	0.76	1.08	54.8821	-1.57669	1.23973e-08	7.16627e-08	Down	RP11-1094M14.11
ENSG00000178826	3.26	2.74	3.13	0.2	0.37	0.63	222.136	-2.12297	1.28303e-08	7.40366e-08	Down	TMEM139
ENSG00000176406	0.23	0.37	0.39	0.07	0.06	0.08	57.7732	-1.59286	1.30359e-08	7.51793e-08	Down	RIMS2
ENSG00000172273	0.64	0.54	0.71	0.16	0.16	0.23	116.735	-1.23316	1.32243e-08	7.6199e-08	Down	HINFP
ENSG00000138080	0.62	0.38	0.58	0.05	0.05	0.07	23.1783	-2.27988	1.33857e-08	7.70397e-08	Down	EMILIN1
ENSG00000179941	3.73	11.55	9.08	1.03	0.55	0.7	284.663	-2.39471	1.34617e-08	7.74097e-08	Down	BBS10
ENSG00000265458	1.94	2.54	3.38	0.19	0.08	0.09	13.739	-2.76096	1.35099e-08	7.76642e-08	Down	RP13-20L14.6
ENSG00000140987	1.09	0.91	0.92	0.25	0.27	0.41	188.572	-1.10473	1.36084e-08	7.81855e-08	Down	ZSCAN32
ENSG00000162377	4.28	3.83	5.28	1.11	1.1	1.71	131.234	-1.2234	1.38327e-08	7.93589e-08	Down	COA7
ENSG00000234072	2.86	2.7	2.29	0.71	0.95	0.68	129.575	-1.18834	1.41554e-08	8.11397e-08	Down	AC074117.10
ENSG00000260917	2.12	1.83	1.41	0.32	0.51	0.53	89.6651	-1.39671	1.43605e-08	8.22204e-08	Down	RP11-57H14.4
ENSG00000146587	0.93	2.16	1.82	0.54	0.35	0.41	214.143	-1.33385	1.48972e-08	8.51457e-08	Down	RBAK
ENSG00000107201	1.53	1.78	1.72	0.52	0.5	0.69	165.426	-1.03101	1.49455e-08	8.53728e-08	Down	DDX58
ENSG00000272269	12.24	10.82	12.81	2.79	4.28	4.28	164.222	-1.11542	1.49809e-08	8.55008e-08	Down	RP11-500C11.3
ENSG00000183763	3.05	2.25	2.71	0.84	0.9	1	225.22	-1.01911	1.51304e-08	8.628e-08	Down	TRAIP
ENSG00000115507	1.09	0.92	0.96	0.22	0.32	0.22	79.398	-1.37982	1.51711e-08	8.64871e-08	Down	OTX1
ENSG00000119866	0.2	0.19	0.18	0.05	0.04	0.03	46.6812	-1.65084	1.54497e-08	8.79997e-08	Down	BCL11A
ENSG00000270172	3.08	3.97	3.21	1.02	0.76	1.09	90.1614	-1.2756	1.60902e-08	9.15427e-08	Down	RP5-1024G6.8
ENSG00000158445	0.56	0.61	0.71	0.11	0.11	0.24	86.9528	-1.45359	1.62523e-08	9.24117e-08	Down	KCNB1
ENSG00000246898	2.15	2.32	1.45	0.56	0.13	0.34	45.8665	-1.84969	1.74894e-08	9.91619e-08	Down	LINC00920
ENSG00000196220	0.1	0.13	0.12	0.01	0.02	0.02	32.1073	-1.92213	1.77794e-08	1.00777e-07	Down	SRGAP3
ENSG00000124253	0.24	0.2	0.25	0.02	0.02	0.05	27.9724	-2.08468	1.8063e-08	1.02238e-07	Down	PCK1
ENSG00000181982	0.66	0.7	0.56	0.12	0.15	0.25	99.3692	-1.33295	1.84488e-08	1.04362e-07	Down	CCDC149
ENSG00000234602	1.27	1.13	1.05	0.18	0.15	0.3	38.8181	-1.78374	1.88715e-08	1.06662e-07	Down	MCIDAS
ENSG00000143498	1.88	2.31	1.72	0.56	0.54	0.69	114.492	-1.16853	1.90138e-08	1.07436e-07	Down	TAF1A
ENSG00000174137	0.51	0.5	0.53	0.12	0.04	0.14	47.8858	-1.69543	1.92752e-08	1.08882e-07	Down	FAM53A
ENSG00000186300	0.33	0.5	0.42	0.06	0.11	0.09	49.4436	-1.63776	2.00497e-08	1.12904e-07	Down	ZNF555
ENSG00000198466	0.5	0.46	0.5	0.1	0.13	0.17	91.0622	-1.28154	2.07986e-08	1.16822e-07	Down	ZNF587
ENSG00000171320	2.64	4.65	2.83	1.32	1	1.1	487.789	-1.02597	2.11485e-08	1.18642e-07	Down	ESCO2
ENSG00000267764	2.66	1.99	1.83	0.12	0.21	0.22	18.5614	-2.41882	2.12311e-08	1.19015e-07	Down	RP11-484L8.1
ENSG00000196378	1.07	0.99	1.14	0.23	0.21	0.34	62.3796	-1.45963	2.12468e-08	1.1907e-07	Down	ZNF34
ENSG00000172985	1.07	0.92	1.01	0.27	0.29	0.26	78.881	-1.31544	2.17734e-08	1.21917e-07	Down	SH3RF3
ENSG00000115556	0.45	0.38	0.37	0.12	0.08	0.1	63.8307	-1.4406	2.28426e-08	1.27544e-07	Down	PLCD4
ENSG00000215256	2.52	2.1	2.32	0.62	0.73	1.02	243.473	-1.02119	2.29914e-08	1.28303e-07	Down	DHRS4-AS1
ENSG00000197016	0.21	0.41	0.23	0.05	0.04	0.08	58.6133	-1.66337	2.35673e-08	1.31443e-07	Down	ZNF470
ENSG00000176532	0.76	1.08	0.84	0.05	0.09	0.11	19.0821	-2.36275	2.36252e-08	1.31729e-07	Down	PRR15
ENSG00000164331	1.52	1.94	1.53	0.41	0.5	0.57	107.744	-1.18407	2.38796e-08	1.33003e-07	Down	ANKRA2
ENSG00000163293	0.79	1.33	0.91	0.35	0.19	0.23	89.8248	-1.407	2.4666e-08	1.36993e-07	Down	NIPAL1
ENSG00000187123	1.33	1.53	1.34	0.27	0.37	0.6	156.143	-1.20091	2.51796e-08	1.39571e-07	Down	LYPD6
ENSG00000171295	0.49	0.67	0.77	0.12	0.15	0.18	61.7222	-1.50414	2.54871e-08	1.41158e-07	Down	ZNF440
ENSG00000167065	0.32	0.27	0.23	0.02	0.04	0.08	38.0975	-1.91066	2.56622e-08	1.41981e-07	Down	DUSP18
ENSG00000188295	1.73	2.06	1.93	0.58	0.65	0.59	119.476	-1.1045	2.83969e-08	1.5627e-07	Down	ZNF669
ENSG00000150764	0.14	0.2	0.19	0.03	0.04	0.03	37.2373	-1.78238	3.07225e-08	1.68274e-07	Down	DIXDC1
ENSG00000138639	0.42	0.53	0.45	0.06	0.09	0.17	67.0127	-1.50538	3.1737e-08	1.73687e-07	Down	ARHGAP24
ENSG00000153822	0.24	0.57	0.49	0.09	0.06	0.1	61.0408	-1.66637	3.23314e-08	1.76793e-07	Down	KCNJ16
ENSG00000188026	1.49	1.38	1.43	0.51	0.23	0.4	87.1255	-1.34634	3.25259e-08	1.7771e-07	Down	RILPL1
ENSG00000260401	1.56	0.96	0.54	0.18	0.11	0.13	35.9305	-2.07007	3.27338e-08	1.78698e-07	Down	RP11-800A3.4
ENSG00000164169	1.37	1.52	1.57	0.46	0.42	0.45	93.616	-1.18994	3.36492e-08	1.83392e-07	Down	PRMT10
ENSG00000152669	3.61	2.91	3.29	1.03	0.71	1.03	90.2455	-1.27456	3.36612e-08	1.83407e-07	Down	CCNO
ENSG00000178694	0.99	1.26	1.08	0.34	0.35	0.33	105.746	-1.14962	3.44406e-08	1.87551e-07	Down	NSUN3
ENSG00000253276	3.36	3.87	3.17	1.45	0.98	0.69	181.888	-1.18499	3.50072e-08	1.90584e-07	Down	CCDC71L
ENSG00000188785	1.05	1.21	0.97	0.31	0.37	0.35	126.761	-1.08915	3.65729e-08	1.98563e-07	Down	ZNF548
ENSG00000075651	0.62	0.59	0.57	0.12	0.15	0.25	131.67	-1.21744	3.72468e-08	2.02111e-07	Down	PLD1
ENSG00000072195	0.43	0.38	0.33	0.12	0.12	0.14	145.921	-1.07742	3.73696e-08	2.02666e-07	Down	SPEG
ENSG00000267317	4.51	4.05	4.14	1.04	0.84	1.53	79.311	-1.33077	3.79156e-08	2.05515e-07	Down	CTB-25B13.12
ENSG00000167981	1.71	1.77	2.41	0.24	0.51	0.29	39.2034	-1.78761	3.95514e-08	2.14089e-07	Down	ZNF597
ENSG00000198948	0.48	0.7	0.68	0.23	0.19	0.14	139.89	-1.17584	4.11166e-08	2.21835e-07	Down	MFAP3L
ENSG00000060642	1.41	1.55	1.16	0.45	0.4	0.45	122.1	-1.11094	4.15348e-08	2.23909e-07	Down	PIGV
ENSG00000184384	1.47	2.27	1.73	0.47	0.57	0.7	163.14	-1.09627	4.17463e-08	2.24988e-07	Down	MAML2
ENSG00000139160	0.15	0.21	0.15	0.03	0.01	0.01	18.3398	-2.37265	4.26733e-08	2.29609e-07	Down	METTL20
ENSG00000100150	0.46	0.59	0.53	0.15	0.14	0.19	108.79	-1.13837	4.8822e-08	2.61912e-07	Down	DEPDC5
ENSG00000217165	1.14	2.3	2.52	0.43	0.38	0.42	58.6003	-1.62547	5.06073e-08	2.71122e-07	Down	ANKRD18EP
ENSG00000125967	1.12	1.01	1.19	0.3	0.37	0.43	151.356	-1.04623	5.10324e-08	2.73252e-07	Down	NECAB3
ENSG00000167037	0.17	0.08	0.21	0.01	0	0.02	14.7336	-2.64959	5.16732e-08	2.76459e-07	Down	SGSM1
ENSG00000119917	3.65	3.54	3.27	1.07	1.18	1.12	116.741	-1.09221	5.17087e-08	2.765e-07	Down	IFIT3
ENSG00000180884	0.62	0.68	0.68	0.17	0.15	0.14	48.8052	-1.52001	5.19375e-08	2.77649e-07	Down	ZNF792
ENSG00000081189	0.2	0.2	0.22	0.05	0.05	0.07	75.6946	-1.29763	5.23471e-08	2.79688e-07	Down	MEF2C
ENSG00000177508	2.28	1.85	1.82	0.6	0.63	0.6	112.48	-1.15153	5.28352e-08	2.82127e-07	Down	IRX3
ENSG00000133624	0.57	0.69	0.62	0.14	0.06	0.17	42.8959	-1.6754	5.44363e-08	2.90068e-07	Down	ZNF767
ENSG00000125618	1.23	1.15	1.19	0.33	0.31	0.52	149.145	-1.08525	5.46724e-08	2.91014e-07	Down	PAX8
ENSG00000056277	1.96	2.33	2.39	0.63	0.78	0.8	135.174	-1.05484	5.55494e-08	2.95365e-07	Down	ZNF280C
ENSG00000248049	0.62	0.56	0.51	0.08	0.16	0.16	62.2901	-1.46019	5.74305e-08	3.0504e-07	Down	UBA6-AS1
ENSG00000181634	1.51	2.12	1.27	0.49	0.59	0.52	196.489	-1.06884	5.7569e-08	3.05694e-07	Down	TNFSF15
ENSG00000196345	0.28	0.38	0.3	0.04	0.04	0.07	28.9136	-1.90837	5.90711e-08	3.1325e-07	Down	ZKSCAN7
ENSG00000261512	1.27	1.03	1.07	0.22	0.21	0.16	33.0804	-1.80863	6.04944e-08	3.2037e-07	Down	RP11-46D6.1
ENSG00000234420	0.62	1.13	0.89	0.27	0.25	0.29	153.566	-1.1403	6.04943e-08	3.2037e-07	Down	ZNF37BP
ENSG00000234311	1.67	1.42	2.02	0.21	0.09	0.14	16.9443	-2.38705	6.19054e-08	3.27405e-07	Down	RP11-432J24.3
ENSG00000009790	0.12	0.09	0.12	0.01	0.01	0	15.3242	-2.4819	6.23221e-08	3.29346e-07	Down	TRAF3IP3
ENSG00000120162	0.48	0.64	0.41	0.13	0.1	0.07	41.0954	-1.69552	6.40212e-08	3.37874e-07	Down	MOB3B
ENSG00000101751	0.42	0.79	0.72	0.21	0.15	0.19	129.803	-1.23521	6.8767e-08	3.6167e-07	Down	POLI
ENSG00000186615	0.86	0.85	0.73	0.17	0.17	0.22	49.118	-1.51237	6.93055e-08	3.64308e-07	Down	KTN1-AS1
ENSG00000240476	6.48	6.09	4.21	1.47	1.42	1.16	62.91	-1.45187	7.00519e-08	3.68037e-07	Down	LINC00973
ENSG00000120662	1.26	1.79	1.17	0.5	0.37	0.36	110.399	-1.21292	7.07688e-08	3.7141e-07	Down	MTRF1
ENSG00000100060	0.57	0.75	0.5	0.14	0.09	0.15	46.1701	-1.5995	7.09093e-08	3.7195e-07	Down	MFNG
ENSG00000128694	1.64	1.54	1.23	0.26	0.41	0.56	111.952	-1.26425	7.18641e-08	3.76163e-07	Down	OSGEPL1
ENSG00000179406	0.36	0.5	0.35	0.03	0.05	0.08	26.3799	-1.99433	7.25228e-08	3.79286e-07	Down	LINC00174
ENSG00000185477	0.29	0.45	0.29	0.11	0.09	0.08	84.4857	-1.30744	7.25372e-08	3.79286e-07	Down	GPRIN3
ENSG00000196757	1.27	1.73	1.9	0.59	0.43	0.47	120.662	-1.16065	7.26345e-08	3.79694e-07	Down	ZNF700
ENSG00000268912	0.74	0.65	0.62	0.04	0.07	0.06	16.5523	-2.36905	7.4851e-08	3.90766e-07	Down	CTD-2619J13.17
ENSG00000241058	3.71	4.62	2.68	0.95	0.85	1.3	106.409	-1.26065	8.19989e-08	4.25729e-07	Down	NSUN6
ENSG00000166289	1.26	1.02	1.07	0.3	0.31	0.23	61.9473	-1.40699	8.28862e-08	4.3011e-07	Down	PLEKHF1
ENSG00000226121	0.94	1.36	1.55	0.43	0.34	0.43	138.614	-1.13527	8.51799e-08	4.4109e-07	Down	AHCTF1P1
ENSG00000154309	0.71	0.52	0.54	0.07	0.09	0.18	41.9877	-1.72149	8.6096e-08	4.456e-07	Down	DISP1
ENSG00000170537	1.51	1.44	0.94	0.4	0.31	0.45	125.325	-1.2003	8.62773e-08	4.46423e-07	Down	TMC7
ENSG00000168772	0.29	0.35	0.31	0.07	0.06	0.04	33.8686	-1.75058	8.90157e-08	4.60112e-07	Down	CXXC4
ENSG00000127989	1.04	1.78	1.28	0.56	0.27	0.34	165.742	-1.25004	8.92112e-08	4.61002e-07	Down	MTERF
ENSG00000261175	0.84	1.63	1.55	0.05	0.05	0.1	12.4775	-2.63062	9.14863e-08	4.7239e-07	Down	CTD-2015G9.2
ENSG00000185838	0.41	0.31	0.21	0.03	0.05	0.06	30.297	-1.96007	9.19925e-08	4.74756e-07	Down	GNB1L
ENSG00000169252	3.43	3.7	3.47	1.2	1.06	0.95	89.681	-1.17053	1.05875e-07	5.42451e-07	Down	ADRB2
ENSG00000136925	1.48	1.29	1.66	0.25	0.35	0.67	199.882	-1.24221	1.07439e-07	5.49892e-07	Down	TSTD2
ENSG00000244567	1.88	2.08	1.41	0.34	0.26	0.08	23.2045	-2.099	1.08093e-07	5.53099e-07	Down	AC096772.6
ENSG00000203326	0.37	0.6	0.43	0.09	0.1	0.17	76.7998	-1.37239	1.0877e-07	5.56275e-07	Down	ZNF525
ENSG00000119283	0.37	0.34	0.55	0.06	0.06	0.15	68.246	-1.56305	1.15969e-07	5.90352e-07	Down	TRIM67
ENSG00000250251	1.54	1.27	1.86	0.38	0.52	0.58	147.147	-1.11705	1.1847e-07	6.02464e-07	Down	PKD1P6
ENSG00000105245	0.8	0.84	0.7	0.23	0.2	0.26	83.248	-1.2039	1.23557e-07	6.26888e-07	Down	NUMBL
ENSG00000170191	3.06	3.45	3.88	1.26	0.63	1.36	171.829	-1.13776	1.24285e-07	6.30422e-07	Down	NANP
ENSG00000239665	0.37	0.54	0.45	0.12	0.12	0.16	97.0617	-1.18022	1.26244e-07	6.39865e-07	Down	RP11-295P9.3
ENSG00000174514	0.74	0.63	0.7	0.21	0.19	0.16	65.9576	-1.32953	1.26995e-07	6.43178e-07	Down	MFSD4
ENSG00000107485	0.93	0.74	0.92	0.24	0.18	0.23	58.0387	-1.408	1.2732e-07	6.44167e-07	Down	GATA3
ENSG00000221843	0.34	0.29	0.34	0.04	0.03	0.05	20.6809	-2.11679	1.28869e-07	6.5184e-07	Down	C2orf16
ENSG00000026652	0.56	0.58	0.38	0.14	0.15	0.17	115.609	-1.15798	1.29094e-07	6.5281e-07	Down	AGPAT4
ENSG00000174799	1.35	2.77	2.16	0.63	0.6	0.82	300.673	-1.06678	1.33269e-07	6.72894e-07	Down	CEP135
ENSG00000228638	5.53	5.91	4.28	1.02	0.81	1.08	33.5042	-1.73911	1.36508e-07	6.8802e-07	Down	FCF1P2
ENSG00000163449	0.24	0.19	0.18	0.01	0.03	0.04	22.3349	-2.07962	1.4339e-07	7.21789e-07	Down	TMEM169
ENSG00000168143	0.63	0.89	0.73	0.12	0.07	0.14	24.906	-1.9596	1.46351e-07	7.35576e-07	Down	FAM83B
ENSG00000163617	0.38	0.35	0.42	0.05	0.05	0.09	29.4953	-1.83432	1.48348e-07	7.44667e-07	Down	KIAA1407
ENSG00000149050	0.17	0.27	0.32	0.02	0.02	0.02	14.7774	-2.42835	1.48813e-07	7.46812e-07	Down	ZNF214
ENSG00000226306	0.74	0.89	0.81	0.2	0.13	0.18	37.5133	-1.63351	1.54554e-07	7.74843e-07	Down	NPY6R
ENSG00000118454	1.43	2.71	2.35	0.73	0.69	0.7	211.598	-1.0627	1.55972e-07	7.81555e-07	Down	ANKRD13C
ENSG00000147121	1.02	1.07	1.16	0.36	0.37	0.37	118.068	-1.03649	1.60228e-07	8.01867e-07	Down	KRBOX4
ENSG00000107984	1.65	2.29	2.93	0.52	0.58	0.71	79.7905	-1.33339	1.60509e-07	8.0307e-07	Down	DKK1
ENSG00000213694	0.42	0.38	0.27	0.08	0.07	0.09	52.2279	-1.49599	1.66253e-07	8.30553e-07	Down	S1PR3
ENSG00000196123	0.78	0.93	0.63	0.27	0.23	0.23	105.679	-1.13894	1.67407e-07	8.36107e-07	Down	KIAA0895L
ENSG00000205659	1.7	1.49	1.24	0.46	0.38	0.53	108.067	-1.14292	1.70666e-07	8.51097e-07	Down	LIN52
ENSG00000109944	0.63	0.71	0.69	0.13	0.15	0.2	46.7099	-1.48443	1.71366e-07	8.54374e-07	Down	C11orf63
ENSG00000233817	0.68	0.57	0.54	0.12	0.05	0.02	18.2714	-2.25278	1.72204e-07	8.57904e-07	Down	RP11-168K11.3
ENSG00000272645	1.2	1.28	1.22	0.16	0.23	0.21	27.0318	-1.8567	1.73244e-07	8.62653e-07	Down	RP11-504P24.8
ENSG00000181896	0.75	0.72	0.68	0.23	0.24	0.23	110.229	-1.06469	1.73525e-07	8.63838e-07	Down	ZNF101
ENSG00000085274	0.56	1.03	0.93	0.27	0.26	0.22	126.734	-1.18829	1.85715e-07	9.20359e-07	Down	MYNN
ENSG00000170382	1.62	1.28	1.36	0.39	0.45	0.6	167.283	-1.02579	1.86122e-07	9.22146e-07	Down	LRRN2
ENSG00000169860	1.21	1.61	1.71	0.44	0.35	0.33	54.909	-1.4215	1.86424e-07	9.23414e-07	Down	P2RY1
ENSG00000263142	2.47	2.41	2.62	0.63	0.88	1.06	164.022	-1.00537	1.86927e-07	9.25675e-07	Down	LRRC37A17P
ENSG00000269973	1.08	1.43	1.1	0.4	0.17	0.17	43.6062	-1.6326	1.87517e-07	9.28365e-07	Down	RP11-95D17.1
ENSG00000273270	1.05	0.66	1.04	0.25	0.25	0.23	77.7328	-1.34324	1.90238e-07	9.41366e-07	Down	RP11-212P7.2
ENSG00000134259	1.7	1.23	2.21	0.1	0.18	0.23	17.8845	-2.25215	2.00958e-07	9.91937e-07	Down	NGF
ENSG00000176410	11.48	8.93	10.5	2.51	2.99	4.98	330.01	-1.03259	2.01602e-07	9.9462e-07	Down	DNAJC30
ENSG00000100055	0.35	0.3	0.25	0.04	0.05	0.04	24.7313	-1.94662	2.12529e-07	1.04671e-06	Down	CYTH4
ENSG00000215154	1.95	1.64	2	0.46	0.47	0.67	77.9228	-1.24682	2.12506e-07	1.04671e-06	Down	AC141586.5
ENSG00000226381	1.18	0.89	0.65	0	0.13	0	12.2003	-2.57929	2.14239e-07	1.0546e-06	Down	RP11-119F19.2
ENSG00000101298	1.28	1.03	1.01	0.33	0.24	0.37	77.0106	-1.26439	2.20744e-07	1.08394e-06	Down	SNPH
ENSG00000135709	0.36	0.29	0.27	0.04	0.08	0.1	58.6166	-1.46397	2.25501e-07	1.1062e-06	Down	KIAA0513
ENSG00000184860	0.34	0.24	0.43	0	0.01	0.06	13.9298	-2.47263	2.26295e-07	1.10982e-06	Down	SDR42E1
ENSG00000148225	1.19	1.41	1.3	0.27	0.47	0.5	130.145	-1.0924	2.3578e-07	1.15377e-06	Down	WDR31
ENSG00000154114	0.59	1.14	1.01	0.32	0.21	0.29	158.967	-1.16705	2.37194e-07	1.1604e-06	Down	TBCEL
ENSG00000197497	0.38	0.53	0.52	0.07	0.1	0.14	44.8587	-1.53454	2.45349e-07	1.19863e-06	Down	ZNF665
ENSG00000231638	0.68	0.72	1.39	0.02	0.15	0.2	27.9933	-2.04672	2.46361e-07	1.20317e-06	Down	AC011738.4
ENSG00000213888	2.5	2.46	2.7	0.42	0.65	0.81	53.8651	-1.41279	2.50123e-07	1.22034e-06	Down	AC005003.1
ENSG00000214982	2.04	2.56	3.17	0.76	0.79	0.78	95.9625	-1.17764	2.57212e-07	1.254e-06	Down	PARGP1
ENSG00000101898	2.72	5.18	3.34	0.2	0.09	0.89	20.2194	-2.21467	2.57966e-07	1.25737e-06	Down	RP3-324O17.4
ENSG00000146776	0.57	0.54	0.48	0.16	0.18	0.15	94.3665	-1.13461	2.5921e-07	1.26281e-06	Down	ATXN7L1
ENSG00000183060	0.98	0.74	0.67	0.24	0.27	0.26	128.925	-1.09676	2.59303e-07	1.26295e-06	Down	LYSMD4
ENSG00000253210	2.45	2.55	1.31	0.27	0.05	0.39	20.8946	-2.17054	2.6044e-07	1.26756e-06	Down	RP11-809O17.1
ENSG00000167523	1.01	0.73	0.88	0.27	0.25	0.34	129.645	-1.08248	2.63453e-07	1.28034e-06	Down	SPATA33
ENSG00000196466	0.96	1.27	0.83	0.36	0.21	0.22	66.0371	-1.37149	2.68728e-07	1.30502e-06	Down	ZNF799
ENSG00000230882	4.37	3.99	2.83	1.13	1.44	0.99	164.907	-1.09768	2.79072e-07	1.35293e-06	Down	AC005077.14
ENSG00000239213	1.01	1.29	0.62	0.17	0.09	0.15	25.5343	-1.97005	2.80655e-07	1.35994e-06	Down	RP11-85F14.5
ENSG00000198331	0.85	0.9	0.86	0.18	0.16	0.32	57.255	-1.39588	2.82452e-07	1.36764e-06	Down	HYLS1
ENSG00000128000	0.31	0.66	0.56	0.17	0.1	0.1	75.7029	-1.44266	2.83468e-07	1.37223e-06	Down	ZNF780B
ENSG00000248508	1.16	1.13	1.2	0.27	0.21	0.35	48.2109	-1.44649	2.84723e-07	1.37797e-06	Down	SRP14-AS1
ENSG00000184809	1.85	1.63	1.73	0.25	0.44	0.62	62.8336	-1.38923	2.8573e-07	1.38251e-06	Down	C21orf88
ENSG00000146666	0.48	0.48	0.83	0.05	0.04	0.04	13.5296	-2.43478	2.89035e-07	1.39781e-06	Down	LINC00525
ENSG00000164794	0.38	0.43	0.3	0.08	0.06	0.1	39.256	-1.60013	2.99015e-07	1.44256e-06	Down	KCNV1
ENSG00000066279	6.08	14.29	9.79	2.47	1.96	1.88	1264.48	-1.58872	2.99917e-07	1.44656e-06	Down	ASPM
ENSG00000180758	0.71	0.64	0.72	0.19	0.17	0.19	55.3923	-1.35054	3.14144e-07	1.51077e-06	Down	GPR157
ENSG00000164970	1.09	0.96	0.92	0.06	0.09	0.21	138.538	-2.12488	3.21597e-07	1.54474e-06	Down	FAM219A
ENSG00000156345	0.4	0.35	0.47	0.08	0.08	0.17	88.4967	-1.31128	3.31929e-07	1.59244e-06	Down	CDK20
ENSG00000231013	3.89	3.22	3.41	1.12	1.1	1.27	113.241	-1.05312	3.43749e-07	1.64517e-06	Down	AC013275.2
ENSG00000256229	0.27	0.4	0.38	0.01	0.02	0.06	14.8188	-2.32144	3.50081e-07	1.67224e-06	Down	ZNF486
ENSG00000161298	0.16	0.3	0.2	0.04	0.03	0.05	32.9972	-1.74633	3.50073e-07	1.67224e-06	Down	ZNF382
ENSG00000112299	2.68	3.69	1.63	0.84	0.67	0.58	98.3689	-1.34359	3.55837e-07	1.6981e-06	Down	VNN1
ENSG00000171435	0.38	0.39	0.37	0.13	0.12	0.12	94.6517	-1.08356	3.58267e-07	1.70888e-06	Down	KSR2
ENSG00000225377	2.75	2.91	2.86	0.45	0.6	0.88	43.2007	-1.50416	3.65289e-07	1.74111e-06	Down	RP5-1103G7.4
ENSG00000228801	1.56	1.16	1.36	0.18	0.21	0.46	42.0531	-1.6177	3.7114e-07	1.76688e-06	Down	RP11-110G21.1
ENSG00000076555	0.34	0.32	0.37	0.09	0.07	0.14	84.7832	-1.24246	3.71796e-07	1.76915e-06	Down	ACACB
ENSG00000234771	0.64	0.61	0.53	0.08	0.15	0.15	39.8652	-1.56443	3.72301e-07	1.77113e-06	Down	RP11-395P17.3
ENSG00000187391	0.11	0.1	0.12	0.02	0	0.01	14.9424	-2.3082	3.88958e-07	1.84727e-06	Down	MAGI2
ENSG00000154556	0.4	0.51	0.52	0.1	0.12	0.23	192.133	-1.11639	4.12506e-07	1.95256e-06	Down	SORBS2
ENSG00000182841	0.81	0.72	0.88	0.11	0.2	0.27	52.5685	-1.44632	4.42222e-07	2.08625e-06	Down	RRP7B
ENSG00000215447	2.36	2.28	4	0.55	0.77	0.72	58.9878	-1.45574	4.50753e-07	2.12397e-06	Down	BX322557.10
ENSG00000135338	0.7	1.29	0.79	0.33	0.16	0.18	70.9363	-1.42028	4.66606e-07	2.1945e-06	Down	LCA5
ENSG00000154319	0.33	0.26	0.38	0.06	0.08	0.06	37.1723	-1.61729	4.6772e-07	2.19869e-06	Down	FAM167A
ENSG00000135828	0.65	0.77	0.73	0.18	0.24	0.25	87.4449	-1.12192	4.71524e-07	2.21542e-06	Down	RNASEL
ENSG00000141642	1.34	1.72	1.66	0.59	0.34	0.49	87.1401	-1.17885	4.75874e-07	2.23438e-06	Down	ELAC1
ENSG00000251602	1.69	2.49	1.69	0.47	0.58	0.58	71.1362	-1.26084	4.91133e-07	2.3033e-06	Down	RP11-521B24.3
ENSG00000115266	0.46	0.44	0.5	0.13	0.2	0.14	136.276	-1.03694	4.96283e-07	2.3269e-06	Down	APC2
ENSG00000256268	2.44	2.95	2.3	0.77	0.39	0.36	34.2545	-1.66112	4.98251e-07	2.33557e-06	Down	RP11-221N13.3
ENSG00000214029	0.32	0.63	0.55	0.1	0.09	0.07	31.0599	-1.77527	5.11184e-07	2.39281e-06	Down	ZNF891
ENSG00000156876	1.58	3.42	2.16	0.93	0.49	0.46	133.431	-1.32499	5.15504e-07	2.41132e-06	Down	SASS6
ENSG00000165240	0.75	1.3	0.96	0.36	0.28	0.28	107.433	-1.14798	5.1605e-07	2.41273e-06	Down	ATP7A
ENSG00000221817	0.76	0.87	0.84	0.2	0.25	0.3	83.6715	-1.14344	5.16696e-07	2.41462e-06	Down	RP11-137L10.6
ENSG00000122484	0.41	0.73	0.63	0.2	0.19	0.17	134.831	-1.09303	5.1695e-07	2.41475e-06	Down	RPAP2
ENSG00000235109	0.15	0.17	0.18	0.02	0.01	0.05	28.0607	-1.7964	5.21363e-07	2.43413e-06	Down	ZSCAN31
ENSG00000198093	1.01	1	0.86	0.29	0.27	0.35	86.9806	-1.12139	5.45064e-07	2.5412e-06	Down	ZNF649
ENSG00000243701	0.68	0.85	0.69	0.08	0.16	0.23	40.6548	-1.56469	5.57919e-07	2.59564e-06	Down	LINC00883
ENSG00000262050	2.78	1.74	2.31	0.25	0	0	9.27309	-2.60649	5.82057e-07	2.7035e-06	Down	RP11-74E22.3
ENSG00000111801	0.37	0.32	0.22	0.09	0.05	0.06	49.7239	-1.49693	5.87072e-07	2.72601e-06	Down	BTN3A3
ENSG00000186567	0.19	0.18	0.24	0.02	0.04	0.02	19.6308	-2.03049	5.89078e-07	2.73419e-06	Down	CEACAM19
ENSG00000178093	0.61	0.6	0.96	0.2	0.17	0.17	54.3495	-1.42497	5.95407e-07	2.76227e-06	Down	TSSK6
ENSG00000187801	0.31	0.54	0.37	0.04	0.08	0.06	24.1395	-1.90368	5.96033e-07	2.76453e-06	Down	ZFP69B
ENSG00000256771	0.48	1.46	1.09	0.26	0.19	0.24	78.089	-1.49682	6.00911e-07	2.78509e-06	Down	ZNF253
ENSG00000263335	1.88	0.55	1.01	0.06	0	0	8.68998	-2.68101	6.04279e-07	2.79819e-06	Down	AF001548.5
ENSG00000143458	0.66	0.97	0.89	0.17	0.21	0.38	139.726	-1.17295	6.07763e-07	2.81301e-06	Down	GABPB2
ENSG00000172748	0.05	0.13	0.12	0.01	0	0	11.0472	-2.55941	6.12062e-07	2.82965e-06	Down	ZNF596
ENSG00000197863	0.42	0.44	0.46	0.07	0.03	0.09	20.8946	-1.96799	6.14558e-07	2.84049e-06	Down	ZNF790
ENSG00000154237	0.56	0.48	0.54	0.13	0.16	0.22	111.092	-1.08261	6.20417e-07	2.86557e-06	Down	LRRK1
ENSG00000213976	0.31	1.16	0.82	0.11	0.02	0	13.5768	-2.46886	6.22588e-07	2.87358e-06	Down	CTD-2561J22.2
ENSG00000235172	0.36	0.31	0.4	0	0	0.02	7.868	-2.66374	6.35281e-07	2.93012e-06	Down	CTB-114C7.3
ENSG00000225361	0.94	1.18	0.79	0.21	0.19	0.31	49.8573	-1.41842	6.4839e-07	2.9885e-06	Down	PPP1R26-AS1
ENSG00000197566	0.12	0.36	0.37	0.04	0.04	0.04	26.7955	-2.0014	6.67618e-07	3.07427e-06	Down	ZNF624
ENSG00000138658	0.33	0.8	0.52	0.17	0.1	0.13	74.8093	-1.42264	6.79542e-07	3.12554e-06	Down	C4orf21
ENSG00000178026	1.37	1.12	1.5	0.41	0.38	0.58	152.326	-1.01181	6.83928e-07	3.14499e-06	Down	FAM211B
ENSG00000236618	6.65	6.07	5.75	1.5	1.04	1.61	38.2948	-1.51928	7.75891e-07	3.54649e-06	Down	PITPNA-AS1
ENSG00000169047	10.45	10.83	12.48	1.85	2.33	3.93	1337.49	-1.44682	7.88859e-07	3.60162e-06	Down	IRS1
ENSG00000184898	0.87	1.81	1.57	0.36	0.27	0.48	79.9397	-1.33795	7.90826e-07	3.60977e-06	Down	RBM43
ENSG00000184156	0.24	0.29	0.23	0.07	0.06	0.06	48.3034	-1.37947	8.04358e-07	3.66647e-06	Down	KCNQ3
ENSG00000143971	2.49	7.09	4.76	0.76	0.3	0.58	188.142	-2.13191	8.18112e-07	3.72489e-06	Down	ETAA1
ENSG00000186451	0.97	0.51	0.68	0.02	0.04	0.16	17.4021	-2.19206	8.23156e-07	3.747e-06	Down	SPATA12
ENSG00000257800	0.51	0.82	0.36	0	0	0.07	10.2897	-2.53	8.27276e-07	3.76402e-06	Down	FNBP1P1
ENSG00000196972	0.29	0.28	0.43	0.02	0.02	0	8.89485	-2.57118	8.62966e-07	3.91473e-06	Down	LINC00087
ENSG00000001631	1.27	2.92	2.35	0.51	0.26	0.34	357.345	-1.80375	8.73464e-07	3.95873e-06	Down	KRIT1
ENSG00000188868	0.43	0.35	0.57	0.1	0.03	0.06	20.6459	-1.99801	8.79975e-07	3.98642e-06	Down	ZNF563
ENSG00000175873	2.13	2.31	2.03	0.68	0.59	0.42	53.254	-1.33632	8.88295e-07	4.02319e-06	Down	AC004840.9
ENSG00000184208	1.19	0.98	0.95	0.3	0.3	0.34	74.7419	-1.17613	9.1358e-07	4.12828e-06	Down	C22orf46
ENSG00000245522	0.84	0.64	0.92	0.15	0.13	0.26	41.1216	-1.53988	9.20286e-07	4.15669e-06	Down	RP11-540A21.2
ENSG00000164743	0.85	1.28	1.14	0.08	0.07	0.2	15.6487	-2.16681	9.71297e-07	4.37514e-06	Down	C8orf48
ENSG00000260604	0.35	0.36	0.2	0.03	0.04	0.06	22.5249	-1.92793	9.82267e-07	4.42254e-06	Down	RP1-140K8.5
ENSG00000263072	0.59	0.51	0.73	0.12	0.13	0.2	51.3092	-1.39394	1.00368e-06	4.51245e-06	Down	RP11-473M20.14
ENSG00000186472	0.17	0.24	0.19	0.07	0.04	0.05	67.7902	-1.26077	1.00776e-06	4.52806e-06	Down	PCLO
ENSG00000099992	0.9	0.67	0.7	0.23	0.25	0.29	133.295	-1.01245	1.0237e-06	4.59449e-06	Down	TBC1D10A
ENSG00000100802	0.58	0.49	0.57	0.15	0.11	0.22	77.6139	-1.21726	1.04839e-06	4.7021e-06	Down	C14orf93
ENSG00000233903	2.49	2.92	2.94	0.1	0.09	0.62	14.9525	-2.21069	1.05835e-06	4.74572e-06	Down	Z83851.4
ENSG00000259230	0.9	0.96	0.53	0	0	0.15	12.0502	-2.40605	1.07836e-06	4.83108e-06	Down	CTD-2555C10.3
ENSG00000151881	0.97	1.81	1.38	0.47	0.42	0.53	181.997	-1.00258	1.09575e-06	4.90122e-06	Down	C5orf28
ENSG00000184986	4.75	3.58	3.93	1.65	1.17	0.9	98.9147	-1.1673	1.1091e-06	4.9576e-06	Down	TMEM121
ENSG00000172296	0.59	0.82	0.89	0.19	0.2	0.27	73.3349	-1.21303	1.11432e-06	4.9798e-06	Down	SPTLC3
ENSG00000120370	1.91	2.85	1.72	0.86	0.56	0.72	149.552	-1.04686	1.11682e-06	4.98761e-06	Down	GORAB
ENSG00000196391	0.45	0.43	0.5	0.08	0.09	0.12	34.0531	-1.55875	1.12098e-06	5.00205e-06	Down	ZNF774
ENSG00000171227	2.18	1.9	2.43	0.67	0.55	0.9	105.583	-1.07717	1.13819e-06	5.07163e-06	Down	TMEM37
ENSG00000142961	0.3	0.36	0.23	0.04	0.08	0.06	35.149	-1.60498	1.14407e-06	5.09666e-06	Down	MOB3C
ENSG00000205047	1.27	1.24	1.54	0.38	0.31	0.61	118.12	-1.09599	1.19567e-06	5.30864e-06	Down	FLJ00104
ENSG00000170264	0.61	1.08	0.66	0.28	0.2	0.19	88.3029	-1.2203	1.22359e-06	5.42776e-06	Down	FAM161A
ENSG00000169884	0.57	0.7	0.59	0.09	0.17	0.18	43.9043	-1.43452	1.22549e-06	5.43497e-06	Down	WNT10B
ENSG00000149679	4.28	3.33	2.86	0.89	1.22	1.46	175.902	-1.01552	1.27328e-06	5.63181e-06	Down	CABLES2
ENSG00000179859	0.67	0.55	0.76	0.09	0.11	0.04	17.0222	-2.07419	1.27548e-06	5.64026e-06	Down	AC025335.1
ENSG00000273230	1.95	2.04	1.81	0.66	0.51	0.61	73.0492	-1.1419	1.28048e-06	5.65986e-06	Down	RP11-1246C19.1
ENSG00000267508	0.33	0.37	0.31	0.08	0.09	0.1	49.4325	-1.32417	1.28186e-06	5.66469e-06	Down	ZNF285
ENSG00000128965	7.72	5.69	8.12	0.8	0.84	1.97	298.896	-1.81806	1.28616e-06	5.68161e-06	Down	CHAC1
ENSG00000151651	0.39	0.49	0.4	0.12	0.12	0.06	41.9088	-1.47878	1.29854e-06	5.73458e-06	Down	ADAM8
ENSG00000235560	0.85	0.49	0.45	0.07	0.04	0.02	12.7303	-2.32671	1.30501e-06	5.76187e-06	Down	AC002310.12
ENSG00000156050	0.52	0.36	0.43	0.05	0.03	0.13	26.8994	-1.82756	1.31808e-06	5.81309e-06	Down	FAM161B
ENSG00000253958	1.37	1.23	1.03	0.13	0.26	0.29	28.87	-1.69107	1.35762e-06	5.97949e-06	Down	CLDN23
ENSG00000218358	0.97	0.96	0.77	0.12	0.21	0.15	26.1828	-1.73746	1.36839e-06	6.02157e-06	Down	RAET1K
ENSG00000176208	1.28	3.26	2.82	0.52	0.42	0.39	216.289	-1.72615	1.37464e-06	6.04774e-06	Down	ATAD5
ENSG00000172006	0.32	0.35	0.43	0.08	0.07	0.1	40.7512	-1.45331	1.39533e-06	6.13195e-06	Down	ZNF554
ENSG00000186340	0.32	0.51	0.31	0.08	0.07	0.08	32.3138	-1.62144	1.45126e-06	6.36929e-06	Down	THBS2
ENSG00000100246	3.27	2.45	3.08	0.57	0.59	1.39	126.858	-1.22791	1.51849e-06	6.64523e-06	Down	DNAL4
ENSG00000272221	1.26	1.36	1.44	0.13	0	0.32	16.4341	-2.11793	1.52525e-06	6.67335e-06	Down	XXbac-BPG181B23.7
ENSG00000260091	0.94	0.86	1.29	0	0.05	0.05	8.46004	-2.52118	1.5476e-06	6.76666e-06	Down	RP11-33B1.4
ENSG00000270015	2.26	2.01	1.86	0.43	0.47	0.64	45.6797	-1.38017	1.55468e-06	6.79613e-06	Down	RP11-540B6.6
ENSG00000180855	1.04	1.08	0.88	0.29	0.23	0.17	38.5758	-1.47978	1.56898e-06	6.85561e-06	Down	ZNF443
ENSG00000224424	0.38	0.33	0.43	0.06	0.09	0.04	23.6958	-1.80856	1.60951e-06	7.02649e-06	Down	PRKAR2A-AS1
ENSG00000170364	1.22	1.08	1.25	0.33	0.34	0.54	121.316	-1.01644	1.69389e-06	7.37699e-06	Down	SETMAR
ENSG00000161243	0.5	0.47	0.46	0.08	0.09	0.13	31.8554	-1.57302	1.72053e-06	7.48318e-06	Down	FBXO27
ENSG00000152439	0.55	0.67	0.74	0.16	0.18	0.27	91.8404	-1.10475	1.75438e-06	7.62036e-06	Down	ZNF773
ENSG00000232637	0.43	0.31	0.32	0.06	0.08	0.08	31.0817	-1.61574	1.86834e-06	8.09055e-06	Down	WI2-3658N16.1
ENSG00000158079	0.91	1.07	0.87	0.22	0.3	0.41	103.548	-1.0606	1.94929e-06	8.42823e-06	Down	PTPDC1
ENSG00000273117	2.69	1.96	2.99	0.5	0.52	0.87	48.6752	-1.40466	1.95337e-06	8.44218e-06	Down	AC144652.1
ENSG00000251192	0.14	0.25	0.29	0.05	0.03	0.02	20.9354	-1.92928	1.98741e-06	8.58555e-06	Down	ZNF674
ENSG00000259319	0.26	0.33	0.47	0.03	0.03	0.06	16.771	-2.0544	1.9955e-06	8.61674e-06	Down	RP11-293M10.6
ENSG00000013392	0.77	0.82	0.83	0.21	0.23	0.26	58.7421	-1.20814	2.03004e-06	8.75064e-06	Down	RWDD2A
ENSG00000197020	0.7	1.91	1.06	0.4	0.27	0.34	131.406	-1.26371	2.05151e-06	8.83935e-06	Down	ZNF100
ENSG00000171291	0.3	0.34	0.28	0.07	0.06	0.06	28.0447	-1.63136	2.10198e-06	9.04701e-06	Down	ZNF439
ENSG00000173209	1.18	1.57	0.77	0.48	0.35	0.32	203.426	-1.0647	2.14742e-06	9.23056e-06	Down	AHSA2
ENSG00000128394	0.56	0.61	0.54	0.1	0.06	0.15	25.7986	-1.71145	2.15744e-06	9.2696e-06	Down	APOBEC3F
ENSG00000168116	1.8	3.85	2.62	1.04	0.79	0.93	206.249	-1.02439	2.32916e-06	9.95782e-06	Down	KIAA1586
ENSG00000177854	2.62	2.11	3.01	0.72	0.73	0.99	86.1503	-1.11779	2.36193e-06	1.00914e-05	Down	TMEM187
ENSG00000184731	1.11	1.41	1.18	0.37	0.37	0.42	74.0417	-1.10404	2.40695e-06	1.0266e-05	Down	FAM110C
ENSG00000227268	0.9	1.14	1.03	0.25	0.24	0.35	52.8815	-1.26699	2.4442e-06	1.04115e-05	Down	KLLN
ENSG00000167034	1.52	1.3	1.15	0.45	0.38	0.34	65.2269	-1.19874	2.52457e-06	1.074e-05	Down	NKX3-1
ENSG00000102547	0.44	0.64	0.68	0.22	0.12	0.2	86.0312	-1.15156	2.53418e-06	1.07762e-05	Down	CAB39L
ENSG00000108932	0.15	0.18	0.26	0.01	0	0.03	10.2186	-2.36687	2.55227e-06	1.08509e-05	Down	SLC16A6
ENSG00000124479	0.6	0.6	0.41	0.07	0.06	0.02	12.6593	-2.20467	2.73114e-06	1.15615e-05	Down	NDP
ENSG00000168398	0.14	0.11	0.11	0.01	0.01	0.03	21.0425	-1.83589	2.7488e-06	1.16266e-05	Down	BDKRB2
ENSG00000114796	0.54	0.85	0.61	0.18	0.14	0.3	121.148	-1.10837	2.87286e-06	1.21197e-05	Down	KLHL24
ENSG00000165195	0.67	0.83	0.7	0.27	0.21	0.27	92.7419	-1.01308	2.88869e-06	1.21819e-05	Down	PIGA
ENSG00000255857	2.33	1.88	2.19	0.39	0.65	0.91	92.4024	-1.15117	2.95147e-06	1.24334e-05	Down	PXN-AS1
ENSG00000197620	1.24	0.97	1.03	0.28	0.35	0.49	131.036	-1.00565	3.01007e-06	1.26668e-05	Down	CXorf40A
ENSG00000179922	1.21	0.78	1.12	0.3	0.2	0.26	43.5374	-1.42271	3.0178e-06	1.26939e-05	Down	ZNF784
ENSG00000148814	0.28	0.37	0.25	0.06	0.09	0.12	78.9708	-1.17142	3.06198e-06	1.28662e-05	Down	LRRC27
ENSG00000224093	0.54	0.6	0.85	0.09	0.04	0.12	16.3739	-2.01665	3.12188e-06	1.30957e-05	Down	RP5-1033H22.2
ENSG00000226328	0.71	0.84	0.77	0.07	0.24	0.12	27.9725	-1.67708	3.13213e-06	1.31331e-05	Down	CTA-217C2.1
ENSG00000163219	0.14	0.13	0.21	0.03	0.01	0.04	22.3347	-1.83365	3.1957e-06	1.33855e-05	Down	ARHGAP25
ENSG00000138395	0.3	0.36	0.54	0.02	0.07	0.13	34.4432	-1.68387	3.27617e-06	1.37052e-05	Down	CDK15
ENSG00000167842	1.97	3.94	3.06	0.82	0.41	0.43	198.48	-1.68655	3.27888e-06	1.37124e-05	Down	MIS12
ENSG00000145700	0.1	0.34	0.28	0.03	0.01	0.03	16.1241	-2.13122	3.33269e-06	1.3924e-05	Down	ANKRD31
ENSG00000123870	0.09	0.31	0.21	0.01	0.01	0	8.56092	-2.45908	3.43282e-06	1.43122e-05	Down	ZNF137P
ENSG00000184635	1.06	1.92	1.38	0.56	0.3	0.5	109.271	-1.12499	3.67648e-06	1.52607e-05	Down	ZNF93
ENSG00000144182	0.48	0.53	0.6	0.09	0.11	0.18	37.3181	-1.44677	3.68275e-06	1.52835e-05	Down	LIPT1
ENSG00000227671	2.55	6.13	3.7	1.44	1.28	1.3	225.279	-1.05033	3.68927e-06	1.53074e-05	Down	MIR3916
ENSG00000204623	0.17	0.2	0.16	0.03	0.06	0.05	50.7395	-1.29634	3.7023e-06	1.53582e-05	Down	ZNRD1-AS1
ENSG00000175264	0.88	0.92	0.74	0.31	0.19	0.06	43.8894	-1.51472	3.7484e-06	1.553e-05	Down	CHST1
ENSG00000267858	0.82	0.82	0.74	0.17	0.2	0.14	31.1963	-1.52387	3.8361e-06	1.58701e-05	Down	AC016629.8
ENSG00000174951	0.18	0.29	0.23	0.02	0	0.04	12.5378	-2.18943	3.92407e-06	1.6207e-05	Down	FUT1
ENSG00000149548	0.69	0.7	0.62	0.14	0.16	0.26	53.2477	-1.26105	3.96097e-06	1.63458e-05	Down	CCDC15
ENSG00000237036	1.05	1.25	0.96	0.35	0.4	0.32	89.3329	-1.03324	3.97344e-06	1.63905e-05	Down	ZEB1-AS1
ENSG00000188732	0.49	0.68	0.57	0.15	0.18	0.19	63.3434	-1.15761	4.16672e-06	1.71457e-05	Down	FAM221A
ENSG00000188321	0.35	0.58	0.57	0.19	0.14	0.14	94.6802	-1.10079	4.18121e-06	1.71974e-05	Down	ZNF559
ENSG00000186272	0.34	0.37	0.44	0.13	0.09	0.07	43.8073	-1.36387	4.20612e-06	1.72927e-05	Down	ZNF17
ENSG00000122435	0.9	1.67	0.96	0.35	0.34	0.36	83.1705	-1.16646	4.20721e-06	1.72934e-05	Down	TRMT13
ENSG00000152475	0.49	0.4	0.53	0.14	0.05	0.04	20.1438	-1.86595	4.27707e-06	1.75589e-05	Down	ZNF837
ENSG00000141965	1.11	0.88	1.39	0.08	0.22	0.44	49.554	-1.51515	4.27666e-06	1.75589e-05	Down	FEM1A
ENSG00000197857	0.5	0.63	0.63	0.25	0.16	0.17	92.2458	-1.05131	4.28727e-06	1.75914e-05	Down	ZNF44
ENSG00000178878	0.22	0.29	0.33	0.07	0.09	0.05	40.5302	-1.42679	4.31215e-06	1.7681e-05	Down	APOLD1
ENSG00000186496	0.1	0.14	0.18	0	0.02	0.02	11.5579	-2.22379	4.47484e-06	1.83064e-05	Down	ZNF396
ENSG00000128655	0.34	0.35	0.38	0.09	0.06	0.16	73.0356	-1.18548	4.51373e-06	1.84503e-05	Down	PDE11A
ENSG00000089723	1.23	1.14	0.76	0.38	0.26	0.16	56.3294	-1.35493	4.75927e-06	1.93701e-05	Down	OTUB2
ENSG00000168826	0.94	0.99	0.79	0.32	0.28	0.3	80.4254	-1.04647	4.83162e-06	1.96444e-05	Down	ZBTB49
ENSG00000245556	2.95	2.87	2.62	0.85	0.91	0.94	70.1123	-1.08621	4.99406e-06	2.02799e-05	Down	CTD-2037K23.2
ENSG00000261534	0.42	0.57	0.35	0.04	0.1	0.04	17.4703	-1.9226	5.26219e-06	2.12816e-05	Down	RP11-244O19.1
ENSG00000198797	0.36	0.32	0.23	0.03	0.05	0.06	18.6339	-1.86692	5.26621e-06	2.12935e-05	Down	BRINP2
ENSG00000205562	1.46	1.56	1.91	0.47	0.27	0.39	33.0152	-1.48376	5.28816e-06	2.13746e-05	Down	RP11-497E19.1
ENSG00000196782	0.48	0.51	0.66	0.16	0.17	0.13	53.3002	-1.24217	5.43645e-06	2.19595e-05	Down	MAML3
ENSG00000232640	6.42	4.46	5.86	0.94	1.05	1.2	24.9497	-1.65606	5.50936e-06	2.22359e-05	Down	RP1-266L20.2
ENSG00000134207	0.47	0.49	0.71	0.08	0.12	0.24	68.7959	-1.31817	5.61295e-06	2.26264e-05	Down	SYT6
ENSG00000257327	1.51	1.83	1.72	0.16	0.14	0.14	11.099	-2.18159	5.6155e-06	2.2632e-05	Down	RP11-650K20.3
ENSG00000162999	0.32	0.59	0.32	0.1	0.05	0.1	31.7537	-1.5735	5.87176e-06	2.36264e-05	Down	DUSP19
ENSG00000213799	0.79	1.06	1.04	0.25	0.39	0.33	104.253	-1.00358	5.96774e-06	2.39737e-05	Down	ZNF845
ENSG00000233184	0.27	0.54	0.4	0.07	0.05	0.05	16.6857	-1.93569	6.04121e-06	2.42492e-05	Down	RP11-421L21.3
ENSG00000230356	0.38	0.43	0.42	0	0	0.03	6.58259	-2.44938	6.06945e-06	2.43527e-05	Down	NCAPD2P1
ENSG00000124143	1.91	1.84	1.92	0.49	0.55	0.9	105.616	-1.00362	6.25916e-06	2.50682e-05	Down	ARHGAP40
ENSG00000153790	0.94	1.26	1.05	0.24	0.29	0.48	82.7352	-1.10566	6.28602e-06	2.51707e-05	Down	C7orf31
ENSG00000240225	0.15	0.19	0.12	0.05	0.02	0.02	25.8409	-1.6712	6.34122e-06	2.53866e-05	Down	ZNF542
ENSG00000186951	0.23	0.23	0.25	0.08	0.08	0.08	68.9541	-1.06976	7.20615e-06	2.86642e-05	Down	PPARA
ENSG00000173681	0.52	1.07	0.87	0.32	0.23	0.27	143.554	-1.02955	7.23984e-06	2.87924e-05	Down	CXorf23
ENSG00000173275	0.68	1.41	0.73	0.32	0.23	0.18	64.5952	-1.30974	7.43798e-06	2.95449e-05	Down	ZNF449
ENSG00000114737	0.73	0.68	0.8	0.25	0.22	0.29	86.4008	-1.00128	7.4834e-06	2.97134e-05	Down	CISH
ENSG00000161082	0.43	0.38	0.42	0.11	0.09	0.13	44.8075	-1.27788	7.59994e-06	3.01519e-05	Down	CELF5
ENSG00000272947	1.64	1.54	1.4	0.08	0.27	0	10.3257	-2.21481	7.64271e-06	3.03095e-05	Down	RP11-71H17.9
ENSG00000198807	0.23	0.44	0.41	0.12	0.08	0.05	41.1047	-1.4518	7.77786e-06	3.0784e-05	Down	PAX9
ENSG00000112812	0.48	0.46	0.4	0.17	0.15	0.14	85.8386	-1.00579	7.9023e-06	3.12266e-05	Down	PRSS16
ENSG00000270607	2.19	2.41	1.45	0.23	0.56	0.6	39.1383	-1.45007	7.94251e-06	3.13792e-05	Down	RP11-359E10.1
ENSG00000162975	5.52	4.4	3.7	1.85	1.66	1.15	134.764	-1.0013	8.31692e-06	3.27606e-05	Down	KCNF1
ENSG00000004799	1.7	3.25	2.02	1.04	0.69	0.58	204.931	-1.02323	8.43041e-06	3.31681e-05	Down	PDK4
ENSG00000215424	0.41	0.51	0.49	0.16	0.15	0.13	62.8086	-1.1096	8.70219e-06	3.41696e-05	Down	MCM3AP-AS1
ENSG00000147570	0.26	0.4	0.38	0.05	0.03	0.04	12.4817	-2.06308	8.86167e-06	3.47545e-05	Down	DNAJC5B
ENSG00000214776	0.11	0.06	0.05	0	0.01	0	7.78318	-2.36314	9.22979e-06	3.61125e-05	Down	RP11-726G1.1
ENSG00000225313	0.3	0.46	0.22	0	0	0.02	6.52017	-2.40955	9.24092e-06	3.61489e-05	Down	RP11-415J8.3
ENSG00000255345	0.81	0.68	0.83	0.05	0.17	0.22	25.9448	-1.61797	9.50145e-06	3.71242e-05	Down	CTD-2337I7.1
ENSG00000256087	0.26	0.34	0.44	0.09	0.07	0.09	35.7497	-1.42454	9.60903e-06	3.75149e-05	Down	ZNF432
ENSG00000178935	1.23	0.97	1.16	0.19	0.28	0.48	63.1234	-1.22366	9.63577e-06	3.75971e-05	Down	ZNF552
ENSG00000185436	0.94	0.84	0.7	0.3	0.27	0.21	70.1615	-1.10507	9.89562e-06	3.85276e-05	Down	IFNLR1
ENSG00000178662	0.11	0.18	0.11	0.02	0.02	0.03	21.4803	-1.71345	1.01179e-05	3.93545e-05	Down	CSRNP3
ENSG00000250748	0.13	0.22	0.12	0	0.03	0.01	10.2855	-2.19843	1.0264e-05	3.98836e-05	Down	RP11-230G5.2
ENSG00000146267	0.44	0.49	0.45	0.11	0.2	0.11	77.5143	-1.10555	1.05498e-05	4.09541e-05	Down	FAXC
ENSG00000168970	0.19	0.19	0.12	0.02	0.02	0.05	20.3411	-1.76699	1.0583e-05	4.10749e-05	Down	JMJD7-PLA2G4B
ENSG00000145908	0.79	1.24	0.87	0.37	0.21	0.4	125.822	-1.00986	1.07232e-05	4.15946e-05	Down	ZNF300
ENSG00000253309	0.81	1.39	0.61	0.28	0.14	0.18	34.7245	-1.53058	1.07353e-05	4.16335e-05	Down	SERPINE3
ENSG00000139269	0.2	0.19	0.28	0.01	0.04	0.01	11.7472	-2.1003	1.08481e-05	4.20298e-05	Down	INHBE
ENSG00000145014	0.63	0.75	0.48	0.18	0.18	0.25	83.6595	-1.0551	1.10063e-05	4.26093e-05	Down	TMEM44
ENSG00000261088	1.64	1.76	1.76	0.78	0.23	0.33	53.95	-1.33536	1.11046e-05	4.29313e-05	Down	RP11-61A14.3
ENSG00000246174	0.19	0.13	0.11	0.02	0	0.01	9.29251	-2.23077	1.12582e-05	4.34995e-05	Down	KCTD21-AS1
ENSG00000140993	0.12	0.19	0.14	0.03	0.02	0.01	14.6486	-1.93717	1.14945e-05	4.43434e-05	Down	TIGD7
ENSG00000163067	0.52	0.43	0.37	0.08	0.13	0.15	49.1388	-1.26084	1.15032e-05	4.43687e-05	Down	ZNF2
ENSG00000180376	0.34	0.61	0.39	0.17	0.11	0.16	95.7702	-1.0611	1.1514e-05	4.44014e-05	Down	CCDC66
ENSG00000125945	1.01	1.2	1	0.2	0.34	0.51	105.332	-1.0496	1.15258e-05	4.44382e-05	Down	ZNF436
ENSG00000125388	0.36	0.56	0.52	0.14	0.15	0.08	41.9396	-1.34555	1.15512e-05	4.45207e-05	Down	GRK4
ENSG00000085276	0.26	0.3	0.27	0.06	0.07	0.11	53.2797	-1.18732	1.15582e-05	4.45375e-05	Down	MECOM
ENSG00000198300	0.06	0.07	0.08	0.01	0.02	0.02	26.9269	-1.51711	1.16767e-05	4.49679e-05	Down	PEG3
ENSG00000213398	0.64	0.73	0.78	0.21	0.18	0.21	44.6521	-1.23777	1.18717e-05	4.56744e-05	Down	LCAT
ENSG00000119737	0.94	0.92	0.74	0.08	0.13	0.23	19.7627	-1.7356	1.20337e-05	4.62347e-05	Down	GPR75
ENSG00000251474	0.49	0.73	0.52	0.2	0.14	0.17	54.0977	-1.18914	1.20963e-05	4.64483e-05	Down	RPL32P3
ENSG00000234028	0.16	0.24	0.29	0.01	0	0.06	11.913	-2.10548	1.28023e-05	4.90077e-05	Down	AC062029.1
ENSG00000223547	0.19	0.28	0.27	0.06	0.05	0.03	25.1387	-1.58597	1.2809e-05	4.90237e-05	Down	ZNF844
ENSG00000118804	1.33	1.32	1.18	0.29	0.52	0.45	79.8162	-1.04677	1.29611e-05	4.9558e-05	Down	FAM47E-STBD1
ENSG00000196081	0.51	1.28	0.86	0.22	0.16	0.22	37.8929	-1.46513	1.29674e-05	4.95726e-05	Down	ZNF724P
ENSG00000164011	1.11	1.33	1.2	0.03	0.1	0.24	77.4531	-2.08223	1.34655e-05	5.13678e-05	Down	ZNF691
ENSG00000176531	0.79	0.79	0.74	0.33	0.14	0.25	69.7762	-1.12072	1.36618e-05	5.20467e-05	Down	PHLDB3
ENSG00000178038	0.51	0.47	0.53	0.1	0.17	0.24	116.532	-1.0163	1.38801e-05	5.28276e-05	Down	ALS2CL
ENSG00000118432	0.16	0.3	0.31	0.08	0.07	0.08	70.4793	-1.15366	1.41614e-05	5.38053e-05	Down	CNR1
ENSG00000203867	0.72	0.67	0.82	0.2	0.23	0.33	86.6005	-1.00106	1.44451e-05	5.48202e-05	Down	RBM20
ENSG00000159173	0.51	0.37	0.36	0.11	0.1	0.11	39.0151	-1.33222	1.46493e-05	5.55313e-05	Down	TNNI1
ENSG00000245954	0.24	0.3	0.11	0	0	0	5.23665	-2.40385	1.4808e-05	5.61113e-05	Down	RP11-18H21.1
ENSG00000126091	1.27	0.96	1.18	0.28	0.27	0.58	119.869	-1.04292	1.59352e-05	6.01072e-05	Down	ST3GAL3
ENSG00000170379	0.06	0.13	0.11	0	0	0.02	10.9925	-2.12449	1.62137e-05	6.10713e-05	Down	FAM115C
ENSG00000183091	0.04	0.03	0.05	0.01	0	0	13.7156	-1.9458	1.64135e-05	6.177e-05	Down	NEB
ENSG00000267473	0.67	1	0.65	0.1	0.08	0.11	13.4487	-1.9362	1.68827e-05	6.34396e-05	Down	AC005789.11
ENSG00000141040	0.65	0.77	0.72	0.17	0.13	0.31	51.1957	-1.22983	1.72922e-05	6.48432e-05	Down	ZNF287
ENSG00000153832	0.4	0.26	0.53	0.06	0.12	0.06	27.0868	-1.59974	1.73969e-05	6.52113e-05	Down	FBXO36
ENSG00000270362	0.63	0.8	0.71	0.17	0.11	0.16	23.6283	-1.55908	1.76036e-05	6.59485e-05	Down	HMGN3-AS1
ENSG00000179532	0.09	0.11	0.09	0.04	0.02	0.03	51.35	-1.16491	1.77489e-05	6.64202e-05	Down	DNHD1
ENSG00000248835	1.46	1.87	0.85	0.39	0.26	0.4	43.713	-1.35492	1.81617e-05	6.78984e-05	Down	AL357673.1
ENSG00000089505	1.11	1.18	1.4	0.24	0.35	0.54	65.9711	-1.12899	1.83152e-05	6.84079e-05	Down	CMTM1
ENSG00000124171	1.78	3.68	3.18	1.34	0.72	0.77	179.309	-1.04522	1.87039e-05	6.97028e-05	Down	PARD6B
ENSG00000063438	0.25	0.26	0.27	0.05	0.06	0.1	42.1341	-1.26363	1.89325e-05	7.04615e-05	Down	AHRR
ENSG00000145723	0.52	1.2	0.89	0.35	0.2	0.17	76.7921	-1.24631	1.90749e-05	7.09512e-05	Down	GIN1
ENSG00000203499	0.44	0.49	0.48	0.12	0.1	0.19	48.3201	-1.20062	1.90744e-05	7.09512e-05	Down	FAM83H-AS1
ENSG00000235954	0.2	0.25	0.17	0.07	0.05	0.07	58.6955	-1.12092	1.90843e-05	7.09728e-05	Down	TTC28-AS1
ENSG00000246859	0.16	0.15	0.17	0.01	0.01	0.02	9.4907	-2.1227	1.95341e-05	7.25643e-05	Down	STARD4-AS1
ENSG00000228451	0.13	0.28	0.37	0.04	0.01	0.04	13.4897	-1.99935	1.99709e-05	7.40481e-05	Down	SDAD1P1
ENSG00000256383	0.66	0.83	0.75	0.11	0.06	0.07	11.0661	-2.02576	2.02578e-05	7.50417e-05	Down	AC020910.2
ENSG00000253930	3.06	2.82	2.52	0.77	0.3	0.46	19.5117	-1.68611	2.03595e-05	7.53901e-05	Down	RP11-1149O23.2
ENSG00000181690	0.42	0.74	0.53	0.19	0.2	0.18	89.3953	-1.01295	2.04783e-05	7.5802e-05	Down	PLAG1
ENSG00000204876	0.62	0.67	0.35	0.04	0.07	0.1	14.2422	-1.90611	2.07031e-05	7.65766e-05	Down	AC021218.2
ENSG00000242779	0.18	0.35	0.32	0.08	0.04	0.06	27.7841	-1.53031	2.07342e-05	7.66773e-05	Down	ZNF702P
ENSG00000187815	0.57	0.89	1.04	0.24	0.12	0.3	50.7309	-1.29039	2.09621e-05	7.74624e-05	Down	ZFP69
ENSG00000213971	0.34	0.33	0.28	0.05	0.09	0.1	34.0219	-1.35434	2.15438e-05	7.95233e-05	Down	RP11-15H20.6
ENSG00000179674	0.92	1	1.8	0.25	0.07	0.23	16.7889	-1.83627	2.15923e-05	7.96594e-05	Down	ARL14
ENSG00000049246	0.65	0.47	0.6	0.11	0.17	0.25	72.9317	-1.12116	2.16873e-05	7.99786e-05	Down	PER3
ENSG00000110723	0.07	0.15	0.11	0.02	0.03	0.04	47.726	-1.32633	2.19596e-05	8.08925e-05	Down	EXPH5
ENSG00000175906	5.37	3.63	3.48	1.28	1.52	1.33	86.0452	-1.04286	2.21686e-05	8.15712e-05	Down	ARL4D
ENSG00000131910	1.87	2.27	1.62	0.56	0.37	0.29	25.0849	-1.5266	2.251e-05	8.2797e-05	Down	NR0B2
ENSG00000262049	2.4	2.37	2.43	0.41	0.71	1.03	58.7463	-1.15175	2.27058e-05	8.34244e-05	Down	RP13-1032I1.7
ENSG00000124613	0.43	0.47	0.43	0.11	0.03	0.15	28.5634	-1.49994	2.29275e-05	8.41919e-05	Down	ZNF391
ENSG00000177692	0.1	0.21	0.08	0	0	0	5.01585	-2.35268	2.30331e-05	8.4564e-05	Down	DNAJC28
ENSG00000226445	2.38	1.52	1.82	0.33	0.29	0.45	20.6223	-1.65001	2.34355e-05	8.59302e-05	Down	XXyac-YX65C7_A.2
ENSG00000113638	1.23	2.34	1.03	0.47	0.42	0.53	100.549	-1.10273	2.37107e-05	8.68589e-05	Down	TTC33
ENSG00000174125	0.23	0.3	0.22	0.04	0.03	0.09	27.5825	-1.50226	2.38249e-05	8.71969e-05	Down	TLR1
ENSG00000251615	0.38	0.4	0.26	0.07	0.03	0.01	11.2275	-2.02081	2.38512e-05	8.72446e-05	Down	RP11-774O3.3
ENSG00000121858	0.69	1.19	0.75	0.35	0.22	0.19	59.7623	-1.19141	2.40064e-05	8.77638e-05	Down	TNFSF10
ENSG00000188185	0.69	0.68	0.92	0.2	0.18	0.16	29.5373	-1.42207	2.40282e-05	8.78275e-05	Down	LINC00265
ENSG00000187686	0.2	0.16	0.22	0.01	0.02	0.01	8.60724	-2.15138	2.40633e-05	8.79396e-05	Down	KRT18P59
ENSG00000213963	0.08	0.14	0.09	0.01	0.01	0.02	12.6011	-1.9488	2.47142e-05	9.0152e-05	Down	AC074286.1
ENSG00000245614	0.96	1.03	0.48	0.21	0.09	0.17	23.5644	-1.63579	2.48793e-05	9.07376e-05	Down	DDX11-AS1
ENSG00000080031	0.52	0.51	0.59	0.15	0.14	0.15	36.4412	-1.28303	2.52125e-05	9.18854e-05	Down	PTPRH
ENSG00000182359	0.16	0.29	0.24	0.05	0.03	0.05	21.8968	-1.60453	2.56503e-05	9.33777e-05	Down	KBTBD3
ENSG00000256294	0.26	0.23	0.21	0.03	0.05	0.07	26.2774	-1.4793	2.622e-05	9.54166e-05	Down	ZNF225
ENSG00000174796	0.42	1.1	0.75	0.29	0.18	0.19	87.8191	-1.18527	2.64604e-05	9.62385e-05	Down	THAP6
ENSG00000121297	0.9	0.7	0.77	0.18	0.31	0.26	64.428	-1.09427	2.66885e-05	9.69791e-05	Down	TSHZ3
ENSG00000232040	0.4	0.67	0.65	0.15	0.2	0.09	42.7165	-1.31329	2.67196e-05	9.7062e-05	Down	SCAND3
ENSG00000266999	0.24	0.28	0.31	0.05	0.05	0.05	17.5792	-1.69389	2.82914e-05	0.000102429	Down	AC015849.16
ENSG00000272005	0.62	1.29	1.04	0.31	0.24	0.19	40.5133	-1.33626	2.83179e-05	0.000102506	Down	RP11-91J19.4
ENSG00000138172	0.43	0.32	0.52	0.1	0.13	0.12	46.4693	-1.22717	2.85468e-05	0.000103297	Down	CALHM2
ENSG00000010295	0.34	0.29	0.42	0.12	0.11	0.06	47.5969	-1.24391	2.88724e-05	0.000104417	Down	IFFO1
ENSG00000198039	0.45	0.99	0.57	0.29	0.18	0.16	127.486	-1.08712	2.89027e-05	0.000104508	Down	ZNF273
ENSG00000196196	2.19	1.79	2.2	0.17	0.59	0.41	21.6775	-1.60645	2.93872e-05	0.000106067	Down	HRCT1
ENSG00000144891	0.32	0.42	0.41	0.11	0.15	0.05	44.4927	-1.29156	2.97668e-05	0.000107398	Down	AGTR1
ENSG00000152763	0.06	0.16	0.12	0.01	0	0.02	11.268	-2.01942	3.00365e-05	0.000108351	Down	WDR78
ENSG00000225302	2.65	2.26	2.13	0.27	0.52	0.59	21.3306	-1.58526	3.10288e-05	0.000111666	Down	RP11-539I5.1
ENSG00000175087	0.47	0.81	0.57	0.24	0.16	0.13	52.9125	-1.19878	3.10537e-05	0.000111736	Down	PDIK1L
ENSG00000145911	0.65	0.63	0.59	0.12	0.26	0.14	46.3031	-1.22049	3.13675e-05	0.000112783	Down	N4BP3
ENSG00000116406	3.39	6.53	3.58	1.41	1.05	0.89	609.708	-1.35087	3.19059e-05	0.000114663	Down	EDEM3
ENSG00000100490	0.45	0.47	0.5	0.11	0.13	0.19	50.5297	-1.13395	3.27492e-05	0.000117517	Down	CDKL1
ENSG00000197279	0.54	0.71	0.78	0.05	0.09	0.16	14.9849	-1.79837	3.28207e-05	0.000117752	Down	ZNF165
ENSG00000260121	0.78	1.03	0.68	0.09	0.13	0.18	16.2792	-1.74028	3.36399e-05	0.000120546	Down	RP5-1142A6.9
ENSG00000204946	0.31	0.27	0.23	0.05	0.08	0.07	29.6632	-1.39694	3.3927e-05	0.000121414	Down	ZNF783
ENSG00000260077	2.24	2.06	2.07	0.62	0.69	0.49	40.7809	-1.21531	3.57519e-05	0.000127553	Down	RP11-254F7.2
ENSG00000273045	0.32	0.87	0.68	0.18	0.09	0.03	20.3003	-1.74837	3.57945e-05	0.000127682	Down	C2ORF15
ENSG00000247400	0.38	0.71	0.46	0.07	0.11	0.09	18.4704	-1.67997	3.63265e-05	0.00012944	Down	DNAJC3-AS1
ENSG00000206337	0.19	0.2	0.21	0.01	0.03	0.01	9.1234	-2.06198	3.63588e-05	0.000129532	Down	HCP5
ENSG00000272501	0.6	0.38	0.46	0.06	0.08	0.07	14.3064	-1.81623	3.6754e-05	0.000130916	Down	XXbac-BPG299F13.17
ENSG00000143995	0.09	0.12	0.12	0.03	0.02	0.03	23.6888	-1.50217	3.72586e-05	0.000132666	Down	MEIS1
ENSG00000255561	0.12	0.2	0.23	0.03	0.02	0.01	10.9456	-1.9843	3.74657e-05	0.000133332	Down	FDXACB1
ENSG00000229645	0.44	0.48	0.13	0.03	0.06	0.01	11.7792	-2.02665	3.76214e-05	0.000133838	Down	LINC00341
ENSG00000248866	2.83	4.22	3.53	0.31	0.58	1.62	42.6668	-1.39757	3.94037e-05	0.000139734	Down	USP46-AS1
ENSG00000173040	0.93	0.73	0.58	0.15	0.2	0.32	59.869	-1.156	4.07212e-05	0.000144141	Down	EVC2
ENSG00000139874	0.34	0.39	0.44	0.03	0.1	0.08	18.1005	-1.66577	4.10807e-05	0.00014531	Down	SSTR1
ENSG00000169981	0.64	0.85	0.92	0.22	0.18	0.38	73.709	-1.06303	4.12286e-05	0.000145755	Down	ZNF35
ENSG00000131848	0.4	0.36	0.34	0.14	0.11	0.11	60.3352	-1.04519	4.16064e-05	0.00014696	Down	ZSCAN5A
ENSG00000271936	1.19	1.3	1.25	0.24	0.17	0.18	14.6696	-1.75601	4.29525e-05	0.000151499	Down	RP11-443B20.1
ENSG00000247240	0.63	0.74	0.77	0.11	0.18	0.26	33.3298	-1.31972	4.3703e-05	0.000154036	Down	UBL7-AS1
ENSG00000258457	1.52	1.16	1.22	0.2	0.14	0.47	24.0691	-1.5338	4.39722e-05	0.00015493	Down	RP11-298I3.4
ENSG00000163995	0.22	0.2	0.26	0.06	0.05	0.08	40.1344	-1.22638	4.43321e-05	0.00015617	Down	ABLIM2
ENSG00000197008	0.43	1.02	0.7	0.25	0.16	0.28	105.833	-1.06277	4.45384e-05	0.000156869	Down	ZNF138
ENSG00000261116	0.22	0.8	0.55	0.03	0.07	0.03	9.6998	-2.07188	4.50187e-05	0.000158308	Down	RP3-523K23.2
ENSG00000204174	0.79	0.93	1.35	0.05	0.14	0.37	22.1812	-1.6311	4.55046e-05	0.00015996	Down	NPY4R
ENSG00000187554	0.2	0.14	0.16	0.02	0.01	0.06	19.3336	-1.68049	4.675e-05	0.000164192	Down	TLR5
ENSG00000167105	0.96	0.88	0.96	0.31	0.27	0.23	40.3971	-1.19464	4.70824e-05	0.000165272	Down	TMEM92
ENSG00000136205	19.47	18.34	21.94	4.19	5.27	8.59	5001.1	-1.14905	4.74456e-05	0.000166458	Down	TNS3
ENSG00000262576	0.54	0.55	0.69	0.09	0.21	0.13	32.0491	-1.35627	4.76373e-05	0.000167012	Down	PCDHGA4
ENSG00000145779	0.88	1.8	1.16	0.41	0.21	0.22	240.786	-1.47403	4.86054e-05	0.000170166	Down	TNFAIP8
ENSG00000231784	0.3	0.24	0.33	0.04	0.05	0.01	11.3149	-1.91312	4.99842e-05	0.000174654	Down	DBIL5P
ENSG00000091592	0.08	0.07	0.07	0.02	0	0.02	17.1359	-1.70123	5.01655e-05	0.000175161	Down	NLRP1
ENSG00000213062	0.64	0.35	0.61	0	0.06	0.03	7.42121	-2.13196	5.05497e-05	0.000176319	Down	AL021068.1
ENSG00000136197	0.07	0.17	0.09	0.01	0	0.02	9.38949	-2.05401	5.07069e-05	0.000176806	Down	C7orf25
ENSG00000262691	0.41	0.31	0.6	0.06	0.05	0.05	12.1223	-1.88599	5.10982e-05	0.000178076	Down	CTC-277H1.7
ENSG00000259549	3.47	1.48	1.75	0.16	0.5	0.29	15.5911	-1.81267	5.147e-05	0.000179246	Down	RP11-115K3.1
ENSG00000273142	1.08	1.02	1.15	0.22	0.34	0.41	46.2091	-1.1476	5.27102e-05	0.000183275	Down	RP11-458F8.4
ENSG00000168152	0.17	0.31	0.36	0.09	0.05	0.04	25.3856	-1.51909	5.35881e-05	0.000186099	Down	THAP9
ENSG00000255121	0.69	0.81	0.79	0.11	0.12	0.15	15.7054	-1.68696	5.4001e-05	0.000187369	Down	RP11-110I1.12
ENSG00000163104	1.19	3.82	2.55	0.56	0.41	0.46	299.839	-1.59574	5.43831e-05	0.000188596	Down	SMARCAD1
ENSG00000259985	2.21	2.2	2.44	0.42	0.56	0.79	31.7032	-1.30787	5.49651e-05	0.000190415	Down	RP11-549B18.1
ENSG00000234494	1.33	1.09	1.47	0.53	0.37	0.41	65.3553	-1.0205	5.87412e-05	0.000202646	Down	AC003665.1
ENSG00000120278	0.43	0.52	0.34	0.13	0.13	0.12	44.2831	-1.15659	5.9475e-05	0.000204964	Down	PLEKHG1
ENSG00000260015	2.28	2.89	1.52	0.13	0.23	0.24	8.92035	-2.01879	5.96673e-05	0.000205555	Down	RP11-510M2.5
ENSG00000254353	3.54	4.51	5.54	1.38	1.06	1.37	38.8905	-1.22053	6.23259e-05	0.000214156	Down	RP11-195E2.4
ENSG00000244694	0.42	0.53	0.54	0.17	0.13	0.17	50.8753	-1.0785	6.29601e-05	0.000216223	Down	PTCHD4
ENSG00000214691	0.29	0.23	0.54	0	0.03	0.08	10.8396	-1.96592	6.29783e-05	0.000216248	Down	AC104654.1
ENSG00000146350	0.24	0.36	0.3	0.11	0.05	0.08	31.9543	-1.32386	6.4322e-05	0.000220518	Down	TBC1D32
ENSG00000184530	0.55	0.6	0.57	0.03	0.03	0.09	8.71946	-2.00544	6.45293e-05	0.000221153	Down	C6orf58
ENSG00000196934	0.12	0.16	0.19	0	0.02	0.03	8.83489	-2.01444	6.47642e-05	0.000221881	Down	RIMBP3B
ENSG00000188283	0.29	0.4	0.33	0.08	0.05	0.13	35.08	-1.28351	6.58472e-05	0.000225396	Down	ZNF383
ENSG00000204920	0.25	0.25	0.32	0.05	0.05	0.09	25.3799	-1.41215	6.60194e-05	0.000225908	Down	ZNF155
ENSG00000260565	0.39	0.41	0.36	0.07	0.13	0.17	60.3163	-1.0743	6.68655e-05	0.000228645	Down	ERVK13-1
ENSG00000158055	0.35	0.38	0.17	0.02	0.07	0.07	20.6473	-1.63096	6.72351e-05	0.00022983	Down	GRHL3
ENSG00000231652	0.92	1.12	1.04	0.11	0.14	0.39	22.772	-1.50515	7.13162e-05	0.000242985	Down	RP11-553A21.3
ENSG00000163393	0.58	0.85	0.7	0.27	0.14	0.25	50.1922	-1.11674	7.17349e-05	0.000244326	Down	SLC22A15
ENSG00000176595	0.28	0.23	0.31	0.06	0.08	0.04	20.8588	-1.52548	7.20956e-05	0.000245429	Down	KBTBD11
ENSG00000239415	0.47	0.3	0.59	0.02	0.03	0.13	12.7507	-1.84421	7.42894e-05	0.000252508	Down	AP001469.9
ENSG00000122641	0.2	0.28	0.16	0.06	0.03	0.05	24.6422	-1.44215	7.4419e-05	0.000252905	Down	INHBA
ENSG00000166821	1.18	0.78	0.71	0.28	0.26	0.3	60.2307	-1.08599	7.51794e-05	0.000255358	Down	PEX11A
ENSG00000196440	0.14	0.16	0.14	0.02	0.05	0.04	27.6697	-1.37049	7.61423e-05	0.000258463	Down	ARMCX4
ENSG00000163009	0.72	0.73	0.87	0.14	0.2	0.05	15.8503	-1.67588	7.6525e-05	0.000259661	Down	C2orf48
ENSG00000260404	0.7	0.7	0.58	0.11	0.18	0.24	34.933	-1.25228	7.74084e-05	0.000262434	Down	RP11-384K6.6
ENSG00000251196	10.23	7.39	14.37	2.17	3.53	4.79	108.888	-1.04413	7.83113e-05	0.000265268	Down	RP11-54F2.1
ENSG00000165312	1.25	1.65	1.69	0.61	0.47	0.47	61.1653	-1.00672	7.93494e-05	0.000268327	Down	OTUD1
ENSG00000083814	0.3	0.36	0.37	0.07	0.1	0.08	25.7002	-1.3782	8.06103e-05	0.000272405	Down	ZNF671
ENSG00000178665	0.16	0.15	0.13	0.01	0.01	0.03	11.5066	-1.83084	8.24244e-05	0.000278204	Down	ZNF713
ENSG00000198429	0.38	0.62	0.5	0.1	0.06	0.15	21.3702	-1.50575	8.26571e-05	0.000278894	Down	ZNF69
ENSG00000233836	0.18	0.34	0.36	0	0.02	0.05	8.00859	-2.03728	8.28557e-05	0.000279516	Down	RP11-255H23.2
ENSG00000183260	2.44	2.11	2.58	0.73	0.82	0.79	53.9695	-1.03553	8.41652e-05	0.0002835	Down	ABHD16B
ENSG00000173928	1.81	1.98	1.88	0.45	0.61	0.61	39.2693	-1.15646	8.44658e-05	0.000284416	Down	SWSAP1
ENSG00000221990	2.92	2.48	3.04	0.81	0.87	1.14	58.267	-1.01698	8.4618e-05	0.000284832	Down	C5orf55
ENSG00000121406	0.17	0.15	0.19	0.04	0.03	0.06	27.467	-1.35242	8.47322e-05	0.00028512	Down	ZNF549
ENSG00000198482	0.5	0.57	0.46	0.22	0.14	0.14	59.9989	-1.02129	8.48538e-05	0.000285439	Down	ZNF808
ENSG00000161912	0.27	0.31	0.28	0.05	0.07	0.09	26.6036	-1.34713	8.62974e-05	0.000290042	Down	ADCY10P1
ENSG00000100583	0.49	0.54	0.48	0.02	0.11	0.12	15.4915	-1.66806	8.87864e-05	0.000298054	Down	SAMD15
ENSG00000259727	1.73	1.64	1.24	0.35	0.46	0.12	21.1387	-1.52748	9.1022e-05	0.0003053	Down	RP11-1069G10.2
ENSG00000105866	0.35	0.82	0.44	0.21	0.15	0.12	69.7223	-1.1321	9.14039e-05	0.000306484	Down	SP4
ENSG00000204377	3.2	2.65	1.94	0.22	0	0.19	6.12429	-2.10042	9.73733e-05	0.000325448	Down	C1orf134
ENSG00000205464	0.2	0.34	0.26	0.07	0.08	0.05	29.1127	-1.33641	9.7852e-05	0.000326937	Down	ATP6AP1L
ENSG00000133740	1.16	1.98	1.39	0.38	0.1	0.28	181.283	-1.69904	9.91885e-05	0.000330845	Down	E2F5
ENSG00000179240	0.12	0.11	0.04	0.01	0	0.02	13.1965	-1.84664	9.93622e-05	0.000331369	Down	RP11-111M22.2
ENSG00000187486	0.51	0.44	0.35	0.14	0.05	0.15	34.3425	-1.29917	0.000100714	0.000335652	Down	KCNJ11
ENSG00000109705	1.41	1.01	1.27	0.33	0.35	0.43	42.9198	-1.13769	0.00010091	0.000336248	Down	NKX3-2
ENSG00000119608	0.17	0.11	0.1	0	0.02	0.02	9.36723	-1.93182	0.000102247	0.000340417	Down	PROX2
ENSG00000237440	0.53	1.23	0.74	0.13	0.18	0.35	46.5443	-1.27561	0.000103071	0.000342815	Down	ZNF737
ENSG00000164066	0.1	0.24	0.16	0.04	0.04	0.05	39.0045	-1.25031	0.000105581	0.000350516	Down	INTU
ENSG00000152926	0.23	0.76	0.42	0.17	0.09	0.11	59.8161	-1.26991	0.000107828	0.000357378	Down	ZNF117
ENSG00000254991	1.56	1.43	1.19	0.18	0.16	0.32	13.3218	-1.71347	0.000108325	0.000358967	Down	RP13-631K18.3
ENSG00000214290	0.33	0.37	0.25	0	0	0.09	8.7009	-1.97252	0.000109664	0.0003631	Down	COLCA2
ENSG00000173320	0.15	0.26	0.21	0.03	0.07	0.05	30.4479	-1.33947	0.000110562	0.000365829	Down	STOX2
ENSG00000260588	0.48	0.44	0.33	0	0.08	0	6.98292	-2.04353	0.000112751	0.000372762	Down	RP11-930P14.2
ENSG00000111087	0.21	0.15	0.12	0.01	0.04	0.03	15.5824	-1.65934	0.000114948	0.000379582	Down	GLI1
ENSG00000196741	0.75	1	1.19	0.13	0.08	0.24	12.7444	-1.743	0.000116013	0.000382692	Down	CXorf24
ENSG00000065029	2.64	2.11	2.95	0.39	0.46	0.97	373.155	-1.40112	0.000116088	0.000382835	Down	ZNF76
ENSG00000272667	4.37	5.38	3.82	1.55	1.19	1.08	34.6653	-1.20787	0.000117682	0.000387642	Down	RP11-395A13.2
ENSG00000149633	0.21	0.16	0.11	0.05	0.03	0.02	21.7391	-1.49997	0.000117858	0.000388031	Down	KIAA1755
ENSG00000267530	1.98	2.77	2.06	0.71	0.79	0.57	43.4179	-1.11488	0.000119	0.000391594	Down	AC006273.5
ENSG00000247708	0.37	0.25	0.41	0.07	0.1	0.1	32.6269	-1.26937	0.00011908	0.000391792	Down	STX18-AS1
ENSG00000258057	0.23	0.3	0.21	0.07	0.01	0.01	10.2163	-1.86731	0.000121823	0.000400217	Down	BCDIN3D-AS1
ENSG00000166246	0.14	0.2	0.24	0.03	0.01	0.05	14.1066	-1.68651	0.00012567	0.000412242	Down	C16orf71
ENSG00000185332	0.71	0.87	0.69	0.21	0.27	0.26	50.0635	-1.0321	0.000128936	0.000422396	Down	TMEM105
ENSG00000255874	0.87	1.05	1.37	0	0.16	0	5.98244	-2.06926	0.000129264	0.0004234	Down	LINC00346
ENSG00000255455	0.91	0.98	0.69	0.22	0.32	0.24	42.7192	-1.12269	0.000131172	0.000429084	Down	RP11-890B15.3
ENSG00000269793	0.34	0.5	0.49	0.06	0.11	0.1	17.6087	-1.53862	0.000131469	0.000429841	Down	AC006115.3
ENSG00000253227	3.45	3.62	3.71	0.59	0.17	1.49	22.2922	-1.50624	0.000131607	0.000430224	Down	RP11-383J24.1
ENSG00000168661	0.36	0.38	0.3	0.13	0.07	0.12	43.444	-1.11357	0.000132597	0.000433245	Down	ZNF30
ENSG00000226180	0.57	0.41	0.51	0.15	0	0.09	13.8853	-1.72318	0.000133478	0.000435766	Down	AC010536.1
ENSG00000185065	0.22	0.2	0.38	0.03	0	0	5.10546	-2.1036	0.000134875	0.000440107	Down	AC000068.5
ENSG00000230479	1.28	0.92	0.65	0.06	0.11	0.11	8.4253	-1.9363	0.000135958	0.00044335	Down	AP000695.6
ENSG00000184378	0.93	1.05	0.78	0.16	0.19	0.27	21.0758	-1.43175	0.000136128	0.000443831	Down	ACTRT3
ENSG00000232194	0.83	0.64	0.81	0	0	0.07	4.94997	-2.10217	0.000136269	0.000444217	Down	RP1-313L4.3
ENSG00000173480	0.37	0.45	0.4	0.08	0.13	0.17	47.1684	-1.07945	0.000137854	0.000449089	Down	ZNF417
ENSG00000236830	0.07	0.08	0.05	0	0	0.01	6.72449	-2.01686	0.000138554	0.000451221	Down	CBR3-AS1
ENSG00000256628	0.84	0.76	0.77	0.26	0.27	0.17	38.1622	-1.1469	0.000144161	0.00046856	Down	ZBTB11-AS1
ENSG00000100302	0.29	0.2	0.2	0	0.03	0.03	7.52152	-1.97005	0.000145002	0.00047107	Down	RASD2
ENSG00000116668	0.29	0.59	0.61	0.06	0.15	0.13	26.3988	-1.40967	0.000145005	0.00047107	Down	SWT1
ENSG00000189164	0.19	0.33	0.29	0.09	0.07	0.08	35.2858	-1.20466	0.000148165	0.000480943	Down	ZNF527
ENSG00000225434	0.42	0.4	0.31	0.07	0.01	0.1	13.3503	-1.69879	0.000148973	0.000483487	Down	RP11-63P12.6
ENSG00000223891	1.02	0.57	0.47	0.11	0.13	0.17	19.5334	-1.54177	0.000151209	0.000490021	Down	OSER1-AS1
ENSG00000235919	0.75	0.5	1.01	0.23	0.21	0.17	34.479	-1.26492	0.000152406	0.000493415	Down	ASH1L-AS1
ENSG00000255774	1.58	0.78	1.1	0.07	0.13	0.13	8.358	-1.92506	0.000152905	0.000494788	Down	AP000439.3
ENSG00000106004	1.07	1.37	0.72	0.11	0.36	0.22	23.7405	-1.43962	0.000154394	0.00049932	Down	HOXA5
ENSG00000221923	0.07	0.27	0.18	0	0	0.03	7.23848	-2.02513	0.000154626	0.000499952	Down	ZNF880
ENSG00000196705	0.48	1.07	0.67	0.24	0.21	0.28	75.1752	-1.01139	0.000156088	0.000504348	Down	ZNF431
ENSG00000260329	0.26	0.7	0.52	0.04	0.03	0.03	6.83161	-2.00206	0.000161219	0.000519573	Down	RP11-412D9.4
ENSG00000207650	4.81	5.83	5.97	0	0	0.5	4.8542	-2.08034	0.000161652	0.000520801	Down	MIR570
ENSG00000267278	0.31	0.37	0.41	0.06	0.08	0.15	30.3178	-1.26542	0.000161743	0.00052101	Down	MAP3K14-AS1
ENSG00000105289	0.44	0.49	0.49	0.17	0.07	0.17	36.3323	-1.18708	0.000167934	0.0005392	Down	TJP3
ENSG00000170222	0.62	0.81	0.69	0.17	0.2	0.26	36.3986	-1.14437	0.000168592	0.000541137	Down	ADPRM
ENSG00000077063	0.12	0.15	0.15	0.03	0.03	0.03	20.8592	-1.40617	0.000168683	0.000541342	Down	CTTNBP2
ENSG00000142623	0.42	0.35	0.36	0.05	0.11	0.17	46.3943	-1.15674	0.000168895	0.000541934	Down	PADI1
ENSG00000198838	0.06	0.07	0.05	0.01	0	0.01	10.6035	-1.80685	0.000169925	0.000544797	Down	RYR3
ENSG00000226312	0.24	0.31	0.21	0.02	0.03	0.06	11.6407	-1.72712	0.000171899	0.000550771	Down	CFLAR-AS1
ENSG00000260704	0.99	0.81	1.18	0.26	0.15	0.26	21.1258	-1.42143	0.000173512	0.000555759	Down	LINC00543
[truncated: 1,531 more rows]
